# Supplementary material for: Metabolomic insights into ultrasound-assisted fermentation of grape juice
Source: Ultrason Sonochem. 2025 Aug 30;121:107537. doi: 10.1016/j.ultsonch.2025.107537 (PMC12423418; doi:10.1016/j.ultsonch.2025.107537)
Supplement: Supplementary Data 3 [file mmc3.xlsx]

## Sheet: Sheet1
																		Table S2 Significantly different metabolites in the UFGJ vs. GJ groups
Metab ID	Metabolite	P_value	FDR	VIP_pred_OPLS-DA	VIP_PLS-DA	FC(UTFGJ/GJ)	Log2FC(UTFGJ/GJ)	Significant	Regulate	level	KEGG Compound ID	KEGG Compound First Category	KEGG Compound Second Category	KEGG Pathway ID	KEGG Pathway Description	KEGG Pathway First Category	KEGG Pathway Second Category	Library ID	HMDB Superclass	HMDB Class	HMDB Subclass	CAS ID	M/Z	Retention time	Adducts	Formula	Fragmentation Score	Theoretical Fragmentation Score	ID	Mode	Score	UFGJ_mean	UFGJ_SD	GJ_mean	GJ_SD
metab_5549	Pc(2:0/18:1(12Z)-2Oh(9,10))	7.166E-5	0.0008859	4.2363	4.2356	6.2928	2.6537	yes	up	B(ii)	-	-	-	-	-	-	-	HMDB0288856	Not Available	Not Available	Not Available	-	613.38	6.17643	M+NH4	C28H54NO10P	0	48.3	pos_6051	pos	45.7	5.476	0.06022	0.8702	0.4678
metab_10338	Gamma-L-Glutamyl-L-Pipecolic Acid	2.374E-9	1.588E-6	4.0257	4.0252	6.6389	2.7309	yes	up	B(ii)	-	-	-	-	-	-	-	HMDB0038614	Organic acids and derivatives	Carboxylic acids and derivatives	Amino acids, peptides, and analogues	-	317.136	3.93065	M+Hac-H	C11H18N2O5	0	60.7	neg_1261	neg	50.4	4.863	0.03122	0.7325	0.006619
metab_823	3-Methylthiopropionic Acid	1.74E-5	0.0003496	3.9099	3.9096	3.2706	1.7096	yes	up	B(ii)	C08276	-	-	map01100;map00270;map00920	Metabolic pathways;Cysteine and methionine metabolism;Sulfur metabolism	Metabolism;Metabolism;Metabolism	Global and overview maps;Amino acid metabolism;Energy metabolism	HMDB0001527	Lipids and lipid-like molecules	Fatty Acyls	Fatty acids and conjugates	646-01-5	162.058	1.16308	M+ACN+H	C4H8O2S	0	43	pos_868	pos	45.9	5.632	0.0168	1.722	0.2798
metab_3055	Dehydroxymethylepoxyquinomicin	1.049E-8	4.009E-6	3.692	3.6916	2.6361	1.3984	yes	up	B(ii)	-	-	-	-	-	-	-	HMDB0251110	Benzenoids	Benzene and substituted derivatives	Benzoic acids and derivatives	-	262.073	4.94172	M+H	C13H11NO5	0	48.8	pos_3211	pos	46.5	5.599	0.03792	2.124	0.008779
metab_6213	Phenylalanylphenylalanine	1.493E-9	1.175E-6	3.4714	3.4709	0.4088	-1.2906	yes	down	B(i)	-	-	-	-	-	-	-	HMDB0013302	Organic acids and derivatives	Carboxylic acids and derivatives	Amino acids, peptides, and analogues	2577-40-4	313.153	4.4056	M+H	C18H20N2O3	79	0	pos_6736	pos	53.2	2.124	0.001853	5.196	0.02105
metab_752	Glycylprolylhydroxyproline	6.041E-5	0.0007946	3.4254	3.4252	1.9617	0.9721	yes	up	B(ii)	-	-	-	-	-	-	-	HMDB0002171	Organic acids and derivatives	Carboxylic acids and derivatives	Amino acids, peptides, and analogues	2239-67-0	327.165	1.07533	M+ACN+H	C12H19N3O5	0	64.2	pos_795	pos	51.1	6.14	0.008793	3.13	0.2951
metab_2253	N6-(Delta2-Isopentenyl)-Adenine	8.372E-10	8.186E-7	3.4166	3.4162	2.4461	1.2905	yes	up	B(i)	C04083	-	-	map01110;map04075;map00908	Biosynthesis of secondary metabolites;Plant hormone signal transduction;Zeatin biosynthesis	Metabolism;Environmental Information Processing;Metabolism	Global and overview maps;Signal transduction;Metabolism of terpenoids and polyketides	HMDB0245646	Organoheterocyclic compounds	Imidazopyrimidines	Purines and purine derivatives	2365-40-4	236.15	3.48903	M+CH3OH+H	C10H13N5	74.2	0	pos_2362	pos	52.6	5.034	0.01539	2.058	0.008768
metab_7059	Kievitone Hydrate	2.91E-10	6.587E-7	3.3108	3.3104	1.9555	0.9676	yes	up	B(ii)	C02549	-	-	-	-	-	-	HMDB0038111	Phenylpropanoids and polyketides	Isoflavonoids	Isoflavans	62682-11-5	416.169	3.19412	M+ACN+H	C20H22O7	0	79.7	pos_7618	pos	54.2	5.718	0.009221	2.924	0.008835
metab_13260	3-Hydroxy-L-Proline	6.091E-6	0.000181	3.2959	3.2956	1.9605	0.9712	yes	up	B(ii)	C04397	-	-	-	-	-	-	HMDB0002113	Organic acids and derivatives	Carboxylic acids and derivatives	Amino acids, peptides, and analogues	4298-08-02	190.071	1.79057	M+Hac-H	C5H9NO3	0	52	neg_4194	neg	48.5	5.662	0.0208	2.888	0.1514
metab_2760	Leu-Trp	5.57E-7	4.44E-5	3.2793	3.2788	0.5079	-0.9774	yes	down	B(i)	-	-	-	-	-	-	-	HMDB0028940	Organic acids and derivatives	Carboxylic acids and derivatives	Amino acids, peptides, and analogues	-	318.18	4.27745	M+H	C17H23N3O3	90	0	pos_2892	pos	55.7	2.831	0.07032	5.574	0.04402
metab_10382	Allyl Cysteine	6.149E-5	0.0008033	3.2369	3.2364	1.9832	0.9878	yes	up	B(ii)	-	-	-	-	-	-	-	HMDB0248164	Organic acids and derivatives	Carboxylic acids and derivatives	Amino acids, peptides, and analogues	-	220.065	4.04725	M+Hac-H	C6H11NO2S	0	61.6	neg_1305	neg	49.4	5.42	0.03038	2.733	0.2631
metab_12772	Recoflavone	7.991E-6	0.0002127	3.2104	3.2098	1.9265	0.946	yes	up	B(ii)	-	-	-	-	-	-	-	HMDB0257131	Phenylpropanoids and polyketides	Flavonoids	O-methylated flavonoids	-	385.091	3.78168	M-H	C20H18O8	0	64	neg_3706	neg	49.7	5.475	0.01456	2.842	0.1545
metab_1299	Ala-Ile	3.759E-8	7.857E-6	3.1995	3.1991	0.4921	-1.0229	yes	down	B(i)	-	-	-	-	-	-	-	HMDB0028690	Organic acids and derivatives	Carboxylic acids and derivatives	Amino acids, peptides, and analogues	29727-65-9	203.138	2.52035	M+H	C9H18N2O3	97	0	pos_1365	pos	57.3	2.529	0.003711	5.139	0.04005
metab_9723	De-O-Methylsimmondsin	7.423E-9	3.571E-6	3.1319	3.1315	0.5799	-0.7861	yes	down	B(ii)	-	-	-	-	-	-	-	HMDB0041208	Organic oxygen compounds	Organooxygen compounds	Carbohydrates and carbohydrate conjugates	135105-75-8	360.13	1.30137	M-H	C15H23NO9	0	48.6	neg_646	neg	47.9	3.451	0.007519	5.951	0.02456
metab_10754	2,3-Benzofuran	2.354E-10	6.587E-7	3.0899	3.0895	2.0433	1.0309	yes	up	B(i)	C14512	-	-	-	-	-	-	HMDB0032929	Organoheterocyclic compounds	Benzofurans	Not Available	271-89-6	117.033	5.31872	M-H	C8H6O	97.3	0	neg_1677	neg	56.2	4.765	0.006776	2.332	0.008085
metab_13188	1-Aminocyclopropanecarboxylic Acid	3.462E-7	3.356E-5	3.0875	3.0872	1.9545	0.9668	yes	up	B(ii)	C01234	-	-	map01100;map00270;map01110	Metabolic pathways;Cysteine and methionine metabolism;Biosynthesis of secondary metabolites	Metabolism;Metabolism;Metabolism	Global and overview maps;Amino acid metabolism;Global and overview maps	HMDB0036458	Organic acids and derivatives	Carboxylic acids and derivatives	Amino acids, peptides, and analogues	22059-21-8	160.061	1.89935	M+Hac-H	C4H7NO2	0	42.5	neg_4122	neg	45.5	4.978	0.009708	2.547	0.06456
metab_468	Adenine	1.075E-5	0.0002528	3.0741	3.0739	0.5695	-0.8122	yes	down	B(i)	C00147	Nucleic acids	Bases	map01100;map01110;map01232;map00230;map00908	Metabolic pathways;Biosynthesis of secondary metabolites;Nucleotide metabolism;Purine metabolism;Zeatin biosynthesis	Metabolism;Metabolism;Metabolism;Metabolism;Metabolism	Global and overview maps;Global and overview maps;Global and overview maps;Nucleotide metabolism;Metabolism of terpenoids and polyketides	HMDB0000034;PW_C000024	Organoheterocyclic compounds	Imidazopyrimidines	Purines and purine derivatives	73-24-5	136.061	0.68495	M+H	C5H5N5	93.4	0	pos_486	pos	57.4	3.195	0.1493	5.61	0.03546
metab_10752	Aucubin	0.005051	0.01695	2.9699	2.9698	1.5774	0.6575	yes	up	B(i)	C09771	-	-	-	-	-	-	HMDB0036562;LMPR0102070006	Lipids and lipid-like molecules	Prenol lipids	Terpene glycosides	479-98-1;	345.119	5.311	M-H	C15H22O9	42.3	0	neg_1675	neg	47.7	6.524	0.007825	4.136	0.7411
metab_1026	Leu-Glu	2.491E-5	0.0004472	2.95	2.9494	0.5932	-0.7535	yes	down	B(i)	-	-	-	-	-	-	-	HMDB0028928	Organic acids and derivatives	Carboxylic acids and derivatives	Amino acids, peptides, and analogues	-	261.143	1.90193	M+H	C11H20N2O5	38.6	0	pos_1084	pos	45.2	3.247	0.1663	5.474	0.05364
metab_981	Caffeic Acid 3-Glucoside	5.236E-7	4.406E-5	2.9498	2.9495	1.7058	0.7704	yes	up	B(ii)	C10431	-	-	-	-	-	-	HMDB0303040	Organic oxygen compounds	Organooxygen compounds	Carbohydrates and carbohydrate conjugates	24959-81-7;_	360.128	1.83443	M+NH4	C15H18O9	0	66.8	pos_1033	pos	50.2	5.363	0.03944	3.144	0.05304
metab_8159	Galactosylhydroxylysine	7.393E-5	0.0009041	2.9176	2.9174	1.6196	0.6957	yes	up	B(ii)	C05547	-	-	-	-	-	-	HMDB0000600	Organic acids and derivatives	Carboxylic acids and derivatives	Amino acids, peptides, and analogues	32448-36-5	379.17	1.3307	M+CH3OH+Na	C12H24N2O8	0	74.4	pos_8765	pos	52.4	5.714	0.03958	3.528	0.2221
metab_2543	Aspartame	0.0002111	0.001798	2.8687	2.8685	1.603	0.6807	yes	up	B(i)	C11045	-	-	-	-	-	-	HMDB0001894	Organic acids and derivatives	Carboxylic acids and derivatives	Amino acids, peptides, and analogues	22839-47-0	295.128	3.88217	M+H	C14H18N2O5	46	0	pos_2665	pos	47.4	5.644	0.02302	3.521	0.2851
metab_12276	Isopentenyladenine	0.0002903	0.002238	2.8686	2.8684	1.602	0.6799	yes	up	B(i)	C04083	-	-	map01110;map04075;map00908	Biosynthesis of secondary metabolites;Plant hormone signal transduction;Zeatin biosynthesis	Metabolism;Environmental Information Processing;Metabolism	Global and overview maps;Signal transduction;Metabolism of terpenoids and polyketides	HMDB0245646	Organoheterocyclic compounds	Imidazopyrimidines	Purines and purine derivatives	-	202.108	5.42693	M-H	C10H13N5	73.3	0	neg_3210	neg	51.7	5.663	0.001807	3.535	0.3109
metab_12023	2,3-Dinor-Txb1	3.894E-5	0.0005987	2.8642	2.8639	1.5942	0.6728	yes	up	B(ii)	-	-	-	-	-	-	-	HMDB0245413	Lipids and lipid-like molecules	Fatty Acyls	Fatty acids and conjugates	_;	363.216	6.3494	M+Na-2H	C19H34O5	0	62.6	neg_2957	neg	51	5.637	0.0231	3.536	0.1831
metab_13306	Uridine	8.337E-10	8.186E-7	2.859	2.8586	0.6068	-0.7207	yes	down	B(i)	C00299	Nucleic acids	Nucleosides	map00240;map01100;map02010;map01232	Pyrimidine metabolism;Metabolic pathways;ABC transporters;Nucleotide metabolism	Metabolism;Metabolism;Environmental Information Processing;Metabolism	Nucleotide metabolism;Global and overview maps;Membrane transport;Global and overview maps	HMDB0000296;PW_C000202	Nucleosides, nucleotides, and analogues	Pyrimidine nucleosides	Not Available	58-96-8	279.039	1.42523	M+Cl	C9H12N2O6	98.1	0	neg_4240	neg	57.8	3.216	0.007517	5.3	0.009849
metab_728	Glycerol Lactate Pyruvate	0.0003149	0.002359	2.8517	2.8515	1.4262	0.5122	yes	up	B(ii)	-	-	-	-	-	-	-	HMDB0252841	Lipids and lipid-like molecules	Glycerolipids	Diradylglycerols	-	235.08	1.0116	M+H	C9H14O7	0	40.7	pos_768	pos	47	7.037	0.03051	4.934	0.3124
metab_12234	1,2,3,4-Tetrahydroisoquinoline-3-Carboxylic Acid	5.574E-7	4.44E-5	2.8441	2.8438	1.5177	0.6019	yes	up	B(ii)	-	-	-	-	-	-	-	HMDB0244117	Organoheterocyclic compounds	Tetrahydroisoquinolines	Not Available	-	236.093	5.58935	M+Hac-H	C10H11NO2	0	64	neg_3168	neg	52.1	6.048	0.008379	3.985	0.06185
metab_5258	(3R-(3Alpha,4Alpha(2R*,3R*),5Beta,6Beta))-5-Methoxy-4-(2-Methyl-3-(3-Methyl-2-Butenyl)Oxiranyl)-1-Oxaspiro(2.5)Octan-6-Ol Carbamate	0.0001989	0.001739	2.8358	2.8356	1.6443	0.7175	yes	4.359	0.04634	4.645	0.09259	-	-	-	-	-	HMDB0260151	Organic acids and derivatives	Carboxylic acids and derivatives	Amino acids, peptides, and analogues	-	343.22	6.5589	M+NH4	C17H27NO5	0	42.1	pos_5734	pos	45.6	5.293	0.01082	3.219	0.275
metab_12548	Proline Betaine	0.0003369	0.002466	2.8094	2.8091	1.6106	0.6876	yes	up	B(ii)	C10172	-	-	-	-	-	-	HMDB0004827	Organic acids and derivatives	Carboxylic acids and derivatives	Amino acids, peptides, and analogues	471-87-4	188.092	4.3807	M+FA-H	C7H13NO2	0	52.3	neg_3482	neg	49	5.386	0.005382	3.344	0.3101
metab_13063	Pelargonidin-3,5-Diglucoside-5-O-Caffeoylglucoside	0.0001175	0.001202	2.7949	2.7948	0.6436	-0.6358	yes	down	B(ii)	-	-	-	-	-	-	-	HMDB0304453	Phenylpropanoids and polyketides	Flavonoids	Flavonoid glycosides	-	755.183	3.20883	M-H	C36H36O18	0	44.2	neg_3997	neg	46.7	3.628	0.1975	5.637	0.1241
metab_5962	Genipin	8.956E-9	3.601E-6	2.7945	2.7942	1.6733	0.7427	yes	up	B(ii)	C09780	-	-	-	-	-	-	HMDB0035830	Lipids and lipid-like molecules	Prenol lipids	Monoterpenoids	6902-77-8	268.117	4.98807	M+ACN+H	C11H14O5	0	62.6	pos_6472	pos	50.1	4.948	0.01953	2.957	0.008835
metab_12356	Epsilon-Caprolactone	1.174E-7	1.57E-5	2.7923	2.7919	1.88	0.9107	yes	up	B(ii)	C01880	-	-	-	-	-	-	HMDB0060476	Organoheterocyclic compounds	Lactones	Not Available	502-44-3;_	113.06	5.10395	M-H	C6H10O2	0	41.5	neg_3290	neg	44.8	4.245	0.01599	2.258	0.03746
metab_773	Lucuminamide	0.001012	0.005281	2.7798	2.7798	1.5542	0.6362	yes	up	B(ii)	-	-	-	-	-	-	-	HMDB0031697	Organic oxygen compounds	Organooxygen compounds	Carbohydrates and carbohydrate conjugates	-	446.164	1.09932	M+H	C19H27NO11	0	70.7	pos_816	pos	51.4	5.673	0.04645	3.65	0.4055
metab_10420	Dethiobiotin	7.565E-8	1.234E-5	2.7676	2.7673	1.5897	0.6687	yes	up	B(ii)	C01909	-	-	map01100;map00780;map01240	Metabolic pathways;Biotin metabolism;Biosynthesis of cofactors	Metabolism;Metabolism;Metabolism	Global and overview maps;Metabolism of cofactors and vitamins;Global and overview maps	HMDB0003581	Lipids and lipid-like molecules	Fatty Acyls	Fatty acids and conjugates	533-48-2	259.13	4.12968	M+FA-H	C10H18N2O3	0	53.7	neg_1343	neg	49.8	5.265	0.01724	3.312	0.03143
metab_8109	N-Methylglucosamine	0.0002954	0.002259	2.7458	2.7454	1.5589	0.6406	yes	up	B(ii)	-	-	-	-	-	-	-	HMDB0255188	Organic oxygen compounds	Organooxygen compounds	Carbohydrates and carbohydrate conjugates	-	198.076	1.57957	M+Na-H2O	C7H15NO5	0	61.5	pos_8714	pos	49.9	5.436	0.02617	3.487	0.2849
metab_11919	Ganoderiol I	7.174E-5	0.0008859	2.7384	2.7384	1.4964	0.5815	yes	up	B(ii)	-	-	-	-	-	-	-	HMDB0037778	Lipids and lipid-like molecules	Prenol lipids	Triterpenoids	114567-49-6	523.341	6.66702	M+Na-2H	C31H50O5	0	75.2	neg_2851	neg	53.2	5.803	0.1955	3.878	0.02629
metab_13529	L-Malic Acid	1.347E-7	1.695E-5	2.7321	2.7318	0.7321	-0.4499	yes	down	B(i)	C00149	Organic acids	Carboxylic acids	map01100;map00630;map01110;map01200;map00620;map00710;map00020	Metabolic pathways;Glyoxylate and dicarboxylate metabolism;Biosynthesis of secondary metabolites;Carbon metabolism;Pyruvate metabolism;Carbon fixation in photosynthetic organisms;Citrate cycle (TCA cycle)	Metabolism;Metabolism;Metabolism;Metabolism;Metabolism;Metabolism;Metabolism	Global and overview maps;Carbohydrate metabolism;Global and overview maps;Global and overview maps;Carbohydrate metabolism;Energy metabolism;Carbohydrate metabolism	HMDB0000156;PW_C000101	Organic acids and derivatives	Hydroxy acids and derivatives	Beta hydroxy acids and derivatives	97-67-6	133.013	0.712633	M-H	C4H6O5	99.7	0	neg_4472	neg	57.9	5.2	0.03657	7.103	0.01708
metab_11893	5,8,11-Eicosatrienoic Acid	5.047E-5	0.0007107	2.728	2.7277	1.5179	0.6021	yes	up	B(ii)	C21938;_	-	-	-	-	-	-	HMDB0010378	Lipids and lipid-like molecules	Fatty Acyls	Fatty acids and conjugates	-;20590-32-3;	351.254	6.68267	M+FA-H	C20H34O2	0	44.2	neg_2825	neg	47.6	5.592	0.03705	3.684	0.175
metab_3149	N-Lactoyl-Phenylalanine	0.0003721	0.00264	2.7277	2.7275	1.4997	0.5847	yes	up	B(i)	-	-	-	-	-	-	-	HMDB0062175	Organic acids and derivatives	Carboxylic acids and derivatives	Amino acids, peptides, and analogues	183241-73-8	238.107	5.15235	M+H	C12H15NO4	96.5	0	pos_3308	pos	57.9	5.783	0.007849	3.856	0.3
metab_13372	Galactinol	2.039E-6	9.473E-5	2.7128	2.7126	1.3559	0.4392	yes	up	B(i)	C01235	-	-	map01100;map00052	Metabolic pathways;Galactose metabolism	Metabolism;Metabolism	Global and overview maps;Carbohydrate metabolism	HMDB0005821;HMDB0005826;HMDB0005826;PW_C002585	Lipids and lipid-like molecules	Steroids and steroid derivatives	Hydroxysteroids	-;3687-64-7;_	341.109	1.01763	M-H	C12H22O11	40.6	0	neg_4310	neg	47.6	7.155	0.02942	5.277	0.07291
metab_10217	2-Hydroxypentanoic Acid	0.0001091	0.00114	2.6884	2.6881	1.393	0.4782	yes	up	B(i)	-	-	-	-	-	-	-	HMDB0001863	Lipids and lipid-like molecules	Fatty Acyls	Fatty acids and conjugates	617-31-2	117.055	3.64282	M-H	C5H10O3	77.8	0	neg_1140	neg	53.2	6.589	0.01404	4.73	0.2112
metab_10700	2-Hydroxy-4-Methylvaleric Acid	0.0001598	0.001497	2.6877	2.6874	1.3616	0.4453	yes	up	B(i)	-	-	-	-	-	-	-	HMDB0000665	Lipids and lipid-like molecules	Fatty Acyls	Fatty acids and conjugates	498-36-2	131.07	5.10395	M-H	C6H12O3	81.1	0	neg_1623	neg	54.2	7.008	0.01147	5.147	0.2332
metab_10291	3-(4-Hydroxyphenyl)Lactate	6.601E-5	0.0008391	2.6722	2.6719	1.3522	0.4353	yes	up	B(i)	C03672	-	-	-	-	-	-	HMDB0000755	Phenylpropanoids and polyketides	Phenylpropanoic acids	Not Available	-	181.05	3.79727	M-H	C9H10O4	99.2	0	neg_1214	neg	58.5	7.034	0.008006	5.202	0.1836
metab_13448	Diglycolic Acid	2.463E-8	5.885E-6	2.664	2.6637	0.7547	-0.4061	yes	down	B(ii)	-	-	-	-	-	-	-	HMDB0251283	Organic acids and derivatives	Carboxylic acids and derivatives	Dicarboxylic acids and derivatives	-	133.013	0.849483	M-H	C4H6O5	0	79.2	neg_4391	neg	53.8	5.565	0.0212	7.374	0.0134
metab_9630	Tri-Glyceride	3.359E-5	0.0005416	2.6636	2.663	0.7093	-0.4956	yes	down	B(ii)	-	-	-	-	-	-	-	HMDB0259133	Organic acids and derivatives	Carboxylic acids and derivatives	Tricarboxylic acids and derivatives	-	309.047	0.9184	M+FA-H	C9H12O9	0	58.1	neg_545	neg	50.7	4.43	0.1471	6.246	0.0443
metab_9692	Cyclic Adp-Ribose	2.128E-8	5.77E-6	2.6525	2.6522	1.47	0.5558	yes	up	B(i)	C13050;_	-	-	-	-	-	-	-;HMDB0249529	Organic oxygen compounds	Organooxygen compounds	Carbohydrates and carbohydrate conjugates	119340-53-3;_	540.054	1.09407	M-H	C15H21N5O13P2	95.3	0	neg_614	neg	55.7	5.611	0.02256	3.817	0.008122
metab_10797	3-Indolehydracrylic Acid	8.778E-5	0.001009	2.6422	2.642	1.3587	0.4423	yes	up	B(ii)	-	-	-	-	-	-	-	HMDB0059765	Organoheterocyclic compounds	Indoles and derivatives	Indolyl carboxylic acids and derivatives	-	204.066	5.49858	M-H	C11H11NO3	0	74.9	neg_1720	neg	53.8	6.791	0.006926	4.998	0.1932
metab_12310	Phenacyl	0.000155	0.001468	2.6388	2.6385	1.4477	0.5338	yes	up	B(ii)	-	-	-	-	-	-	-	HMDB0256388	Benzenoids	Benzene and substituted derivatives	Benzoyl derivatives	-	119.049	5.311	M-H	C8H8O	0	49.9	neg_3244	neg	47.7	5.798	0.009016	4.005	0.2231
metab_7981	Mevalonolactone	1.272E-5	0.0002808	2.6249	2.6246	1.3856	0.4706	yes	up	B(i)	-	-	-	-	-	-	-	HMDB0006024	Organoheterocyclic compounds	Lactones	Delta valerolactones	503-48-0	131.07	1.90993	M+H	C6H10O3	80.9	0	pos_8580	pos	55.6	6.331	0.001617	4.569	0.1167
metab_10747	D-3-Phenyllactic Acid	0.0001024	0.001105	2.6249	2.6246	1.3271	0.4083	yes	up	B(i)	C05607	-	-	map01100;map00960;map00360;map01110	Metabolic pathways;Tropane, piperidine and pyridine alkaloid biosynthesis;Phenylalanine metabolism;Biosynthesis of secondary metabolites	Metabolism;Metabolism;Metabolism;Metabolism	Global and overview maps;Biosynthesis of other secondary metabolites;Amino acid metabolism;Global and overview maps	HMDB0000563	Phenylpropanoids and polyketides	Phenylpropanoic acids	Not Available	7326-19-4	165.055	5.311	M-H	C9H10O3	98.9	0	neg_1670	neg	58.2	7.185	0.004337	5.414	0.1985
metab_13421	Inulobiose	0.0006525	0.003871	2.6224	2.6223	1.4719	0.5577	yes	up	B(ii)	C01711;C03323	-	-	map00500	Starch and sucrose metabolism	Metabolism	Carbohydrate metabolism	HMDB0029898	Organic oxygen compounds	Organooxygen compounds	Carbohydrates and carbohydrate conjugates	470-58-6	401.13	0.926083	M+Hac-H	C12H22O11	0	43.4	neg_4364	neg	46.2	5.583	0.03427	3.793	0.3205
metab_9636	Beta-D-3-Ribofuranosyluric Acid	0.00394	0.01411	2.6184	2.6182	1.4213	0.5072	yes	up	B(ii)	C05513	-	-	map01100;map00230	Metabolic pathways;Purine metabolism	Metabolism;Metabolism	Global and overview maps;Nucleotide metabolism	HMDB0029920	Organoheterocyclic compounds	Imidazopyrimidines	Purines and purine derivatives	2124-54-1	281.052	0.933483	M-H2O-H	C10H12N4O7	0	40	neg_552	neg	45.3	6.218	0.06639	4.375	0.5299
metab_7469	Octreotide	2.245E-5	0.0004148	2.6158	2.6153	1.4573	0.5433	yes	up	B(ii)	C07306	-	-	-	-	-	-	HMDB0014262	Organic acids and derivatives	Carboxylic acids and derivatives	Amino acids, peptides, and analogues	83150-76-9	1001.45	2.7527	M+H-H2O	C49H66N10O10S2	0	54.9	pos_8044	pos	44.1	5.58	0.1335	3.829	0.008844
metab_13299	2-Hydroxyterephthalic Acid	3.285E-7	3.296E-5	2.6101	2.6098	0.7444	-0.4259	yes	down	B(ii)	-	-	-	-	-	-	-	HMDB0245171	Benzenoids	Benzene and substituted derivatives	Benzoic acids and derivatives	-	227.019	1.46418	M+FA-H	C8H6O5	0	51.7	neg_4233	neg	49.7	5.058	0.04565	6.795	0.006069
metab_12773	Hydroxytyrosol 4'-O-Glucoside	1.714E-5	0.0003464	2.6081	2.6078	1.3694	0.4536	yes	up	B(ii)	-	-	-	-	-	-	-	HMDB0303789	Organic oxygen compounds	Organooxygen compounds	Carbohydrates and carbohydrate conjugates	-	361.114	3.78168	M+FA-H	C14H20O8	0	53.4	neg_3707	neg	49.9	6.45	0.01139	4.71	0.1237
metab_2671	Ibuprofen Glucuronide	0.002725	0.01077	2.5922	2.592	0.662	-0.5951	yes	4.048	0.1013	4.441	0.02745	-	-	-	-	-	HMDB0010343	Organic oxygen compounds	Organooxygen compounds	Carbohydrates and carbohydrate conjugates	98649-76-4;_	415.195	4.07247	M+CH3OH+H	C19H26O8	0	80	pos_2798	pos	53.9	3.506	0.4663	5.296	0.0538
metab_2165	Forodesine	3.945E-5	0.0006031	2.5819	2.5815	1.6038	0.6815	yes	up	B(ii)	-	-	-	-	-	-	-	HMDB0252454	Organoheterocyclic compounds	Pyrrolopyrimidines	Not Available	-	271.08	3.38468	M+Na-H2O	C11H14N4O4	0	41.4	pos_2271	pos	45.8	4.534	0.02864	2.827	0.1477
metab_10208	Garomefrine	0.0003084	0.002323	2.5772	2.5765	0.6776	-0.5616	yes	down	B(ii)	-	-	-	-	-	-	-	HMDB0255774	Benzenoids	Benzene and substituted derivatives	Sulfanilides	-	495.123	3.6273	2M-H	C9H13FN2O3S	0	57.5	neg_1131	neg	46.1	3.608	0.2492	5.325	0.05349
metab_12140	Dehydrovomifoliol	5.655E-8	1.007E-5	2.5494	2.5491	1.5585	0.6401	yes	up	B(ii)	C02533;C04223	-	-	-	-	-	-	HMDB0036819	Lipids and lipid-like molecules	Prenol lipids	Sesquiterpenoids	15764-81-5;_	267.124	5.97708	M+FA-H	C13H18O3	0	61.2	neg_3074	neg	50.9	4.624	0.01952	2.967	0.02046
metab_10708	Aldosterone 18-Glucuronide	2.571E-6	0.0001091	2.5419	2.5415	0.685	-0.5458	yes	down	B(ii)	_;C03033	-	-	map01100;map00040;map00053;map01240	Metabolic pathways;Pentose and glucuronate interconversions;Ascorbate and aldarate metabolism;Biosynthesis of cofactors	Metabolism;Metabolism;Metabolism;Metabolism	Global and overview maps;Carbohydrate metabolism;Carbohydrate metabolism;Global and overview maps	HMDB0010345	Lipids and lipid-like molecules	Steroids and steroid derivatives	Steroidal glycosides	3604-86-2;	595.235	5.10395	M+Hac-H	C27H36O11	0	48.3	neg_1631	neg	45.5	3.586	0.05413	5.235	0.04921
metab_3148	(E)-5-(3,4,5,6-Tetrahydro-3-Pyridylidenemethyl)-2-Furanmethanol	4.336E-8	8.53E-6	2.5409	2.5406	1.552	0.6341	yes	up	B(ii)	-	-	-	-	-	-	-	HMDB0033560	Organoheterocyclic compounds	Pyridines and derivatives	Hydropyridines	-	192.101	5.15235	M+H	C11H13NO2	0	44.9	pos_3307	pos	46.3	4.628	0.01173	2.982	0.02353
metab_10522	6-Hydroxymelatonin	7.591E-7	5.471E-5	2.5325	2.5322	1.4128	0.4986	yes	up	B(ii)	C05643	-	-	map00380	Tryptophan metabolism	Metabolism	Amino acid metabolism	HMDB0004081	Organoheterocyclic compounds	Indoles and derivatives	Hydroxyindoles	2208-41-5	293.114	4.4427	M+FA-H	C13H16N2O3	0	67.6	neg_1445	neg	52.4	5.599	0.0165	3.963	0.05086
metab_5594	Mg(Txb2/0:0/0:0)	4.038E-6	0.0001403	2.5308	2.5306	0.6744	-0.5683	yes	down	B(ii)	-	-	-	-	-	-	-	HMDB0260482	Not Available	Not Available	Not Available	-	427.265	6.11268	M+H-H2O	C23H40O8	0	79	pos_6096	pos	49.5	3.389	0.01612	5.025	0.07963
metab_13304	Pseudouridine	4.479E-8	8.684E-6	2.5162	2.5159	0.7364	-0.4414	yes	down	B(ii)	C02067	-	-	map00240;map01100	Pyrimidine metabolism;Metabolic pathways	Metabolism;Metabolism	Nucleotide metabolism;Global and overview maps	HMDB0000767	Nucleosides, nucleotides, and analogues	Nucleoside and nucleotide analogues	Not Available	1445-07-4	243.062	1.43305	M-H	C9H12N2O6	0	60.1	neg_4238	neg	51.2	4.509	0.02587	6.123	0.002517
metab_6812	(-)-Wikstromol	1.639E-5	0.0003352	2.5142	2.5138	1.4486	0.5347	yes	up	B(ii)	C10725	-	-	-	-	-	-	HMDB0030598	Lignans, neolignans and related compounds	Furanoid lignans	Tetrahydrofuran lignans	34444-37-6	416.169	3.45532	M+ACN+H	C20H22O7	0	45	pos_7363	pos	46.1	5.218	0.02215	3.602	0.112
metab_7008	Phenylalanyl-Gamma-Glutamate	7.376E-5	0.0009036	2.5125	2.5124	0.6635	-0.5919	yes	down	B(ii)	-	-	-	-	-	-	-	HMDB0029009	Organic acids and derivatives	Carboxylic acids and derivatives	Amino acids, peptides, and analogues	-	276.133	3.26082	M+H-H2O	C14H19N3O4	0	69.2	pos_7563	pos	51.1	3.194	0.1671	4.814	0.006088
metab_5944	Indole-3-Lactic Acid	0.0004285	0.002887	2.5048	2.5046	1.3956	0.4809	yes	up	B(i)	C02043	-	-	-	-	-	-	HMDB0000671	Organoheterocyclic compounds	Indoles and derivatives	Indolyl carboxylic acids and derivatives	7417-65-4	206.081	5.04198	M+H	C11H11NO3	98.7	0	pos_6454	pos	58.4	5.74	0.05192	4.113	0.2576
metab_10107	2-O-Galloylsucrose	1.08E-5	0.0002535	2.4554	2.4553	1.4637	0.5497	yes	up	B(ii)	-	-	-	-	-	-	-	HMDB0039281	Benzenoids	Benzene and substituted derivatives	Benzoic acids and derivatives	115713-46-7	493.12	3.44003	M-H	C19H26O15	0	46.2	neg_1030	neg	45.8	4.864	0.09782	3.323	0.005815
metab_10276	6H,8H-3,4-Dihydropyrimido(4,5-C)(1,2)Oxazin-7-One	5.811E-6	0.0001767	2.4506	2.4503	1.4698	0.5556	yes	4.485	0.03866	5.466	0.01563	-	-	-	-	-	HMDB0244492	Organoheterocyclic compounds	Diazines	Pyrimidines and pyrimidine derivatives	-	134.036	3.78168	M-H2O-H	C6H7N3O2	0	69.1	neg_1199	neg	51.8	4.796	0.02351	3.263	0.0801
metab_8275	Nad+	2.632E-6	0.00011	2.4422	2.4419	1.3292	0.4105	yes	up	B(i)	C00003	Vitamins and cofactors	Cofactors	map01100;map00730;map01240;map00190;map00760	Metabolic pathways;Thiamine metabolism;Biosynthesis of cofactors;Oxidative phosphorylation;Nicotinate and nicotinamide metabolism	Metabolism;Metabolism;Metabolism;Metabolism;Metabolism	Global and overview maps;Metabolism of cofactors and vitamins;Global and overview maps;Energy metabolism;Metabolism of cofactors and vitamins	HMDB0000902	Nucleosides, nucleotides, and analogues	(5''->5'')-dinucleotides	Not Available	53-84-9	664.114	1.09133	M+H	C21H27N7O14P2	99.2	0	pos_8889	pos	57.3	6.15	0.01879	4.627	0.06528
metab_2297	N-Lactoyl-Tyrosine	0.003445	0.01272	2.4205	2.4205	1.4346	0.5207	yes	up	B(ii)	-	-	-	-	-	-	-	HMDB0062177	Organic acids and derivatives	Carboxylic acids and derivatives	Amino acids, peptides, and analogues	-	254.101	3.54483	M+H	C12H15NO5	0	55.6	pos_2409	pos	48.8	5.179	0.0157	3.61	0.4383
metab_3681	Corchorusoside D	1.485E-6	7.612E-5	2.4107	2.4105	0.7374	-0.4395	yes	down	B(ii)	-	-	-	-	-	-	-	HMDB0033085	Lipids and lipid-like molecules	Steroids and steroid derivatives	Steroid lactones	210637-18-6	699.353	6.46332	M+H	C35H54O14	0	59.2	pos_3857	pos	46.2	4.164	0.03716	5.647	0.04367
metab_10907	1,2-Dihydroxy-3,4-Epoxy-1,2,3,4-Tetrahydronaphthalene	0.0001785	0.001616	2.3725	2.3721	1.4934	0.5786	yes	up	B(ii)	C14784	-	-	-	-	-	-	HMDB0062273	Benzenoids	Tetralins	Not Available	75947-54-5	237.077	5.95375	M+Hac-H	C10H10O3	0	42.3	neg_1830	neg	45.8	4.389	0.02252	2.939	0.1859
metab_7876	Thymidine	0.0005465	0.003437	2.3503	2.3502	0.7148	-0.4845	yes	down	B(ii)	C00214	Nucleic acids	Nucleosides	map00240;map01100;map01232	Pyrimidine metabolism;Metabolic pathways;Nucleotide metabolism	Metabolism;Metabolism;Metabolism	Nucleotide metabolism;Global and overview maps;Global and overview maps	HMDB0000273	Nucleosides, nucleotides, and analogues	Pyrimidine nucleosides	Pyrimidine 2''-deoxyribonucleosides	50-89-5	284.123	1.95795	M+ACN+H	C10H14N2O5	0	59	pos_8470	pos	49.1	3.596	0.2413	5.031	0.05211
metab_9926	Lysyltyrosine	1.371E-6	7.394E-5	2.3298	2.3296	0.7777	-0.3628	yes	down	B(ii)	-	-	-	-	-	-	-	HMDB0028963	Organic acids and derivatives	Carboxylic acids and derivatives	Amino acids, peptides, and analogues	35978-98-4	344.135	2.35338	M+Cl	C15H23N3O4	0	47.5	neg_849	neg	46.3	4.844	0.04456	6.229	0.02774
metab_9684	Fructose	1.334E-6	7.346E-5	2.3158	2.3156	1.3958	0.4811	yes	up	B(i)	C01496;C02336	-	-	map00520;map01250	Amino sugar and nucleotide sugar metabolism;Biosynthesis of nucleotide sugars	Metabolism;Metabolism	Carbohydrate metabolism;Global and overview maps	-;HMDB0000660	Organic oxygen compounds	Organooxygen compounds	Carbohydrates and carbohydrate conjugates	-;53188-23-1	201.038	1.02532	M+Na-2H	C6H12O6	44.5	0	neg_603	neg	46.8	4.824	0.02443	3.456	0.04535
metab_9795	O-Succinyl-L-Homoserine	4.568E-6	0.000152	2.3071	2.3068	1.2964	0.3745	yes	up	B(i)	C01118;_	-	-	map01100;map00270;map01110;map00920;map01230	Metabolic pathways;Cysteine and methionine metabolism;Biosynthesis of secondary metabolites;Sulfur metabolism;Biosynthesis of amino acids	Metabolism;Metabolism;Metabolism;Metabolism;Metabolism	Global and overview maps;Amino acid metabolism;Global and overview maps;Energy metabolism;Global and overview maps	-;HMDB0255868	Organic acids and derivatives	Carboxylic acids and derivatives	Amino acids, peptides, and analogues	1492-23-5;_	218.067	1.79057	M-H	C8H13NO6	36.8	0	neg_718	neg	45.7	5.944	0.01321	4.585	0.06837
metab_10898	(1S,2S,4S,5S)-2,4-Thujanediol 4-O-Beta-D-Glucopyranoside	1.402E-5	0.0003004	2.3027	2.3024	0.7317	-0.4507	yes	down	B(ii)	-	-	-	-	-	-	-	HMDB0033644	Lipids and lipid-like molecules	Prenol lipids	Terpene glycosides	240495-81-2	391.198	5.93815	M+Hac-H	C16H28O7	0	54.7	neg_1821	neg	49.1	3.698	0.08997	5.054	0.01946
metab_6797	Cyasterone	0.0002835	0.002207	2.2928	2.2926	0.7434	-0.4278	yes	down	B(i)	C08816;_	-	-	-	-	-	-	-;HMDB0250618;LMST01040153	Lipids and lipid-like molecules	Prenol lipids	Triterpenoids	17086-76-9;_;	521.316	3.47517	M+H	C29H44O8	52.7	0	pos_7348	pos	45.1	3.937	0.1894	5.296	0.05566
metab_13119	Vigabatrin	1.02E-7	1.455E-5	2.2867	2.2865	1.2781	0.354	yes	up	B(ii)	C07500	-	-	-	-	-	-	HMDB0015212	Organic acids and derivatives	Carboxylic acids and derivatives	Amino acids, peptides, and analogues	60643-86-9	188.092	2.5536	M+Hac-H	C6H11NO2	0	50.6	neg_4053	neg	48.6	6.126	0.004895	4.793	0.02592
metab_10782	(1R,2R,4R,8R)-P-Menthane-2,8,9-Triol	0.0001101	0.001144	2.2853	2.2849	1.4123	0.4981	yes	up	B(ii)	-	-	-	-	-	-	-	HMDB0033574	Lipids and lipid-like molecules	Prenol lipids	Monoterpenoids	212516-28-4	247.155	5.43322	M+Hac-H	C10H20O3	0	40.2	neg_1705	neg	45.8	4.6	0.03556	3.257	0.1491
metab_10932	3,5-Dihydroxy-6,7-Megastigmadien-9-One	0.0006677	0.003926	2.2747	2.2743	1.4142	0.5	yes	up	B(ii)	-	-	-	-	-	-	-	HMDB0303443	Lipids and lipid-like molecules	Prenol lipids	Sesquiterpenoids	-	269.14	6.02358	M+FA-H	C13H20O3	0	41.4	neg_1855	neg	46.3	4.599	0.03915	3.252	0.2408
metab_10048	Leonuriside A	1.146E-6	6.782E-5	2.2699	2.2697	1.3797	0.4644	yes	up	B(ii)	-	-	-	-	-	-	-	HMDB0031721	Organic oxygen compounds	Organooxygen compounds	Carbohydrates and carbohydrate conjugates	121748-12-7	377.109	3.32375	M+FA-H	C14H20O9	0	57.7	neg_971	neg	48.8	4.778	0.009814	3.463	0.04661
metab_9784	2-(Malonylamino)Benzoic Acid	0.0004253	0.002876	2.2288	2.2286	0.7556	-0.4043	yes	down	B(ii)	C03147	-	-	-	-	-	-	HMDB0039495	Benzenoids	Benzene and substituted derivatives	Benzoic acids and derivatives	53947-84-5	268.046	1.7362	M+FA-H	C10H9NO5	0	68.7	neg_707	neg	53.1	3.982	0.2009	5.27	0.05225
metab_6592	Citreoviridin	3.119E-5	0.0005145	2.2258	2.2256	1.2868	0.3638	yes	up	B(i)	C16766;_	-	-	-	-	-	-	-;HMDB0250305	Organoheterocyclic compounds	Pyrans	Pyranones and derivatives	25425-12-1;_	425.19	3.7527	M+Na	C23H30O6	42.8	0	pos_7132	pos	44.9	5.694	0.03911	4.425	0.09778
metab_6397	Zoniporide	6.913E-6	0.0001955	2.2166	2.2163	1.3274	0.4086	yes	up	B(ii)	-	-	-	-	-	-	-	HMDB0260043	Organoheterocyclic compounds	Quinolines and derivatives	Not Available	-	321.147	4.02913	M+H	C17H16N6O	0	48.5	pos_6930	pos	46.6	5.088	0.03665	3.833	0.06121
metab_10560	Myricetin	9.841E-5	0.001078	2.2139	2.2134	0.7339	-0.4464	yes	down	B(ii)	C10107	-	-	map00941;map01110;map00944	Flavonoid biosynthesis;Biosynthesis of secondary metabolites;Flavone and flavonol biosynthesis	Metabolism;Metabolism;Metabolism	Biosynthesis of other secondary metabolites;Global and overview maps;Biosynthesis of other secondary metabolites	HMDB0002755	Phenylpropanoids and polyketides	Flavonoids	Flavones	529-44-2;	317.03	4.54332	M-H	C15H10O8	0	59.3	neg_1483	neg	49.3	3.472	0.1373	4.731	0.02614
metab_1086	Adenosine	0.0007715	0.004322	2.2102	2.2095	0.7502	-0.4147	yes	down	B(i)	C00212;_	Nucleic acids;-	Nucleosides;-	map01100;map02010;map01232;map00230	Metabolic pathways;ABC transporters;Nucleotide metabolism;Purine metabolism	Metabolism;Environmental Information Processing;Metabolism;Metabolism	Global and overview maps;Membrane transport;Global and overview maps;Nucleotide metabolism	HMDB0000050;HMDB0247583;PW_C000034	Nucleosides, nucleotides, and analogues	Purine nucleosides	Not Available	58-61-7;_	268.103	1.90993	M+H	C10H13N5O4	85.5	0	pos_1146	pos	53.5	3.823	0.2389	5.096	0.01614
metab_9709	L-3-Aminodihydro-2(3H)-Furanone	7.473E-9	3.571E-6	2.2059	2.2056	1.317	0.3972	yes	up	B(ii)	C02926	-	-	-	-	-	-	HMDB0029387	Organic acids and derivatives	Carboxylic acids and derivatives	Amino acids, peptides, and analogues	-	160.061	1.20918	M+Hac-H	C4H7NO2	0	60.3	neg_632	neg	49.1	5.156	0.009426	3.915	0.008606
metab_12260	Indole-3-Acetaldehyde	2.901E-7	2.985E-5	2.2038	2.2035	1.3141	0.394	yes	up	B(i)	C00637	-	-	map01100;map00380	Metabolic pathways;Tryptophan metabolism	Metabolism;Metabolism	Global and overview maps;Amino acid metabolism	HMDB0001190	Organoheterocyclic compounds	Indoles and derivatives	Indoles	2591-98-2	158.06	5.49858	M-H	C10H9NO	87.1	0	neg_3194	neg	55.2	5.18	0.003664	3.942	0.03161
metab_6303	3,4',5,6,7,8-Hexahydroxyflavone	0.0006813	0.003993	2.1778	2.1776	0.7473	-0.4202	yes	down	B(ii)	-	-	-	-	-	-	-	HMDB0303817	Phenylpropanoids and polyketides	Flavonoids	Flavones	-	319.043	4.20795	M+H	C15H10O8	0	63.1	pos_6832	pos	49.2	3.656	0.2237	4.892	0.02343
metab_9525	6-(1,2,3,4-Tetrahydroxybutyl)Oxane-2,3,4,5-Tetrol	6.524E-7	4.959E-5	2.1631	2.1628	1.2421	0.3128	yes	up	B(ii)	-	-	-	-	-	-	-	HMDB0260352	Organic oxygen compounds	Organooxygen compounds	Carbohydrates and carbohydrate conjugates	-	251.077	0.70505	M-H2O-H	C9H18O9	0	57.5	neg_438	neg	50.3	6.12	0.008779	4.927	0.03651
metab_1978	N1-(2-Hydroxyethyl)Flurazepam	9.088E-5	0.001028	2.1488	2.1488	0.7583	-0.3992	yes	down	B(i)	-	-	-	-	-	-	-	HMDB0060853	Organoheterocyclic compounds	Benzodiazepines	1,4-benzodiazepines	-	333.08	3.18105	M+H	C17H14ClFN2O2	43.5	0	pos_2074	pos	41.1	3.72	0.0574	4.906	0.1156
metab_13393	D-Erythro-L-Galacto-Nonulose	1.088E-7	1.485E-5	2.1443	2.144	1.1899	0.2509	yes	up	B(ii)	-	-	-	-	-	-	-	HMDB0029955	Organic oxygen compounds	Organooxygen compounds	Carbohydrates and carbohydrate conjugates	-	251.077	0.979417	M-H2O-H	C9H18O9	0	56.1	neg_4333	neg	50.7	7.343	0.01819	6.171	0.01498
metab_12002	Epoxyeicosatrienoic Acid	0.006434	0.02034	2.1392	2.1382	0.752	-0.4111	yes	down	B(ii)	-	-	-	-	-	-	-	HMDB0251881	Lipids and lipid-like molecules	Fatty Acyls	Lineolic acids and derivatives	-	319.228	6.42692	M-H	C20H32O3	0	55.2	neg_2936	neg	48.3	3.785	0.4096	5.033	0.06217
metab_8170	Benzofuran	3.362E-7	3.308E-5	2.1273	2.127	0.7834	-0.3522	yes	down	B(ii)	C14512	-	-	-	-	-	-	HMDB0032929	Organoheterocyclic compounds	Benzofurans	Not Available	271-89-6	119.049	1.3067	M+H	C8H6O	0	46.9	pos_8778	pos	48.3	4.174	0.02948	5.328	0.008812
metab_9631	Glucuronolactone	0.0001425	0.00138	2.116	2.1161	1.2302	0.2989	yes	up	B(i)	C02670	-	-	map01100;map00053	Metabolic pathways;Ascorbate and aldarate metabolism	Metabolism;Metabolism	Global and overview maps;Carbohydrate metabolism	HMDB0006355	Organoheterocyclic compounds	Furofurans	Isosorbides	32449-92-6	351.057	0.9184	2M-H	C6H8O6	67.9	0	neg_546	neg	52.8	6.161	0.07651	5.008	0.1179
metab_9994	Silicristin	0.0007577	0.004268	2.1148	2.1149	0.7735	-0.3706	yes	down	B(ii)	C08717	-	-	-	-	-	-	HMDB0033953	Phenylpropanoids and polyketides	2-arylbenzofuran flavonoids	Not Available	33889-69-9;	503.096	3.21473	M+Na-2H	C25H22O10	0	52	neg_917	neg	47.2	3.985	0.2135	5.152	0.04577
metab_9958	Quinapril	0.00617	0.01972	2.1146	2.1142	1.3111	0.3908	yes	up	B(ii)	C07398	-	-	-	-	-	-	HMDB0015019	Organic acids and derivatives	Carboxylic acids and derivatives	Amino acids, peptides, and analogues	85441-61-8	473.188	3.10058	M+Cl	C25H30N2O5	0	71.1	neg_881	neg	49	5.137	0.02657	3.918	0.3989
metab_1060	Ketoleucine	1.966E-5	0.0003801	2.1055	2.1053	1.2771	0.3528	yes	up	B(i)	C00233	Organic acids	Carboxylic acids	map01100;map01110;map00280;map00290;map01210;map00785;map01230;map00966	Metabolic pathways;Biosynthesis of secondary metabolites;Valine, leucine and isoleucine degradation;Valine, leucine and isoleucine biosynthesis;2-Oxocarboxylic acid metabolism;Lipoic acid metabolism;Biosynthesis of amino acids;Glucosinolate biosynthesis	Metabolism;Metabolism;Metabolism;Metabolism;Metabolism;Metabolism;Metabolism;Metabolism	Global and overview maps;Global and overview maps;Amino acid metabolism;Amino acid metabolism;Global and overview maps;Metabolism of cofactors and vitamins;Global and overview maps;Biosynthesis of other secondary metabolites	HMDB0000695;PW_C000547	Organic acids and derivatives	Keto acids and derivatives	Short-chain keto acids and derivatives	816-66-0	148.096	1.90993	M+NH4	C6H10O3	59.6	0	pos_1120	pos	50.6	5.227	0.007158	4.093	0.08352
metab_1019	Methyldopate	1.221E-7	1.584E-5	2.1013	2.1011	1.2273	0.2955	yes	up	B(ii)	-	-	-	-	-	-	-	HMDB0254628	Benzenoids	Benzene and substituted derivatives	Phenethylamines	-	240.122	1.90193	M+H	C12H17NO4	0	40	pos_1076	pos	46.6	6.079	0.009244	4.953	0.02138
metab_1260	3-Hydroxyhexanoylglycine	4.24E-7	3.859E-5	2.098	2.0978	1.227	0.2951	yes	up	B(ii)	-	-	-	-	-	-	-	HMDB0094720	Organic acids and derivatives	Carboxylic acids and derivatives	Amino acids, peptides, and analogues	-	190.107	2.37373	M+H	C8H15NO4	0	42.1	pos_1325	pos	47.1	6.071	0.02897	4.948	0.01291
metab_10529	6-[4-(Carboxymethyl)Phenoxy]-3,4,5-Trihydroxyoxane-2-Carboxylic Acid	9.898E-5	0.001081	2.0978	2.0974	0.7894	-0.3411	yes	down	B(ii)	-	-	-	-	-	-	-	HMDB0132498	Organic oxygen compounds	Organooxygen compounds	Carbohydrates and carbohydrate conjugates	-	349.057	4.46507	M+Na-2H	C14H16O9	0	43	neg_1452	neg	45.8	4.24	0.1052	5.371	0.0688
metab_386	Sn-Glycero-3-Phosphocholine	0.0002007	0.001745	2.0861	2.086	1.2712	0.3462	yes	up	B(i)	C00670	-	-	map00565;map00564	Ether lipid metabolism;Glycerophospholipid metabolism	Metabolism;Metabolism	Lipid metabolism;Lipid metabolism	HMDB0000086	Lipids and lipid-like molecules	Glycerophospholipids	Glycerophosphocholines	28319-77-9	258.109	0.589483	M+	C8H21NO6P+	79.9	0	pos_399	pos	53	5.259	0.007321	4.137	0.1491
metab_8063	Hydroxyphenylacetylglycine	9.623E-6	0.0002363	2.0837	2.0835	1.2552	0.3279	yes	up	B(ii)	C05596	-	-	map00350	Tyrosine metabolism	Metabolism	Amino acid metabolism	HMDB0000735	Organic acids and derivatives	Carboxylic acids and derivatives	Amino acids, peptides, and analogues	28116-23-6	242.101	1.84243	M+CH3OH+H	C10H11NO4	0	55.3	pos_8665	pos	48.7	5.455	0.01532	4.346	0.0668
metab_10539	Glutathione Episulfonium Ion	0.003604	0.01319	2.0819	2.0815	1.3226	0.4034	yes	up	B(ii)	C14874	-	-	-	-	-	-	HMDB0060479	Organic acids and derivatives	Carboxylic acids and derivatives	Amino acids, peptides, and analogues	-;_	379.104	4.49633	M+FA-H	C12H20N3O6S+	0	53.9	neg_1462	neg	47	4.764	0.03741	3.602	0.3266
metab_13129	L-Phenylalanine	4.08E-7	3.788E-5	2.078	2.0778	0.8239	-0.2795	yes	down	B(i)	C00079	Peptides	Amino acids	map01100;map01110;map00970;map01210;map00960;map02010;map00999;map01230;map00966;map00460;map00940;map00470;map00360;map00400	Metabolic pathways;Biosynthesis of secondary metabolites;Aminoacyl-tRNA biosynthesis;2-Oxocarboxylic acid metabolism;Tropane, piperidine and pyridine alkaloid biosynthesis;ABC transporters;Biosynthesis of various plant secondary metabolites;Biosynthesis of amino acids;Glucosinolate biosynthesis;Cyanoamino acid metabolism;Phenylpropanoid biosynthesis;D-Amino acid metabolism;Phenylalanine metabolis…	Metabolism;Metabolism;Genetic Information Processing;Metabolism;Metabolism;Environmental Information Processing;Metabolism;Metabolism;Metabolism;Metabolism;Metabolism;Metabolism;Metabolism;Metabolism	Global and overview maps;Global and overview maps;Translation;Global and overview maps;Biosynthesis of other secondary metabolites;Membrane transport;Biosynthesis of other secondary metabolites;Global and overview maps;Biosynthesis of other secondary metabolites;Metabolism of other amino acids;Biosynthesis of other secondary metabolites;Metabolism of other amino acids;Amino acid metabolism;Amino …	HMDB0000159;PW_C000104	Organic acids and derivatives	Carboxylic acids and derivatives	Amino acids, peptides, and analogues	63-91-2	164.071	2.34753	M-H	C9H11NO2	97.2	0	neg_4063	neg	57.8	5.155	0.02783	6.257	0.01322
metab_6314	L-Furosine	0.001025	0.005336	2.0716	2.0715	1.2664	0.3407	yes	up	B(ii)	-	-	-	-	-	-	-	HMDB0029390	Organic acids and derivatives	Carboxylic acids and derivatives	Amino acids, peptides, and analogues	19746-33-9	259.107	4.17342	M+Na-H2O	C12H18N2O4	0	72.2	pos_6843	pos	52.4	5.339	0.02837	4.216	0.2257
metab_12794	Isoeriocitrin	0.0001139	0.001176	2.0708	2.0708	1.2622	0.336	yes	up	B(ii)	C09805	-	-	-	-	-	-	HMDB0302534	Phenylpropanoids and polyketides	Flavonoids	Flavonoid glycosides	-	631.146	3.73618	M+Cl	C27H32O15	0	46.7	neg_3728	neg	45.1	5.309	0.04734	4.206	0.1179
metab_10393	4-Coumaroylshikimate	0.01037	0.0291	2.0652	2.0648	1.3067	0.3859	yes	up	B(ii)	C02947;_	-	-	map01100;map00941;map00940;map01110;map00945	Metabolic pathways;Flavonoid biosynthesis;Phenylpropanoid biosynthesis;Biosynthesis of secondary metabolites;Stilbenoid, diarylheptanoid and gingerol biosynthesis	Metabolism;Metabolism;Metabolism;Metabolism;Metabolism	Global and overview maps;Biosynthesis of other secondary metabolites;Biosynthesis of other secondary metabolites;Global and overview maps;Biosynthesis of other secondary metabolites	HMDB0304174	Phenylpropanoids and polyketides	Cinnamic acids and derivatives	Hydroxycinnamic acids and derivatives	-;_	379.104	4.06242	M+Hac-H	C16H16O7	0	61.3	neg_1316	neg	50.6	5.057	0.00802	3.87	0.4512
metab_2979	Mexiletine	0.009383	0.02693	2.0555	2.0559	1.3482	0.431	yes	up	B(ii)	C07220	-	-	-	-	-	-	HMDB0014523	Benzenoids	Phenol ethers	Not Available	31828-71-4	212.164	4.76913	M+CH3OH+H	C11H17NO	0	47.5	pos_3133	pos	46.6	4.534	0.2135	3.363	0.3764
metab_459	Miglitol	1.657E-5	0.0003375	2.051	2.0507	1.281	0.3572	yes	up	B(i)	C07708	-	-	-	-	-	-	HMDB0014634	Organoheterocyclic compounds	Piperidines	Not Available	72432-03-2	208.117	0.676967	M+H	C8H17NO5	52.2	0	pos_477	pos	47.9	4.901	0.05303	3.826	0.05467
metab_3005	N-Acetyl-Dl-Phenylalanine	2.879E-5	0.0004874	2.0496	2.0495	1.3157	0.3958	yes	up	B(i)	-	-	-	-	-	-	-	HMDB0255056	Organic acids and derivatives	Carboxylic acids and derivatives	Amino acids, peptides, and analogues	-	208.096	4.8371	M+H	C11H13NO3	88.2	0	pos_3160	pos	55	4.48	0.02417	3.405	0.08411
metab_7939	(S)-5'-Deoxy-5'-(Methylsulfinyl)Adenosine	0.002035	0.008727	2.0487	2.0486	0.7958	-0.3295	yes	down	B(ii)	-	-	-	-	-	-	-	HMDB0033662	Nucleosides, nucleotides, and analogues	5''-deoxyribonucleosides	Not Available	897-42-7	314.09	1.90993	M+H	C11H15N5O4S	0	67.6	pos_8536	pos	49.8	4.33	0.2507	5.441	0.09911
metab_1032	Arginylserine	7.498E-5	0.000911	2.0429	2.0427	1.2676	0.3421	yes	up	B(ii)	-	-	-	-	-	-	-	HMDB0028718	Organic acids and derivatives	Carboxylic acids and derivatives	Amino acids, peptides, and analogues	70921-62-9	300.107	1.90193	M+K	C9H19N5O4	0	53	pos_1090	pos	48.9	5.073	0.006502	4.002	0.1108
metab_12006	Androstanediol	0.0001634	0.001525	2.0371	2.037	0.7872	-0.3452	yes	down	B(ii)	C07632;_	Steroids;-	19-Carbon atoms;-	-	-	-	-	HMDB0000495	Lipids and lipid-like molecules	Glycerophospholipids	Glycerophosphocholines	25126-76-5;_	291.233	6.41917	M-H	C19H32O2	0	70.5	neg_2940	neg	51.7	3.954	0.1281	5.023	0.04248
metab_10784	Thurfyl Nicotinate	4.728E-6	0.0001549	2.0365	2.0363	1.2668	0.3411	yes	up	B(ii)	-	-	-	-	-	-	-	HMDB0259050	Organoheterocyclic compounds	Pyridines and derivatives	Pyridinecarboxylic acids and derivatives	-	266.104	5.44503	M+Hac-H	C11H13NO3	0	56.2	neg_1707	neg	50.2	5.029	0.01282	3.97	0.05321
metab_8058	L-2-Amino-4-Methylenepentanedioic Acid	4.394E-5	0.000646	2.025	2.0248	1.2617	0.3354	yes	up	B(ii)	C00651	-	-	map00660	C5-Branched dibasic acid metabolism	Metabolism	Carbohydrate metabolism	HMDB0029433	Organic acids and derivatives	Carboxylic acids and derivatives	Amino acids, peptides, and analogues	16804-57-2	192.086	1.85395	M+CH3OH+H	C6H9NO4	0	46.1	pos_8660	pos	47.2	5.067	0.05605	4.016	0.07685
metab_6468	L-Pyridosine	0.00106	0.005455	2.0244	2.0245	1.2738	0.3491	yes	up	B(ii)	-	-	-	-	-	-	-	HMDB0029443	Organic acids and derivatives	Carboxylic acids and derivatives	Amino acids, peptides, and analogues	31489-08-4	259.107	3.9203	M+Na-H2O	C12H18N2O4	0	67.1	pos_7004	pos	51.5	4.997	0.06467	3.923	0.2095
metab_8181	Octopamine	1.083E-7	1.485E-5	2.0243	2.0241	0.83	-0.2688	yes	down	B(i)	C04227	-	-	-	-	-	-	HMDB0004825	Benzenoids	Phenols	1-hydroxy-2-unsubstituted benzenoids	104-14-3	136.075	1.27485	M+H-H2O	C8H11NO2	81.9	0	pos_8792	pos	55.3	5.102	0.01497	6.147	0.0147
metab_383	L-Glutamine	1.028E-6	6.367E-5	2.0045	2.0043	0.822	-0.2828	yes	down	B(i)	C00064	Peptides	Amino acids	map01100;map00630;map00220;map02010;map00230;map01240;map01232;map00470;map00910;map01230;map00240;map00250;map00970;map00750	Metabolic pathways;Glyoxylate and dicarboxylate metabolism;Arginine biosynthesis;ABC transporters;Purine metabolism;Biosynthesis of cofactors;Nucleotide metabolism;D-Amino acid metabolism;Nitrogen metabolism;Biosynthesis of amino acids;Pyrimidine metabolism;Alanine, aspartate and glutamate metabolism;Aminoacyl-tRNA biosynthesis;Vitamin B6 metabolism	Metabolism;Metabolism;Metabolism;Environmental Information Processing;Metabolism;Metabolism;Metabolism;Metabolism;Metabolism;Metabolism;Metabolism;Metabolism;Genetic Information Processing;Metabolism	Global and overview maps;Carbohydrate metabolism;Amino acid metabolism;Membrane transport;Nucleotide metabolism;Global and overview maps;Global and overview maps;Metabolism of other amino acids;Energy metabolism;Global and overview maps;Nucleotide metabolism;Amino acid metabolism;Translation;Metabolism of cofactors and vitamins	HMDB0000641;PW_C000500	Organic acids and derivatives	Carboxylic acids and derivatives	Amino acids, peptides, and analogues	56-85-9	147.076	0.589483	M+H	C5H10N2O3	91.3	0	pos_396	pos	56.7	4.734	0.01947	5.759	0.03046
metab_11138	Ursolic Acid	0.00599	0.01927	1.9868	1.9872	1.2082	0.2729	yes	up	B(i)	C08988	-	-	-	-	-	-	HMDB0002395;LMPR0106180007	Lipids and lipid-like molecules	Prenol lipids	Triterpenoids	77-52-1;	455.353	6.66702	M-H	C30H48O3	78.9	0	neg_2062	neg	54.5	6.243	0.1111	5.167	0.3318
metab_9675	N-Acetyl-L-Aspartic Acid	0.000395	0.002749	1.9865	1.9861	1.2543	0.3269	yes	up	B(i)	C01042	-	-	map01100;map00250	Metabolic pathways;Alanine, aspartate and glutamate metabolism	Metabolism;Metabolism	Global and overview maps;Amino acid metabolism	HMDB0000812;PW_C000649	Organic acids and derivatives	Carboxylic acids and derivatives	Amino acids, peptides, and analogues	997-55-7	174.04	1.00217	M-H	C6H9NO5	48.2	0	neg_594	neg	47.1	5.046	0.02478	4.023	0.1598
metab_784	Kainic Acid	7.758E-8	1.24E-5	1.9713	1.9711	1.2318	0.3008	yes	up	B(i)	C12819;_	-	-	-	-	-	-	-;HMDB0253757	Organic acids and derivatives	Carboxylic acids and derivatives	Amino acids, peptides, and analogues	487-79-6;_	214.107	1.11525	M+H	C10H15NO4	68.8	0	pos_828	pos	51.4	5.266	0.01821	4.275	0.00182
metab_8608	Deoxycarnitine	5.051E-7	4.359E-5	1.9691	1.9689	1.1942	0.2561	yes	up	B(i)	C01181	-	-	map01100;map00310;map02010	Metabolic pathways;Lysine degradation;ABC transporters	Metabolism;Metabolism;Environmental Information Processing	Global and overview maps;Amino acid metabolism;Membrane transport	HMDB0001161	Lipids and lipid-like molecules	Fatty Acyls	Fatty acids and conjugates	407-64-7	146.117	0.653067	M+H	C7H15NO2	44.8	0	pos_9248	pos	47.7	6.081	0.005702	5.092	0.02863
metab_12993	Betonicine	2.162E-6	9.806E-5	1.9613	1.9611	0.8205	-0.2854	yes	down	B(ii)	C08269	-	-	-	-	-	-	HMDB0029412	Organic acids and derivatives	Carboxylic acids and derivatives	Amino acids, peptides, and analogues	515-25-3	218.103	3.34727	M+Hac-H	C7H13NO3	0	42.5	neg_3927	neg	47.5	4.485	0.03866	5.466	0.01563
metab_1839	Suprofen	0.001629	0.007444	1.9536	1.9533	0.7771	-0.3638	yes	down	B(ii)	C07320	-	-	-	-	-	-	HMDB0015008	Organic oxygen compounds	Organooxygen compounds	Carbonyl compounds	40828-46-4	225.038	2.977	M+H-2H2O	C14H12O3S	0	52	pos_1921	pos	45.3	3.507	0.2204	4.513	0.06588
metab_865	L-Tyrosine	4.133E-8	8.252E-6	1.9512	1.951	0.8613	-0.2154	yes	down	B(i)	C00082	Peptides	Amino acids	map01100;map01110;map00350;map01240;map00730;map00130;map01210;map00965;map00999;map01230;map00966;map00950;map00460;map00940;map00360;map00970;map00261;map00400	Metabolic pathways;Biosynthesis of secondary metabolites;Tyrosine metabolism;Biosynthesis of cofactors;Thiamine metabolism;Ubiquinone and other terpenoid-quinone biosynthesis;2-Oxocarboxylic acid metabolism;Betalain biosynthesis;Biosynthesis of various plant secondary metabolites;Biosynthesis of amino acids;Glucosinolate biosynthesis;Isoquinoline alkaloid biosynthesis;Cyanoamino acid metabolism;P…	Metabolism;Metabolism;Metabolism;Metabolism;Metabolism;Metabolism;Metabolism;Metabolism;Metabolism;Metabolism;Metabolism;Metabolism;Metabolism;Metabolism;Metabolism;Genetic Information Processing;Metabolism;Metabolism	Global and overview maps;Global and overview maps;Amino acid metabolism;Global and overview maps;Metabolism of cofactors and vitamins;Metabolism of cofactors and vitamins;Global and overview maps;Biosynthesis of other secondary metabolites;Biosynthesis of other secondary metabolites;Global and overview maps;Biosynthesis of other secondary metabolites;Biosynthesis of other secondary metabolites;Me…	HMDB0000158;PW_C000103	Organic acids and derivatives	Carboxylic acids and derivatives	Amino acids, peptides, and analogues	60-18-4	182.081	1.29875	M+H	C9H11NO3	99.6	0	pos_917	pos	58.9	6.025	0.00859	6.995	0.01268
metab_487	N-Epsilon-Acetyl-L-Lysine	5.948E-6	0.0001797	1.9365	1.9364	1.237	0.3068	yes	up	B(i)	C02727	-	-	map01100;map00310	Metabolic pathways;Lysine degradation	Metabolism;Metabolism	Global and overview maps;Amino acid metabolism	HMDB0000206	Organic acids and derivatives	Carboxylic acids and derivatives	Amino acids, peptides, and analogues	692-04-6	189.123	0.6929	M+H	C8H16N2O3	58.8	0	pos_506	pos	49.5	5.001	0.03726	4.043	0.0369
metab_10664	2-Propenoic Acid, 2-(((2-Methoxyphenyl)Acetyl)Amino)-	0.0002034	0.001758	1.9318	1.9318	1.2397	0.31	yes	up	B(ii)	-	-	-	-	-	-	-	HMDB0244386	Organic acids and derivatives	Carboxylic acids and derivatives	Amino acids, peptides, and analogues	-	280.083	4.95513	M+FA-H	C12H13NO4	0	46.7	neg_1587	neg	46.5	4.98	0.01931	4.017	0.127
metab_6422	Glufosinate	0.0003211	0.002391	1.929	1.9289	1.2313	0.3002	yes	up	B(ii)	C05042	-	-	-	-	-	-	HMDB0252799	Organic acids and derivatives	Carboxylic acids and derivatives	Amino acids, peptides, and analogues	51276-47-2;_	214.086	3.9917	M+CH3OH+H	C5H12NO4P	0	50.6	pos_6957	pos	47.2	5.126	0.01282	4.163	0.1438
metab_12495	Benzidine	1.512E-5	0.0003165	1.9232	1.9231	1.245	0.3162	yes	up	B(ii)	C16444	-	-	-	-	-	-	HMDB0041835	Benzenoids	Benzene and substituted derivatives	Biphenyls and derivatives	92-87-5	229.098	4.54332	M+FA-H	C12H12N2	0	42.5	neg_3429	neg	46.9	4.807	0.003443	3.861	0.06536
metab_1087	Deoxyuridine	2.444E-5	0.0004418	1.9196	1.9194	0.8209	-0.2847	yes	down	B(ii)	C00526;_	Nucleic acids;-	Nucleosides;-	map00240;map01100;map02010;map01232	Pyrimidine metabolism;Metabolic pathways;ABC transporters;Nucleotide metabolism	Metabolism;Metabolism;Environmental Information Processing;Metabolism	Nucleotide metabolism;Global and overview maps;Membrane transport;Global and overview maps	HMDB0000012	Nucleosides, nucleotides, and analogues	Pyrimidine nucleosides	Pyrimidine 2''-deoxyribonucleosides	951-78-0;_	270.107	1.90993	M+ACN+H	C9H12N2O5	0	72.2	pos_1147	pos	51.8	4.323	0.05782	5.266	0.04559
metab_7684	Zeranol	5.363E-6	0.0001676	1.9184	1.9183	1.1745	0.2321	yes	up	B(ii)	C14752;C14750	-	-	-	-	-	-	HMDB0032702	Phenylpropanoids and polyketides	Macrolides and analogues	Not Available	26538-44-3;36455-72-8	377.191	2.62233	M+CH3OH+Na	C18H26O5	0	48.8	pos_8269	pos	46.5	6.32	0.03764	5.381	0.03312
metab_11010	Myristic Acid	2.876E-8	6.308E-6	1.9129	1.9127	1.2415	0.312	yes	up	B(i)	C06424	Lipids	Fatty acids	map01100;map00061	Metabolic pathways;Fatty acid biosynthesis	Metabolism;Metabolism	Global and overview maps;Lipid metabolism	HMDB0000806;LMFA01010014;PW_C000643	Lipids and lipid-like molecules	Fatty Acyls	Fatty acids and conjugates	544-63-8;	287.223	6.264	M+Hac-H	C14H28O2	53.1	0	neg_1933	neg	48	4.797	0.006501	3.864	0.01177
metab_1303	Trinexapac-Ethyl	7.402E-5	0.0009043	1.9107	1.9103	1.2194	0.2862	yes	up	B(ii)	C18541	-	-	-	-	-	-	HMDB0259248	Organic acids and derivatives	Vinylogous acids	Not Available	95266-40-3;_	270.133	2.52943	M+NH4	C13H16O5	0	42.5	pos_1369	pos	46	5.207	0.02573	4.27	0.09326
metab_1189	Valylproline	2.544E-6	0.0001085	1.8999	1.8996	1.1709	0.2276	yes	up	B(i)	-	-	-	-	-	-	-	HMDB0029135	Organic acids and derivatives	Carboxylic acids and derivatives	Amino acids, peptides, and analogues	20488-27-1	215.138	2.06448	M+H	C10H18N2O3	93.2	0	pos_1249	pos	57.2	6.318	0.0164	5.396	0.03732
metab_10210	3-Hydroxypentanoic Acid	0.0001597	0.001497	1.893	1.893	1.2674	0.3419	yes	up	B(i)	-	-	-	-	-	-	-	HMDB0000531	Lipids and lipid-like molecules	Fatty Acyls	Fatty acids and conjugates	10237-77-1	163.06	3.63503	M+FA-H	C5H10O3	49.9	0	neg_1133	neg	47.2	4.375	0.0275	3.452	0.1125
metab_12345	Acetylleucine	0.0001856	0.001659	1.8908	1.8906	1.2532	0.3256	yes	up	B(i)	C02710	-	-	-	-	-	-	HMDB0011756	Organic acids and derivatives	Carboxylic acids and derivatives	Amino acids, peptides, and analogues	1188-21-2	172.097	5.11957	M-H	C8H15NO3	96.3	0	neg_3279	neg	56.5	4.564	0.01393	3.642	0.1194
metab_12722	D-Sedoheptulose 7-Phosphate	3.297E-5	0.0005356	1.8881	1.8877	0.8321	-0.2652	yes	down	B(ii)	C05382;C00281	-	-	map01100;map01110;map01250;map01200;map00710;map01230;map00030	Metabolic pathways;Biosynthesis of secondary metabolites;Biosynthesis of nucleotide sugars;Carbon metabolism;Carbon fixation in photosynthetic organisms;Biosynthesis of amino acids;Pentose phosphate pathway	Metabolism;Metabolism;Metabolism;Metabolism;Metabolism;Metabolism;Metabolism	Global and overview maps;Global and overview maps;Global and overview maps;Global and overview maps;Energy metabolism;Global and overview maps;Carbohydrate metabolism	HMDB0001068	Organic oxygen compounds	Organooxygen compounds	Carbohydrates and carbohydrate conjugates	-;89927-08-2;2646-35-7	335.041	3.91553	M+FA-H	C7H15O10P	0	51.4	neg_3656	neg	47.2	4.524	0.07617	5.437	0.01015
metab_7982	2-Hydroxy-3-Methyl-2-Cyclopenten-1-One	2.622E-7	2.826E-5	1.8864	1.8862	1.1986	0.2614	yes	up	B(i)	-	-	-	-	-	-	-	HMDB0303163	Organic oxygen compounds	Organooxygen compounds	Carbonyl compounds	-	113.06	1.90993	M+H	C6H8O2	51.5	0	pos_8581	pos	49.7	5.473	0.01357	4.566	0.01824
metab_12633	4-Hydroxy-5-Phenyltetrahydro-1,3-Oxazin-2-One	1.086E-7	1.485E-5	1.8797	1.8796	1.1989	0.2618	yes	up	B(ii)	C16595	-	-	-	-	-	-	HMDB0060389	Benzenoids	Benzene and substituted derivatives	Not Available	-;_	252.088	4.12968	M+Hac-H	C10H11NO3	0	40.8	neg_3567	neg	46.2	5.43	0.0124	4.529	0.01319
metab_7806	[(2R,3S,4R,5R)-3,4,5,6-Tetrahydroxy-1-Oxohexan-2-Yl] 3-Hydroxybutanoate	5.23E-5	0.0007237	1.8712	1.8711	1.1829	0.2423	yes	up	B(ii)	-	-	-	-	-	-	-	HMDB0257924	Organic oxygen compounds	Organooxygen compounds	Carbohydrates and carbohydrate conjugates	-	289.088	2.2835	M+Na	C10H18O8	0	51	pos_8394	pos	48	5.808	0.02612	4.91	0.08081
metab_4912	Dg(18:0/18:2(9Z,12Z)/0:0)	5.081E-5	0.0007127	1.8705	1.8703	1.1661	0.2217	yes	up	B(ii)	_;C00165	-	-	-	-	-	-	HMDB0007161	Lipids and lipid-like molecules	Fatty Acyls	Lineolic acids and derivatives	_;34487-26-8	603.532	7.10797	M+H-H2O	C39H72O5	0	44.2	pos_5298	pos	44.6	6.296	0.06589	5.399	0.05246
metab_992	1-Isothiocyanato-7-(Methylsulfinyl)Heptane	2.156E-6	9.806E-5	1.8503	1.85	1.2054	0.2695	yes	up	B(i)	-	-	-	-	-	-	-	HMDB0038441	Organosulfur compounds	Sulfoxides	Not Available	129244-98-0	220.081	1.86993	M+H	C9H17NOS2	43.7	0	pos_1044	pos	43.6	5.13	0.03652	4.256	0.006466
metab_9974	4-Hydroxy-2-Nonenal-Glutathione Conjugate	0.000829	0.004579	1.8503	1.8501	1.2023	0.2658	yes	up	B(ii)	-	-	-	-	-	-	-	HMDB0304177	Organic acids and derivatives	Carboxylic acids and derivatives	Amino acids, peptides, and analogues	-	443.177	3.16967	M-H2O-H	C19H32N3O8S-	0	46.8	neg_897	neg	43.9	5.314	0.004498	4.42	0.1711
metab_7980	Guanine	5.058E-6	0.0001612	1.8492	1.8491	0.8131	-0.2986	yes	down	B(i)	C00242	Nucleic acids	Bases	map01100;map01232;map00230	Metabolic pathways;Nucleotide metabolism;Purine metabolism	Metabolism;Metabolism;Metabolism	Global and overview maps;Global and overview maps;Nucleotide metabolism	HMDB0000132;PW_C000086	Organoheterocyclic compounds	Imidazopyrimidines	Purines and purine derivatives	73-40-5	152.056	1.90993	M+H	C5H5N5O	89.6	0	pos_8579	pos	55.9	3.797	0.04229	4.67	0.01785
metab_858	2-Hydroxycinnamic Acid	2.764E-7	2.871E-5	1.8466	1.8464	0.8599	-0.2177	yes	down	B(i)	C01772	-	-	map01100;map00360;map01110;map00999	Metabolic pathways;Phenylalanine metabolism;Biosynthesis of secondary metabolites;Biosynthesis of various plant secondary metabolites	Metabolism;Metabolism;Metabolism;Metabolism	Global and overview maps;Amino acid metabolism;Global and overview maps;Biosynthesis of other secondary metabolites	HMDB0002641	Phenylpropanoids and polyketides	Cinnamic acids and derivatives	Hydroxycinnamic acids and derivatives	614-60-8	165.054	1.27485	M+H	C9H8O3	81.9	0	pos_908	pos	55	5.342	0.01683	6.212	0.01428
metab_6423	Psi-Pelletierine	1.004E-5	0.0002424	1.8413	1.8411	1.203	0.2667	yes	up	B(ii)	C10865	-	-	map00960;map01110	Tropane, piperidine and pyridine alkaloid biosynthesis;Biosynthesis of secondary metabolites	Metabolism;Metabolism	Biosynthesis of other secondary metabolites;Global and overview maps	HMDB0034580	Organoheterocyclic compounds	Piperidines	Piperidinones	552-70-5	158.096	3.9917	M+Na-H2O	C9H15NO	0	63.5	pos_6958	pos	49.6	5.131	0.01378	4.265	0.0523
metab_1899	4-[3-[4-(Diphenylmethyl)-1-Piperazinyl]-2-Hydroxypropoxy]-1H-Indole-2-Carbonitrile	0.0008577	0.004699	1.836	1.8355	0.822	-0.2828	yes	down	B(ii)	-	-	-	-	-	-	-	HMDB0251609	Benzenoids	Benzene and substituted derivatives	Diphenylmethanes	-	466.237	3.03192	M+	C29H30N4O2	0	70.9	pos_1985	pos	50.5	4.063	0.1524	4.943	0.07556
metab_400	Miserotoxin	0.0006225	0.003748	1.8334	1.8331	0.8328	-0.2639	yes	down	B(ii)	C08507;_	-	-	-	-	-	-	HMDB0254754	Organic oxygen compounds	Organooxygen compounds	Carbohydrates and carbohydrate conjugates	24502-76-9;_	268.102	0.59745	M+H	C9H17NO8	0	77.2	pos_413	pos	52.7	4.359	0.1343	5.234	0.07847
metab_2862	Olsalazine	6.114E-6	0.000181	1.8283	1.828	0.8358	-0.2587	yes	down	B(ii)	C07323	-	-	-	-	-	-	HMDB0015380	Organoheterocyclic compounds	Azobenzenes	Not Available	15722-48-2	344.088	4.47592	M+ACN+H	C14H10N2O6	0	49.9	pos_3003	pos	47.2	4.343	0.03578	5.196	0.03057
metab_1238	Indoline	2.834E-6	0.0001156	1.8253	1.8251	0.8728	-0.1963	yes	down	B(i)	-	-	-	-	-	-	-	HMDB0253472	Organoheterocyclic compounds	Indoles and derivatives	Indolines	-	120.081	2.27602	M+H	C8H9N	82.7	0	pos_1301	pos	54.6	5.84	0.02371	6.691	0.03053
metab_10362	Syringic Acid Glucuronide	0.001176	0.005882	1.8233	1.8229	0.8407	-0.2504	yes	down	B(ii)	-	-	-	-	-	-	-	HMDB0240562	Phenylpropanoids and polyketides	Coumarins and derivatives	Not Available	-	395.062	3.98953	M+Na-2H	C15H18O11	0	58	neg_1285	neg	48.7	4.596	0.1276	5.467	0.131
metab_6564	Phe-Pro	2.367E-6	0.0001036	1.8212	1.821	1.1733	0.2305	yes	up	B(i)	-	-	-	-	-	-	-	HMDB0011177	Organic acids and derivatives	Carboxylic acids and derivatives	Amino acids, peptides, and analogues	7669-65-0	263.138	3.77893	M+H	C14H18N2O3	87.3	0	pos_7104	pos	55.8	5.735	0.01203	4.888	0.03477
metab_7809	P-Coumaraldehyde	4.749E-6	0.0001549	1.8104	1.8102	0.884	-0.1779	yes	down	B(ii)	C05608	-	-	map01100;map00940;map01110	Metabolic pathways;Phenylpropanoid biosynthesis;Biosynthesis of secondary metabolites	Metabolism;Metabolism;Metabolism	Global and overview maps;Biosynthesis of other secondary metabolites;Global and overview maps	HMDB0040986	Phenylpropanoids and polyketides	Cinnamaldehydes	Not Available	2538-87-6;20711-53-9	166.086	2.27602	M+NH4	C9H8O2	0	46.8	pos_8398	pos	46.8	6.379	0.02279	7.216	0.03682
metab_10294	Nivacortol	0.0009116	0.00491	1.8078	1.8078	0.8256	-0.2764	yes	down	B(ii)	-	-	-	-	-	-	-	HMDB0255670	Lipids and lipid-like molecules	Steroids and steroid derivatives	Estrane steroids	-	429.235	3.80497	M-H	C28H31FN2O	0	40.4	neg_1217	neg	43.5	4.044	0.1594	4.898	0.05227
metab_12136	3,4-Methylenedioxymethamphetamine	0.000137	0.001338	1.8074	1.8072	0.8105	-0.3031	yes	down	B(ii)	C07577	-	-	-	-	-	-	HMDB0254382	Organoheterocyclic compounds	Benzodioxoles	Not Available	42542-10-9;_	238.108	5.9848	M+FA-H	C11H15NO2	0	56.4	neg_3070	neg	49.5	3.593	0.04695	4.433	0.08995
metab_13273	Terephthalic Acid	3.179E-5	0.0005211	1.8037	1.8036	0.8359	-0.2587	yes	down	B(i)	C06337	-	-	map01100	Metabolic pathways	Metabolism	Global and overview maps	HMDB0002428	Benzenoids	Benzene and substituted derivatives	Benzoic acids and derivatives	100-21-0	165.018	1.70508	M-H	C8H6O4	78	0	neg_4207	neg	53.2	4.242	0.06095	5.075	0.03341
metab_1929	2,4-Dinitrophenyl-S-Glutathione	4.003E-5	0.0006079	1.796	1.7958	0.8627	-0.213	yes	down	B(ii)	-	-	-	-	-	-	-	HMDB0304041	Organic acids and derivatives	Carboxylic acids and derivatives	Amino acids, peptides, and analogues	-	514.111	3.09438	M+ACN+H	C16H18N5O10S-	0	67.4	pos_2018	pos	50.6	5.198	0.06505	6.025	0.03327
metab_1583	Vanillin	4.915E-5	0.0006969	1.7866	1.7863	1.1826	0.242	yes	up	B(i)	C00755	-	-	map01100;map01110	Metabolic pathways;Biosynthesis of secondary metabolites	Metabolism;Metabolism	Global and overview maps;Global and overview maps	HMDB0012308	Benzenoids	Phenols	Methoxyphenols	121-33-5	153.054	2.7607	M+H	C8H8O3	71.2	0	pos_1658	pos	53	5.297	0.05808	4.479	0.0493
metab_9409	Ala-Gly	8.287E-8	1.26E-5	1.782	1.7818	0.8611	-0.2158	yes	down	B(i)	-	-	-	-	-	-	-	HMDB0006899	Organic acids and derivatives	Carboxylic acids and derivatives	Amino acids, peptides, and analogues	687-69-4	145.061	0.5832	M-H	C5H10N2O3	63.7	0	neg_321	neg	49.9	5.021	0.01191	5.831	0.009446
metab_418	Deoxyguanosine	0.0002341	0.001923	1.7812	1.781	0.8551	-0.2259	yes	down	B(ii)	C00330	Nucleic acids	Nucleosides	map01100;map02010;map01232;map00230	Metabolic pathways;ABC transporters;Nucleotide metabolism;Purine metabolism	Metabolism;Environmental Information Processing;Metabolism;Metabolism	Global and overview maps;Membrane transport;Global and overview maps;Nucleotide metabolism	HMDB0000085	Nucleosides, nucleotides, and analogues	Purine nucleosides	Purine 2''-deoxyribonucleosides	961-07-9	309.128	0.621267	M+ACN+H	C10H13N5O4	0	50.5	pos_433	pos	46.3	4.832	0.06309	5.651	0.0941
metab_7816	Neocarthamin	3.51E-5	0.0005589	1.78	1.7797	0.8634	-0.212	yes	down	B(ii)	C17675;_	-	-	-	-	-	-	HMDB0037476	Phenylpropanoids and polyketides	Flavonoids	Flavonoid glycosides	-;_	468.148	2.2645	M+NH4	C21H22O11	0	49.1	pos_8405	pos	47.1	5.124	0.0507	5.935	0.04739
metab_9607	1,4-Dioxane-2,5-Dione	9.211E-7	5.989E-5	1.7788	1.7785	0.8717	-0.1981	yes	down	B(ii)	-	-	-	-	-	-	-	HMDB0244217	Organoheterocyclic compounds	Dioxanes	1,4-dioxanes	-	115.003	0.8417	M-H	C4H4O4	0	44.9	neg_521	neg	46.3	5.49	0.02583	6.298	0.009966
metab_2162	Xanthylic Acid	0.003585	0.01313	1.7762	1.7762	0.8181	-0.2897	yes	down	B(ii)	C00655	-	-	map01100;map01110;map01232;map00230	Metabolic pathways;Biosynthesis of secondary metabolites;Nucleotide metabolism;Purine metabolism	Metabolism;Metabolism;Metabolism;Metabolism	Global and overview maps;Global and overview maps;Global and overview maps;Nucleotide metabolism	HMDB0001554	Nucleosides, nucleotides, and analogues	Purine nucleotides	Purine ribonucleotides	523-98-8	397.074	3.37917	M+CH3OH+H	C10H13N4O9P	0	57.1	pos_2268	pos	49.9	3.804	0.09599	4.65	0.2188
metab_1633	[(2R,3S,4R,5R)-3,4,5,6-Tetrahydroxy-1-Oxohexan-2-Yl] (2S)-2-Aminopropanoate	5.14E-5	0.0007192	1.7746	1.7745	0.855	-0.226	yes	down	B(ii)	-	-	-	-	-	-	-	HMDB0257777	Organic acids and derivatives	Carboxylic acids and derivatives	Amino acids, peptides, and analogues	-	256.081	2.7973	M+Na-H2O	C9H17NO7	0	54	pos_1710	pos	49.3	4.764	0.04017	5.572	0.06457
metab_2453	Fenamic Acid	9.592E-6	0.0002363	1.7739	1.7737	1.1718	0.2288	yes	up	B(i)	C13697	-	-	-	-	-	-	HMDB0255225	Benzenoids	Benzene and substituted derivatives	Benzoic acids and derivatives	91-40-7	214.086	3.75823	M+H	C13H11NO2	36.8	0	pos_2570	pos	46	5.483	0.003664	4.679	0.04949
metab_2820	Dn-Isobutylamide	0.0001519	0.001446	1.773	1.7728	0.8513	-0.2322	yes	down	B(ii)	-	-	-	-	-	-	-	HMDB0251551	Organic acids and derivatives	Carboxylic acids and derivatives	Amino acids, peptides, and analogues	-	441.221	4.39647	M+Na-H2O	C20H32N6O5	0	53.6	pos_2959	pos	45.4	4.633	0.002961	5.442	0.1002
metab_7534	Keto-1,4-Benzoquinone	2.682E-5	0.0004685	1.7647	1.7646	0.8432	-0.246	yes	down	B(ii)	-	-	-	-	-	-	-	HMDB0253785	Organic oxygen compounds	Organooxygen compounds	Carbonyl compounds	-	249.038	2.72405	2M+H	C6H4O3	0	64.4	pos_8111	pos	51.7	4.287	0.06105	5.084	0.01825
metab_12281	Melagatran	4.581E-5	0.000664	1.7613	1.7612	0.8617	-0.2148	yes	down	B(ii)	C21551;_	-	-	-	-	-	-	HMDB0254416	Organic acids and derivatives	Carboxylic acids and derivatives	Amino acids, peptides, and analogues	159776-70-2;_	488.252	5.39592	M+Hac-H	C22H31N5O4	0	56.1	neg_3215	neg	49.8	4.952	0.05401	5.747	0.04872
metab_623	Alpha-Amino-3-Hydroxy-5-Methyl-4-Isoxazolepropionic Acid	6.502E-6	0.0001887	1.7599	1.7596	1.1593	0.2132	yes	up	B(ii)	C13672	-	-	-	-	-	-	HMDB0248356	Organic acids and derivatives	Carboxylic acids and derivatives	Amino acids, peptides, and analogues	77521-29-0;_	219.097	0.844283	M+CH3OH+H	C7H10N2O4	0	62.8	pos_652	pos	50.6	5.758	0.01044	4.967	0.04304
metab_919	Uracil	2.438E-5	0.0004414	1.7508	1.7506	0.8226	-0.2817	yes	down	B(i)	C00106	Nucleic acids	Bases	map00240;map01100;map00770;map01232;map00410	Pyrimidine metabolism;Metabolic pathways;Pantothenate and CoA biosynthesis;Nucleotide metabolism;beta-Alanine metabolism	Metabolism;Metabolism;Metabolism;Metabolism;Metabolism	Nucleotide metabolism;Global and overview maps;Metabolism of cofactors and vitamins;Global and overview maps;Metabolism of other amino acids	HMDB0000300;PW_C000204	Organoheterocyclic compounds	Diazines	Pyrimidines and pyrimidine derivatives	66-22-8	113.035	1.48607	M+H	C4H4N2O2	86.8	0	pos_971	pos	56.3	3.64	0.05603	4.425	0.02465
metab_13326	Leucyl-Aspartate	1.2E-5	0.0002703	1.7496	1.7494	0.848	-0.2379	yes	down	B(ii)	-	-	-	-	-	-	-	HMDB0028925	Organic acids and derivatives	Carboxylic acids and derivatives	Amino acids, peptides, and analogues	-	245.114	1.32462	M-H	C10H18N2O5	0	57.3	neg_4261	neg	48.9	4.362	0.007522	5.144	0.05053
metab_12194	N-Docosahexaenoyl Lysine	0.0002992	0.00228	1.7475	1.7474	0.8423	-0.2476	yes	down	B(ii)	-	-	-	-	-	-	-	HMDB0242018	Not Available	Not Available	Not Available	-	455.324	5.84442	M-H	C28H44N2O3	0	47.4	neg_3128	neg	44.7	4.22	0.09646	5.01	0.06499
metab_13177	4-Fumarylacetoacetic Acid	4.413E-5	0.0006478	1.7448	1.7445	0.8463	-0.2408	yes	down	B(ii)	C01061	-	-	map01100;map00350	Metabolic pathways;Tyrosine metabolism	Metabolism;Metabolism	Global and overview maps;Amino acid metabolism	HMDB0001268	Organic acids and derivatives	Keto acids and derivatives	Medium-chain keto acids and derivatives	28613-33-4;	399.057	1.89935	2M-H	C8H8O6	0	47	neg_4111	neg	48.2	4.294	0.05924	5.074	0.03857
metab_7032	2-Ethylpropanedioylcarnitine	0.0001047	0.001111	1.7424	1.7424	0.8385	-0.254	yes	down	B(ii)	-	-	-	-	-	-	-	HMDB0241868	Lipids and lipid-like molecules	Fatty Acyls	Fatty acid esters	-	276.143	3.21988	M+H	C12H21NO6	0	57.1	pos_7588	pos	48.4	4.051	0.06462	4.831	0.05972
metab_10796	Indoleacrylic Acid	1.748E-5	0.0003505	1.7415	1.7413	1.1906	0.2517	yes	up	B(i)	-	-	-	-	-	-	-	HMDB0000734	Organoheterocyclic compounds	Indoles and derivatives	Indoles	29953-71-7	186.055	5.49858	M-H	C11H9NO2	82.1	0	neg_1719	neg	55.2	4.847	0.006855	4.071	0.05524
metab_12485	2,2'-Bifuran	1.422E-6	7.47E-5	1.7255	1.7253	0.8714	-0.1986	yes	down	B(ii)	-	-	-	-	-	-	-	HMDB0245350	Organoheterocyclic compounds	Heteroaromatic compounds	Not Available	-	179.034	4.58182	M+FA-H	C8H6O2	0	51.9	neg_3419	neg	48.7	5.143	0.02182	5.902	0.01919
metab_8229	Nicotinamide	7.954E-7	5.646E-5	1.7249	1.7247	0.871	-0.1993	yes	down	B(i)	C00153;_	Vitamins and cofactors;-	Vitamins;-	map01100;map00760;map01240	Metabolic pathways;Nicotinate and nicotinamide metabolism;Biosynthesis of cofactors	Metabolism;Metabolism;Metabolism	Global and overview maps;Metabolism of cofactors and vitamins;Global and overview maps	HMDB0001406;HMDB0303717	Organoheterocyclic compounds	Pyridines and derivatives	Pyridinecarboxylic acids and derivatives	98-92-0;_	123.055	1.14715	M+H	C6H6N2O	50.3	0	pos_8841	pos	49.2	5.124	0.02312	5.883	0.009772
metab_12412	Ps(22:4(7Z,10Z,13Z,16Z)/22:5(7Z,10Z,13Z,16Z,19Z))	6.916E-5	0.000863	1.7204	1.7201	0.8659	-0.2077	yes	down	B(ii)	_;C02737	-;Lipids	-;Phospholipids	map01100;map00564;map01110;map00260	Metabolic pathways;Glycerophospholipid metabolism;Biosynthesis of secondary metabolites;Glycine, serine and threonine metabolism	Metabolism;Metabolism;Metabolism;Metabolism	Global and overview maps;Lipid metabolism;Global and overview maps;Amino acid metabolism	HMDB0112812	Lipids and lipid-like molecules	Glycerophospholipids	Glycerophosphoserines	-	920.521	4.86698	M+Cl	C50H80NO10P	0	51.2	neg_3346	neg	46.7	4.907	0.05877	5.667	0.04988
metab_4654	Beta-Funaltrexamine	0.0001165	0.001196	1.7098	1.7096	0.854	-0.2276	yes	down	B(ii)	C18127;_	-	-	-	-	-	-	HMDB0249128	Benzenoids	Phenanthrenes and derivatives	Not Available	72782-05-9;_	493.171	7.64933	M+K	C25H30N2O6	0	46.1	pos_4988	pos	43.5	4.4	0.05277	5.152	0.06928
metab_10501	4-Hydroxyphenylpyruvic Acid	0.0007323	0.004179	1.7015	1.7013	1.1903	0.2513	yes	up	B(i)	C01179	-	-	map01100;map01110;map01240;map01210;map00130;map01230;map00950;map00350;map00261;map00400	Metabolic pathways;Biosynthesis of secondary metabolites;Biosynthesis of cofactors;2-Oxocarboxylic acid metabolism;Ubiquinone and other terpenoid-quinone biosynthesis;Biosynthesis of amino acids;Isoquinoline alkaloid biosynthesis;Tyrosine metabolism;Monobactam biosynthesis;Phenylalanine, tyrosine and tryptophan biosynthesis	Metabolism;Metabolism;Metabolism;Metabolism;Metabolism;Metabolism;Metabolism;Metabolism;Metabolism;Metabolism	Global and overview maps;Global and overview maps;Global and overview maps;Global and overview maps;Metabolism of cofactors and vitamins;Global and overview maps;Biosynthesis of other secondary metabolites;Amino acid metabolism;Biosynthesis of other secondary metabolites;Amino acid metabolism	HMDB0000707;PW_C000558	Benzenoids	Benzene and substituted derivatives	Phenylpyruvic acid derivatives	156-39-8	239.056	4.37297	M+Hac-H	C9H8O4	45	0	neg_1424	neg	47.3	4.723	0.0223	3.968	0.1382
metab_9757	(3S,4R,5S)-3,4-Dihydroxy-5-(2-Hydroxyacetyl)Oxolan-2-One	7.27E-6	0.0002018	1.6986	1.6985	1.1602	0.2144	yes	up	B(ii)	-	-	-	-	-	-	-	HMDB0255328	Organic oxygen compounds	Organooxygen compounds	Carbonyl compounds	-	221.03	1.47953	M+FA-H	C6H8O6	0	50.9	neg_680	neg	48.4	5.338	0.03694	4.601	0.02089
metab_12944	Norartocarpanone	0.0002813	0.002198	1.6983	1.6982	0.8578	-0.2213	yes	down	B(ii)	-	-	-	-	-	-	-	HMDB0037314	Phenylpropanoids and polyketides	Flavonoids	Flavans	56486-94-3	287.056	3.4478	M-H	C15H12O6	0	47.9	neg_3878	neg	47	4.494	0.1028	5.239	0.03352
metab_2616	Salicylanilide	1.426E-6	7.47E-5	1.6962	1.696	1.1381	0.1867	yes	up	B(i)	C18915	-	-	-	-	-	-	HMDB0257459	Benzenoids	Benzene and substituted derivatives	Anilides	87-17-2;_	231.112	3.9917	M+NH4	C13H11NO2	47.9	0	pos_2743	pos	47.8	6.048	0.01112	5.314	0.0258
metab_8581	Valtrate	6.245E-5	0.0008087	1.696	1.6959	1.1763	0.2342	yes	up	B(ii)	C09801	-	-	-	-	-	-	HMDB0034493	Lipids and lipid-like molecules	Prenol lipids	Monoterpenoids	18296-44-1	230.102	0.676967	M+NH4	C10H12O5	0	58.7	pos_9218	pos	48.7	4.925	0.03292	4.187	0.06515
metab_870	4-Hydroxybenzaldehyde	1.086E-7	1.485E-5	1.6947	1.6945	0.8717	-0.1981	yes	down	B(i)	C00633	-	-	map01100	Metabolic pathways	Metabolism	Global and overview maps	HMDB0011718	Organic oxygen compounds	Organooxygen compounds	Carbonyl compounds	123-08-0	123.044	1.3067	M+H	C7H6O2	87.6	0	pos_922	pos	56.4	4.974	0.01282	5.706	0.007226
metab_10181	Metipranolol	4.08E-5	0.0006158	1.6944	1.6943	0.8491	-0.236	yes	down	B(ii)	C07915	-	-	-	-	-	-	HMDB0015345	Benzenoids	Phenol esters	Not Available	22664-55-7	330.167	3.58048	M+Na-2H	C17H27NO4	0	43.1	neg_1104	neg	45	4.135	0.05793	4.87	0.03028
metab_11340	Dehydroisoandrosterone 3-Glucuronide	2.41E-5	0.0004394	1.6934	1.6931	0.8802	-0.1841	yes	down	B(ii)	C03033	-	-	map01100;map00040;map00053;map01240	Metabolic pathways;Pentose and glucuronate interconversions;Ascorbate and aldarate metabolism;Biosynthesis of cofactors	Metabolism;Metabolism;Metabolism;Metabolism	Global and overview maps;Carbohydrate metabolism;Carbohydrate metabolism;Global and overview maps	HMDB0010327	Lipids and lipid-like molecules	Steroids and steroid derivatives	Steroidal glycosides	_;	499.208	7.29547	M+Cl	C25H36O8	0	78.5	neg_2270	neg	52	5.394	0.03588	6.128	0.0444
metab_13163	Esonarimod	2.403E-7	2.635E-5	1.6892	1.6891	1.1441	0.1942	yes	up	B(ii)	-	-	-	-	-	-	-	HMDB0251952	Organic oxygen compounds	Organooxygen compounds	Carbonyl compounds	-	279.072	1.95383	M-H	C14H16O4S	0	53.3	neg_4097	neg	45.8	5.772	0.01126	5.045	0.01383
metab_8369	Tetranor-(+)-S-145	2.92E-6	0.0001173	1.6824	1.6823	1.1332	0.1804	yes	up	B(ii)	-	-	-	-	-	-	-	HMDB0258924	Organic acids and derivatives	Carboxylic acids and derivatives	Amino acids, peptides, and analogues	-	324.128	0.955817	M+H	C16H21NO4S	0	49.7	pos_8988	pos	46	6.143	0.02236	5.421	0.02439
metab_13641	2'-Deoxy-7,8-Dihydro-8-Oxoadenosine	5.011E-5	0.0007072	1.6806	1.6805	0.8722	-0.1973	yes	down	B(i)	-	-	-	-	-	-	-	HMDB0247147	Nucleosides, nucleotides, and analogues	Purine nucleosides	Purine 2''-deoxyribonucleosides	-	266.088	0.5832	M-H	C10H13N5O4	63.7	0	neg_4584	neg	50.4	4.94	0.01567	5.664	0.06592
metab_10148	3-Fumarylpyruvate	0.0001361	0.001332	1.6701	1.6701	0.839	-0.2533	yes	down	B(ii)	C02514	-	-	map01100;map00350	Metabolic pathways;Tyrosine metabolism	Metabolism;Metabolism	Global and overview maps;Amino acid metabolism	HMDB0060371	Organic acids and derivatives	Keto acids and derivatives	Medium-chain keto acids and derivatives	-;_	185.008	3.51808	M-H	C7H6O6	0	66.6	neg_1071	neg	50.7	3.741	0.08372	4.459	0.02178
metab_3606	Mupirocin	0.0005688	0.003544	1.6625	1.6624	1.1528	0.2052	yes	up	B(ii)	C11758	-	-	-	-	-	-	HMDB0014554	Lipids and lipid-like molecules	Fatty Acyls	Fatty acids and conjugates	12650-69-0	483.29	6.35172	M+H-H2O	C26H44O9	0	94	pos_3777	pos	52.8	5.423	0.05457	4.704	0.1123
metab_2558	Lawsone	0.0001035	0.00111	1.6605	1.6604	1.1691	0.2254	yes	up	B(ii)	C10368;_	-	-	-	-	-	-	HMDB0253997	Benzenoids	Naphthalenes	Naphthoquinones	83-72-7;_	207.065	3.8993	M+CH3OH+H	C10H6O3	0	44	pos_2680	pos	46.5	4.901	0.02657	4.192	0.0751
metab_12753	2-O-Caffeoyltartronic Acid	6.163E-6	0.0001815	1.6555	1.6553	0.8695	-0.2017	yes	down	B(ii)	-	-	-	-	-	-	-	HMDB0040869	Phenylpropanoids and polyketides	Cinnamic acids and derivatives	Hydroxycinnamic acids and derivatives	102606-75-7	281.03	3.82778	M-H	C12H10O8	0	60.5	neg_3687	neg	50.6	4.664	0.03663	5.364	0.01238
metab_9575	Dehydroascorbate (Bicyclic Form)	0.0001675	0.001542	1.6499	1.6496	1.1379	0.1864	yes	up	B(ii)	-	-	-	-	-	-	-	HMDB0304326	Organoheterocyclic compounds	Furofurans	Isosorbides	-	226.996	0.803867	M+Cl	C6H8O7	0	47.8	neg_489	neg	47.6	5.793	0.06745	5.091	0.05816
metab_10485	Ile-Val-Val	5.916E-6	0.0001795	1.6394	1.6392	0.8527	-0.23	yes	down	B(ii)	-	-	-	-	-	-	-	HMDB0304801	Organic acids and derivatives	Carboxylic acids and derivatives	Amino acids, peptides, and analogues	-	328.225	4.34162	M-H	C16H31N3O4	0	67.8	neg_1408	neg	50.8	3.97	0.007521	4.656	0.03677
metab_12809	Pregnanetriol 3A-O-B-D-Glucuronide	5.516E-5	0.0007492	1.6325	1.6321	0.8659	-0.2078	yes	down	B(ii)	-	-	-	-	-	-	-	HMDB0247360	Lipids and lipid-like molecules	Steroids and steroid derivatives	Steroidal glycosides	-	557.294	3.70505	M+FA-H	C27H44O9	0	63.7	neg_3743	neg	48.8	4.409	0.05542	5.092	0.03491
metab_2882	Isoketocamphoric Acid	0.0001824	0.001641	1.6324	1.6324	1.1723	0.2294	yes	up	B(ii)	-	-	-	-	-	-	-	HMDB0301824	Lipids and lipid-like molecules	Fatty Acyls	Fatty acids and conjugates	-	234.133	4.53202	M+NH4	C10H16O5	0	53.4	pos_3025	pos	47.6	4.674	0.08216	3.987	0.03467
metab_657	N-Alpha-Acetyllysine	1.59E-5	0.000328	1.6276	1.6274	1.1431	0.1929	yes	up	B(i)	C12989	-	-	-	-	-	-	HMDB0000446	Organic acids and derivatives	Carboxylic acids and derivatives	Amino acids, peptides, and analogues	1946-82-3	189.123	0.931883	M+H	C8H16N2O3	76.7	0	pos_691	pos	53.6	5.408	0.02874	4.731	0.03778
metab_13289	Erythritol	2.834E-5	0.0004838	1.6259	1.6258	1.1387	0.1874	yes	up	B(i)	C00503	-	-	map02010	ABC transporters	Environmental Information Processing	Membrane transport	HMDB0002994	Organic oxygen compounds	Organooxygen compounds	Carbohydrates and carbohydrate conjugates	149-32-6	103.039	1.56528	M-H2O-H	C4H10O4	45.6	0	neg_4223	neg	46.5	5.557	0.003994	4.88	0.05471
metab_1754	Rabeprazole Thioether	7.201E-6	0.0002003	1.6222	1.6219	1.1518	0.2039	yes	up	B(ii)	-	-	-	-	-	-	-	HMDB0244427	Organoheterocyclic compounds	Benzimidazoles	Not Available	-	407.155	2.8958	M+ACN+Na	C18H21N3O2S	0	55.7	pos_1834	pos	45.6	5.098	0.02572	4.426	0.02879
metab_1544	Tyr-Pro	5.418E-5	0.0007431	1.6209	1.6206	1.1498	0.2014	yes	up	B(i)	-	-	-	-	-	-	-	HMDB0029113	Organic acids and derivatives	Carboxylic acids and derivatives	Amino acids, peptides, and analogues	-	279.133	2.73917	M+H	C14H18N2O4	65.4	0	pos_1619	pos	52	5.166	0.05259	4.493	0.03697
metab_1632	Benzoylmalic Acid	9.92E-5	0.001082	1.6188	1.6188	0.8593	-0.2187	yes	down	B(ii)	-	-	-	-	-	-	-	HMDB0039494	Benzenoids	Benzene and substituted derivatives	Benzoic acids and derivatives	22138-51-8	239.054	2.7973	M+H	C11H10O6	0	41	pos_1709	pos	45.1	4.118	0.06447	4.792	0.03812
metab_12587	Nitenpyram	9.642E-5	0.001068	1.6147	1.6147	1.1555	0.2085	yes	up	B(ii)	C18511;_	-	-	-	-	-	-	HMDB0255630	Organoheterocyclic compounds	Pyridines and derivatives	Halopyridines	150824-47-8;_	329.101	4.26627	M+Hac-H	C11H15ClN4O2	0	49.6	neg_3521	neg	41.8	4.98	0.05991	4.31	0.0434
metab_8108	Pretyrosine	0.0004228	0.002869	1.6126	1.6125	1.1389	0.1877	yes	up	B(ii)	C00826	-	-	map01100;map00400;map01110;map01230	Metabolic pathways;Phenylalanine, tyrosine and tryptophan biosynthesis;Biosynthesis of secondary metabolites;Biosynthesis of amino acids	Metabolism;Metabolism;Metabolism;Metabolism	Global and overview maps;Amino acid metabolism;Global and overview maps;Global and overview maps	HMDB0304809	Organic acids and derivatives	Carboxylic acids and derivatives	Amino acids, peptides, and analogues	53078-86-7;_	228.086	1.57957	M+H	C10H13NO5	0	58.1	pos_8713	pos	49.3	5.526	0.0183	4.852	0.107
metab_10597	Norathyriol	1.551E-5	0.0003216	1.6098	1.6097	0.8761	-0.1908	yes	down	B(ii)	C10086	-	-	-	-	-	-	HMDB0255722	Organoheterocyclic compounds	Benzopyrans	1-benzopyrans	3542-72-1;_	319.046	4.67578	M+Hac-H	C13H8O6	0	50.6	neg_1520	neg	48.7	4.688	0.03747	5.351	0.02694
metab_1739	Thromboxane B2	0.0001743	0.001585	1.6037	1.6037	0.8757	-0.1915	yes	down	B(i)	C05963	Lipids	Eicosanoids	map00590;map01100	Arachidonic acid metabolism;Metabolic pathways	Metabolism;Metabolism	Lipid metabolism;Global and overview maps	HMDB0003252;PW_C001820	Lipids and lipid-like molecules	Fatty Acyls	Eicosanoids	54397-85-2	393.222	2.87877	M+Na	C20H34O6	55.7	0	pos_1818	pos	47	4.67	0.04617	5.333	0.07143
metab_8039	Alpha-Acetyllysine	1.302E-5	0.0002856	1.6022	1.602	0.8786	-0.1868	yes	down	B(ii)	-	-	-	-	-	-	-	HMDB0247927	Organic acids and derivatives	Carboxylic acids and derivatives	Amino acids, peptides, and analogues	-	189.123	1.90193	M+H	C8H16N2O3	0	44	pos_8639	pos	47.1	4.746	0.02312	5.402	0.03713
metab_7815	3-Methylcatechol	3.573E-5	0.0005664	1.5986	1.5984	0.8612	-0.2155	yes	down	B(i)	C02923	-	-	map01100	Metabolic pathways	Metabolism	Global and overview maps	HMDB0301753	Benzenoids	Phenols	Benzenediols	488-17-5	107.049	2.27	M+H-H2O	C7H8O2	40.3	0	pos_8404	pos	46.6	4.059	0.01475	4.713	0.05427
metab_1628	5-Methyldeoxycytidine	0.0001661	0.00154	1.5977	1.5973	1.1463	0.1969	yes	up	B(ii)	C03592	-	-	-	-	-	-	HMDB0002224	Nucleosides, nucleotides, and analogues	Pyrimidine nucleosides	Pyrimidine 2''-deoxyribonucleosides	838-07-3	283.139	2.79325	M+ACN+H	C10H15N3O4	0	62.5	pos_1705	pos	49.3	5.157	0.05919	4.499	0.05865
metab_10183	L-Alpha-Amino-Epsilon-Keto-Pimelate	3.551E-7	3.417E-5	1.5961	1.5959	0.8883	-0.1709	yes	down	B(ii)	-	-	-	-	-	-	-	HMDB0304407	Organic acids and derivatives	Carboxylic acids and derivatives	Amino acids, peptides, and analogues	-	223.024	3.58828	M+Cl	C7H10NO5-	0	46.5	neg_1106	neg	48	5.167	0.01483	5.817	0.009394
metab_1239	Cinnamic Acid	6.406E-5	0.0008216	1.5948	1.5947	0.8705	-0.2001	yes	down	B(i)	C10438	-	-	-	-	-	-	HMDB0000567;HMDB0000930;HMDB0000567;HMDB0000930	Phenylpropanoids and polyketides	Cinnamic acids and derivatives	Cinnamic acids	621-82-9;102-94-3;140-10-3	149.059	2.27602	M+H	C9H8O2	73.7	0	pos_1302	pos	52.4	4.389	0.05774	5.042	0.02979
metab_12558	Cilnidipine	0.001097	0.005583	1.5947	1.5945	1.1321	0.179	yes	up	B(ii)	-	-	-	-	-	-	-	HMDB0250243	Organoheterocyclic compounds	Pyridines and derivatives	Hydropyridines	-	491.177	4.35728	M-H	C27H28N2O7	0	43.2	neg_3492	neg	44	5.708	0.0161	5.042	0.1364
metab_13134	1-Nitro-5,6-Dihydroxy-Dihydronaphthalene	2.058E-6	9.479E-5	1.5943	1.5941	0.881	-0.1828	yes	down	B(ii)	C14801	-	-	-	-	-	-	HMDB0060328	Benzenoids	Naphthalenes	Nitronaphthalenes	-;_	252.051	2.29515	M+FA-H	C10H9NO4	0	56.6	neg_4068	neg	49	4.798	0.02166	5.446	0.01648
metab_11918	Momorcharaside B	0.0026	0.01044	1.5931	1.5933	1.1163	0.1588	yes	up	B(ii)	-	-	-	-	-	-	-	HMDB0032941	Lipids and lipid-like molecules	Steroids and steroid derivatives	Steroidal glycosides	134886-64-9	635.417	6.66702	M-H2O-H	C36H62O10	0	84.1	neg_2850	neg	55.4	6.477	0.06726	5.802	0.1615
metab_10598	Tubocurarine	0.0002584	0.002073	1.5843	1.5841	0.8795	-0.1852	yes	down	B(ii)	C07547	-	-	map00950	Isoquinoline alkaloid biosynthesis	Metabolism	Biosynthesis of other secondary metabolites	HMDB0015330	Organic oxygen compounds	Organooxygen compounds	Ethers	57-95-4;6989-98-6	668.315	4.67578	M+Hac-H	C37H41N2O6+	0	48.8	neg_1521	neg	44.2	4.739	0.03573	5.388	0.08476
metab_5297	16(R)-Hete	0.001292	0.0063	1.5737	1.5736	0.8739	-0.1945	yes	down	B(ii)	C14778	-	-	map00590	Arachidonic acid metabolism	Metabolism	Lipid metabolism	HMDB0004680	Lipids and lipid-like molecules	Fatty Acyls	Eicosanoids	-;_	353.267	6.52705	M+CH3OH+H	C20H32O3	0	66.7	pos_5776	pos	48.8	4.504	0.1271	5.154	0.05846
metab_10234	Leucocyanidin	2.801E-5	0.0004823	1.5725	1.5724	0.8868	-0.1733	yes	down	B(ii)	C05906;_	-	-	map01100;map00941;map01110	Metabolic pathways;Flavonoid biosynthesis;Biosynthesis of secondary metabolites	Metabolism;Metabolism;Metabolism	Global and overview maps;Biosynthesis of other secondary metabolites;Global and overview maps	HMDB0303660	Phenylpropanoids and polyketides	Flavonoids	Flavans	93527-39-0;_;	287.056	3.68172	M-H2O-H	C15H14O7	0	63.3	neg_1157	neg	50.7	4.96	0.04604	5.593	0.0223
metab_8719	Minocycline	0.006628	0.02079	1.5702	1.5705	1.1375	0.1859	yes	up	B(ii)	C07225	-	-	-	-	-	-	HMDB0015152	Phenylpropanoids and polyketides	Tetracyclines	Not Available	10118-90-8;	499.223	0.542433	M+ACN+H	C23H27N3O7	0	53.2	pos_9363	pos	45.5	5.576	0.09431	4.902	0.2049
metab_12459	1H,8H-Pyrano[3,4-C]Pyran-1,8-Dione	0.0002221	0.001863	1.5693	1.5689	0.8543	-0.2272	yes	down	B(ii)	-	-	-	-	-	-	-	HMDB0244906	Organoheterocyclic compounds	Pyrans	Pyranones and derivatives	-	209.009	4.67578	M+FA-H	C8H4O4	0	44.7	neg_3393	neg	46.4	3.729	0.07399	4.365	0.04523
metab_12444	Epothilone B	7.886E-6	0.0002124	1.5688	1.5687	0.8974	-0.1562	yes	down	B(ii)	C12154;_	-	-	-	-	-	-	HMDB0251874	Phenylpropanoids and polyketides	Macrolides and analogues	Epothilones and analogues	152044-54-7;_;	506.262	4.72208	M-H	C27H41NO6S	0	87.3	neg_3378	neg	53.2	5.5	0.03403	6.129	0.0144
metab_11407	Lysopa(18:3(6Z,9Z,12Z)/0:0)	9.899E-5	0.001081	1.5685	1.5681	0.8994	-0.153	yes	down	B(ii)	-	-	-	-	-	-	-	HMDB0114743	Lipids and lipid-like molecules	Glycerophospholipids	Glycerophosphates	-	431.221	7.4895	M-H	C21H37O7P	0	45.2	neg_2337	neg	47.5	5.648	0.06309	6.28	0.03091
metab_1865	5'-Deoxy-5'-Methylthioadenosine	1.046E-5	0.000249	1.5651	1.565	0.9099	-0.1362	yes	down	B(i)	C00170	-	-	map01100;map00270;map00908	Metabolic pathways;Cysteine and methionine metabolism;Zeatin biosynthesis	Metabolism;Metabolism;Metabolism	Global and overview maps;Amino acid metabolism;Metabolism of terpenoids and polyketides	HMDB0001173	Nucleosides, nucleotides, and analogues	5''-deoxyribonucleosides	5''-deoxy-5''-thionucleosides	2457-80-9	298.096	3.0074	M+H	C11H15N5O3S	98.3	0	pos_1948	pos	57.6	6.322	0.02379	6.948	0.03152
metab_7438	Pantothenic Acid	3.752E-5	0.0005877	1.5633	1.5633	0.8851	-0.1761	yes	down	B(i)	C00864;_	Vitamins and cofactors;-	Vitamins;-	map01100;map01110;map00770;map00410;map01240	Metabolic pathways;Biosynthesis of secondary metabolites;Pantothenate and CoA biosynthesis;beta-Alanine metabolism;Biosynthesis of cofactors	Metabolism;Metabolism;Metabolism;Metabolism;Metabolism	Global and overview maps;Global and overview maps;Metabolism of cofactors and vitamins;Metabolism of other amino acids;Global and overview maps	HMDB0000210;HMDB0250782;PW_C000136	Organic oxygen compounds	Organooxygen compounds	Alcohols and polyols	79-83-4;_	220.117	2.77672	M+H	C9H17NO5	93	0	pos_8013	pos	56.8	4.822	0.03675	5.448	0.0402
metab_12654	Gambiriin B3	0.001577	0.007272	1.558	1.5574	0.8895	-0.1689	yes	down	B(ii)	C17777;_	-	-	-	-	-	-	HMDB0038358	Phenylpropanoids and polyketides	Flavonoids	Flavans	-;76236-90-3	607.147	4.0702	M+FA-H	C30H26O11	0	52.9	neg_3588	neg	48.8	5.146	0.07869	5.785	0.1217
metab_10640	Suloctidil	7.821E-7	5.596E-5	1.5562	1.5561	0.8757	-0.1916	yes	down	B(ii)	-	-	-	-	-	-	-	HMDB0242578	Benzenoids	Benzene and substituted derivatives	Phenylpropanes	-	372.214	4.86155	M+Cl	C20H35NOS	0	41.3	neg_1563	neg	44.6	4.345	0.007522	4.962	0.0189
metab_7112	Adipic Acid	0.0003186	0.002376	1.5556	1.5556	1.138	0.1865	yes	up	B(i)	C06104	Organic acids	Carboxylic acids	map01100	Metabolic pathways	Metabolism	Global and overview maps	HMDB0000448;LMFA01170048	Lipids and lipid-like molecules	Fatty Acyls	Fatty acids and conjugates	124-04-9;	129.054	3.12707	M+H-H2O	C6H10O4	52.6	0	pos_7672	pos	49.2	5.163	0.01443	4.537	0.0926
metab_9890	Gallic Acid	1.602E-6	7.997E-5	1.5526	1.5525	0.8842	-0.1776	yes	down	B(i)	C01424	-	-	map00999	Biosynthesis of various plant secondary metabolites	Metabolism	Biosynthesis of other secondary metabolites	HMDB0005807	Benzenoids	Benzene and substituted derivatives	Benzoic acids and derivatives	149-91-7	169.013	1.95383	M-H	C7H6O5	85.2	0	neg_813	neg	54.7	4.696	0.02343	5.311	0.006212
metab_10188	Valylleucine	6.454E-6	0.0001877	1.5505	1.5503	0.8739	-0.1945	yes	down	B(ii)	-	-	-	-	-	-	-	HMDB0029131	Organic acids and derivatives	Carboxylic acids and derivatives	Amino acids, peptides, and analogues	3989-97-7	229.155	3.59618	M-H	C11H22N2O3	0	75.7	neg_1111	neg	53.1	4.255	0.007522	4.869	0.03348
metab_9879	Gibberellin A36	0.0003318	0.002449	1.5504	1.5503	0.8843	-0.1773	yes	down	B(ii)	C11862;_	-	-	map01100;map00904;map01110	Metabolic pathways;Diterpenoid biosynthesis;Biosynthesis of secondary metabolites	Metabolism;Metabolism;Metabolism	Global and overview maps;Metabolism of terpenoids and polyketides;Global and overview maps	HMDB0304362	Lipids and lipid-like molecules	Prenol lipids	Diterpenoids	38076-57-2;_;	421.183	1.89935	M+Hac-H	C20H26O6	0	66.2	neg_802	neg	48.2	4.756	0.04192	5.378	0.08422
metab_10586	Gabazine	3.562E-6	0.0001313	1.5503	1.5501	1.1315	0.1782	yes	up	B(ii)	C13796	-	-	-	-	-	-	HMDB0252568	Organoheterocyclic compounds	Diazines	Pyridazines and derivatives	-	332.125	4.63848	M+FA-H	C15H17N3O3	0	43	neg_1509	neg	47	5.284	0.01845	4.67	0.02306
metab_13024	Catechin 7-Glucoside	0.0002236	0.001866	1.5496	1.5492	0.8762	-0.1907	yes	down	B(ii)	C09617	-	-	-	-	-	-	HMDB0037949	Phenylpropanoids and polyketides	Flavonoids	Flavonoid glycosides	65597-47-9	433.114	3.29275	M-H2O-H	C21H24O11	0	59.5	neg_3958	neg	48.5	4.381	0.07435	5	0.04057
metab_727	Pyridoxine	7.303E-7	5.398E-5	1.5474	1.5472	1.121	0.1647	yes	up	B(i)	C00314	Vitamins and cofactors	Vitamins	map01100;map00750;map01240	Metabolic pathways;Vitamin B6 metabolism;Biosynthesis of cofactors	Metabolism;Metabolism;Metabolism	Global and overview maps;Metabolism of cofactors and vitamins;Global and overview maps	HMDB0000239;PW_C000161	Organoheterocyclic compounds	Pyridines and derivatives	Pyridoxines	65-23-6	170.081	1.0116	M+H	C8H11NO3	90.1	0	pos_767	pos	56.5	5.653	0.01119	5.043	0.0163
metab_13262	D-Dopachrome	4.03E-5	0.0006106	1.5419	1.5417	0.8861	-0.1745	yes	down	B(ii)	C15566	-	-	-	-	-	-	HMDB0011622	Organic acids and derivatives	Carboxylic acids and derivatives	Amino acids, peptides, and analogues	-;203000-17-3	252.051	1.77507	M+Hac-H	C9H7NO4	0	56.9	neg_4196	neg	49.2	4.736	0.04471	5.345	0.03018
metab_2478	Prostaglandin F3A	0.0001047	0.001111	1.5393	1.5392	0.8913	-0.166	yes	down	B(ii)	C06476	Lipids	Eicosanoids	-	-	-	-	HMDB0002122	Lipids and lipid-like molecules	Fatty Acyls	Eicosanoids	745-64-2	407.237	3.77893	M+CH3OH+Na	C20H32O5	0	49.9	pos_2597	pos	46.4	4.994	0.02116	5.603	0.06532
metab_4325	Kanokoside A	0.0002431	0.001981	1.5392	1.5388	0.8965	-0.1577	yes	down	B(ii)	C17428;C09993	-	-	-	-	-	-	HMDB0035635	Organic acids and derivatives	Carboxylic acids and derivatives	Amino acids, peptides, and analogues	-;64703-85-1	477.197	7.60135	M+H	C21H32O12	0	59.1	pos_4649	pos	49.3	5.291	0.08305	5.902	0.01996
metab_11255	7A,12A-Dihydroxy-5A-Cholestan-3-One	0.0006658	0.00392	1.532	1.532	0.8809	-0.183	yes	down	B(ii)	C05458	-	-	-	-	-	-	HMDB0006886	Lipids and lipid-like molecules	Steroids and steroid derivatives	Cholestane steroids	-	477.358	6.8764	M+Hac-H	C27H46O3	0	50.8	neg_2182	neg	47.3	4.519	0.0723	5.13	0.08372
metab_11073	(All-Z)-8,11,14-Heptadecatrienal	9.05E-5	0.001024	1.526	1.526	1.1369	0.1851	yes	up	B(ii)	C16343	-	-	map00592	alpha-Linolenic acid metabolism	Metabolism	Lipid metabolism	HMDB0041333	Lipids and lipid-like molecules	Fatty Acyls	Fatty aldehydes	56797-44-5	293.212	6.4656	M+FA-H	C17H28O	0	43.8	neg_1996	neg	46.5	4.966	0.04394	4.368	0.0479
metab_381	L-Threonine	2.548E-6	0.0001085	1.5256	1.5254	0.8871	-0.1729	yes	down	B(i)	C00188	Peptides	Amino acids	map01100;map01110;map02010;map00290;map00470;map00860;map01230;map00260;map00261;map00970	Metabolic pathways;Biosynthesis of secondary metabolites;ABC transporters;Valine, leucine and isoleucine biosynthesis;D-Amino acid metabolism;Porphyrin metabolism;Biosynthesis of amino acids;Glycine, serine and threonine metabolism;Monobactam biosynthesis;Aminoacyl-tRNA biosynthesis	Metabolism;Metabolism;Environmental Information Processing;Metabolism;Metabolism;Metabolism;Metabolism;Metabolism;Metabolism;Genetic Information Processing	Global and overview maps;Global and overview maps;Membrane transport;Amino acid metabolism;Metabolism of other amino acids;Metabolism of cofactors and vitamins;Global and overview maps;Amino acid metabolism;Biosynthesis of other secondary metabolites;Translation	HMDB0000167;PW_C000109	Organic acids and derivatives	Carboxylic acids and derivatives	Amino acids, peptides, and analogues	72-19-5	120.065	0.589483	M+H	C4H9NO3	91	0	pos_394	pos	57	4.666	0.01914	5.26	0.01803
metab_3703	Lysope(18:3(9Z,12Z,15Z)/0:0)	0.0001588	0.001494	1.5239	1.5236	0.8982	-0.1548	yes	down	B(ii)	-	-	-	-	-	-	-	HMDB0011509	Lipids and lipid-like molecules	Glycerophospholipids	Glycerophosphoethanolamines	-	476.275	6.48718	M+H	C23H42NO7P	0	43.6	pos_3879	pos	44.8	5.278	0.04905	5.876	0.05664
metab_1121	11-Dehydro-2,3-Dinor-Txb2	0.0005678	0.00354	1.5156	1.5153	0.8853	-0.1758	yes	down	B(ii)	-	-	-	-	-	-	-	HMDB0244346	Organic acids and derivatives	Hydroxy acids and derivatives	Medium-chain hydroxy acids and derivatives	_;	395.201	1.90993	M+CH3OH+Na	C18H28O6	0	57.7	pos_1181	pos	46.2	4.608	0.04368	5.205	0.09404
metab_13002	P-Anisic Acid	1.372E-6	7.394E-5	1.5143	1.5142	0.8827	-0.1799	yes	down	B(i)	C02519	-	-	-	-	-	-	HMDB0001101	Benzenoids	Benzene and substituted derivatives	Benzoic acids and derivatives	100-09-4	211.061	3.33158	M+Hac-H	C8H8O3	52.7	0	neg_3936	neg	48.6	4.404	0.01927	4.989	0.01097
metab_2066	Methyldopa	0.001187	0.00591	1.512	1.5118	1.1495	0.201	yes	up	B(i)	C07194	-	-	-	-	-	-	HMDB0011754	Phenylpropanoids and polyketides	Phenylpropanoic acids	Not Available	555-30-6	212.091	3.29527	M+H	C10H13NO4	72.3	0	pos_2165	pos	51.9	4.606	0.03731	4.007	0.1205
metab_12723	Trimellitic Anhydride	1.07E-5	0.0002524	1.5119	1.5117	0.885	-0.1762	yes	down	B(ii)	-	-	-	-	-	-	-	HMDB0259233	Organoheterocyclic compounds	Benzofurans	Benzofuranones	-	251.02	3.91553	M+Hac-H	C9H4O5	0	56.8	neg_3657	neg	50.1	4.504	0.02846	5.089	0.02373
metab_12021	Lpc(18:3)	1.793E-5	0.0003569	1.5111	1.5108	0.9024	-0.1482	yes	down	B(i)	C04230	Lipids	Phospholipids	map00564	Glycerophospholipid metabolism	Metabolism	Lipid metabolism	HMDB0010387	Lipids and lipid-like molecules	Glycerophospholipids	Glycerophosphocholines	-	562.316	6.3494	M+FA-H	C26H48NO7P	84.7	0	neg_2955	neg	55.1	5.398	0.02984	5.982	0.02981
metab_13499	D-Myo-Inositol 1,4-Bisphosphate	7.191E-7	5.344E-5	1.5011	1.5009	1.0909	0.1255	yes	up	B(i)	C01220	-	-	map01100;map04070;map00562	Metabolic pathways;Phosphatidylinositol signaling system;Inositol phosphate metabolism	Metabolism;Environmental Information Processing;Metabolism	Global and overview maps;Signal transduction;Carbohydrate metabolism	HMDB0000968	Organic oxygen compounds	Organooxygen compounds	Alcohols and polyols	74465-19-3	338.989	0.76565	M-H	C6H14O12P2	91.4	0	neg_4442	neg	57.4	6.89	0.005369	6.316	0.01774
metab_930	1-Methylguanosine	1.374E-5	0.0002955	1.5007	1.5005	0.8913	-0.166	yes	down	B(ii)	C04545	-	-	-	-	-	-	HMDB0001563	Nucleosides, nucleotides, and analogues	Purine nucleosides	Not Available	2140-65-0	298.113	1.54857	M+H	C11H15N5O5	0	58.3	pos_982	pos	47.7	4.724	0.03853	5.3	0.005276
metab_2731	(S)-4-(2-(4-Amino-1,2,5-Oxadiazol-3-Yl)-1-Ethyl-7-(Piperidin-3-Ylmethoxy)-1H-Imidazo[4,5-C]Pyridin-4-Yl)-2-Methylbut-3-Yn-2-Ol	0.0004051	0.00279	1.4979	1.4979	0.8872	-0.1727	yes	down	B(ii)	-	-	-	-	-	-	-	HMDB0247670	Organoheterocyclic compounds	Imidazopyridines	Imidazo-[4,5-c]pyridines	-	480.232	4.18528	M+CH3OH+Na	C21H27N7O3	0	43.5	pos_2860	pos	45.9	4.569	0.05146	5.15	0.07696
metab_12645	Leucylleucine	1.194E-5	0.0002703	1.4966	1.4965	0.8788	-0.1864	yes	down	B(ii)	C11332	-	-	-	-	-	-	HMDB0028933	Organic acids and derivatives	Carboxylic acids and derivatives	Amino acids, peptides, and analogues	3303-31-9	243.171	4.10625	M-H	C12H24N2O3	0	49.8	neg_3579	neg	47.9	4.155	0.007521	4.728	0.03657
metab_2054	(2R,3R)-3-[[(2S)-1-[4-(Diaminomethylideneamino)Butylamino]-4-Methyl-1-Oxopentan-2-Yl]Carbamoyl]Oxirane-2-Carboxylic Acid	0.0001046	0.001111	1.4953	1.4951	1.1302	0.1766	yes	up	B(ii)	-	-	-	-	-	-	-	HMDB0251665	Organic acids and derivatives	Carboxylic acids and derivatives	Amino acids, peptides, and analogues	-	399.234	3.27568	M+ACN+H	C15H27N5O5	0	60.3	pos_2153	pos	50.3	4.991	0.0296	4.416	0.05762
metab_12584	Leucyl-Leucine	5.388E-5	0.0007416	1.4847	1.4845	0.8893	-0.1693	yes	down	B(ii)	C11332	-	-	-	-	-	-	HMDB0254039	Organic acids and derivatives	Carboxylic acids and derivatives	Amino acids, peptides, and analogues	2883-36-5;3303-31-9;_	243.171	4.28167	M-H	C12H24N2O3	0	40.4	neg_3518	neg	46.7	4.538	0.007522	5.103	0.05333
metab_1671	5-Hydroxyindoleacetylglycine	2.161E-5	0.0004083	1.4841	1.484	0.901	-0.1504	yes	down	B(ii)	C05832	-	-	map00380	Tryptophan metabolism	Metabolism	Amino acid metabolism	HMDB0004185	Organic acids and derivatives	Carboxylic acids and derivatives	Amino acids, peptides, and analogues	-;_	266.113	2.8319	M+NH4	C12H12N2O4	0	75.2	pos_1748	pos	53.4	5.132	0.04102	5.696	0.01174
metab_13015	Danshensu	1.226E-6	7.01E-5	1.4835	1.4834	1.1146	0.1565	yes	up	B(i)	C01207	-	-	-	-	-	-	HMDB0003503	Phenylpropanoids and polyketides	Phenylpropanoic acids	Not Available	23028-17-3	197.045	3.31598	M-H	C9H10O5	92.8	0	neg_3949	neg	57.1	5.466	0.007096	4.904	0.01944
metab_9819	Ala-Leu	6.163E-6	0.0001815	1.4739	1.4738	0.8821	-0.181	yes	down	B(i)	-	-	-	-	-	-	-	HMDB0028691	Organic acids and derivatives	Carboxylic acids and derivatives	Amino acids, peptides, and analogues	3303-34-2	201.124	1.89168	M-H	C9H18N2O3	48.8	0	neg_742	neg	47.4	4.152	0.007521	4.707	0.02971
metab_8430	Pyroglutamyl-Histidyl-Glycine	7.19E-6	0.0002003	1.4732	1.4731	1.1098	0.1503	yes	up	B(ii)	-	-	-	-	-	-	-	HMDB0256990	Organic acids and derivatives	Carboxylic acids and derivatives	Amino acids, peptides, and analogues	-	324.128	0.828317	M+H	C13H17N5O5	0	59.6	pos_9054	pos	47.7	5.599	0.01859	5.045	0.02584
metab_6788	N-Lactoyl-Methionine	4.431E-5	0.0006493	1.4707	1.4706	1.1262	0.1715	yes	up	B(ii)	-	-	-	-	-	-	-	HMDB0062182	Organic acids and derivatives	Carboxylic acids and derivatives	Amino acids, peptides, and analogues	-	222.079	3.48903	M+H	C8H15NO4S	0	51.3	pos_7339	pos	47.6	4.944	0.03454	4.39	0.03655
metab_6488	Diphenylurea	0.0006482	0.003859	1.4686	1.4687	1.119	0.1622	yes	up	B(i)	-	-	-	-	-	-	-	HMDB0032066	Benzenoids	Benzene and substituted derivatives	Not Available	102-07-8	213.102	3.89427	M+H	C13H12N2O	52.2	0	pos_7024	pos	47.8	5.285	0.07131	4.723	0.07144
metab_13071	Cyanidin 3-Rhamnoside	9.298E-5	0.001044	1.4673	1.4671	0.894	-0.1617	yes	down	B(ii)	-	-	-	-	-	-	-	HMDB0037975	Phenylpropanoids and polyketides	Flavonoids	Flavonoid glycosides	38533-30-1	432.108	3.19513	M-H	C21H21O10+	0	43	neg_4005	neg	44.3	4.663	0.04593	5.216	0.0394
metab_12657	Dalbergioidin	9.0E-5	0.001021	1.4672	1.467	0.8886	-0.1705	yes	down	B(ii)	C10415	-	-	-	-	-	-	HMDB0032707	Phenylpropanoids and polyketides	Isoflavonoids	Isoflavans	30368-42-4	287.056	4.0702	M-H	C15H12O6	0	57.8	neg_3591	neg	49.1	4.409	0.01477	4.962	0.05814
metab_4666	1-(9Z,12Z,15Z-Octadecatrienoyl)-Glycero-3-Phosphate	0.0001651	0.001533	1.4625	1.4622	0.91	-0.1361	yes	down	B(ii)	-	-	-	-	-	-	-	HMDB0062320	Lipids and lipid-like molecules	Glycerophospholipids	Glycerophosphates	_;	455.215	7.63333	M+Na	C21H37O7P	0	82.7	pos_5000	pos	53.8	5.57	0.06738	6.121	0.01792
metab_13387	Inosine	1.209E-6	6.969E-5	1.4609	1.4607	1.0926	0.1277	yes	up	B(ii)	C00294;_	-	-	map01100;map02010;map01232;map00230	Metabolic pathways;ABC transporters;Nucleotide metabolism;Purine metabolism	Metabolism;Environmental Information Processing;Metabolism;Metabolism	Global and overview maps;Membrane transport;Global and overview maps;Nucleotide metabolism	HMDB0000195	Nucleosides, nucleotides, and analogues	Purine nucleosides	Not Available	58-63-9;_	267.072	0.987	M-H	C10H12N4O5	0	47.9	neg_4327	neg	46.9	6.433	0.01419	5.888	0.01409
metab_6685	2-Naphthylamine	9.802E-5	0.001076	1.4593	1.459	1.1155	0.1578	yes	up	B(i)	C02227	-	-	-	-	-	-	HMDB0041802	Benzenoids	Naphthalenes	Not Available	91-59-8	144.08	3.64067	M+H	C10H9N	82.9	0	pos_7229	pos	55.2	5.281	0.02657	4.734	0.05453
metab_13231	(R)-2-((S)-1,2-Dihydroxyethyl)-4,5-Dihydroxyfuran-3(2H)-One	0.000122	0.001234	1.4561	1.4559	1.1152	0.1574	yes	up	B(ii)	-	-	-	-	-	-	-	HMDB0248912	Organoheterocyclic compounds	Heteroaromatic compounds	Not Available	-	221.03	1.89168	M+FA-H	C6H8O6	0	47.7	neg_4165	neg	47.5	5.274	0.02207	4.729	0.05999
metab_1526	Protocatechuic Acid 4-Glucoside	0.0001022	0.001105	1.4496	1.4496	0.905	-0.144	yes	down	B(ii)	-	-	-	-	-	-	-	HMDB0303826	Not Available	Not Available	Not Available	-	317.086	2.73008	M+H	C13H16O9	0	77.7	pos_1601	pos	53.4	5.146	0.05843	5.686	0.01577
metab_9747	Succinic Acid	5.649E-6	0.0001729	1.4464	1.4461	1.0862	0.1193	yes	up	B(i)	C00042;_	Organic acids;-	Carboxylic acids;-	map01100;map00630;map00310;map01110;map00640;map00920;map00650;map01200;map00620;map00760;map00250;map00360;map00350;map00020;map00190	Metabolic pathways;Glyoxylate and dicarboxylate metabolism;Lysine degradation;Biosynthesis of secondary metabolites;Propanoate metabolism;Sulfur metabolism;Butanoate metabolism;Carbon metabolism;Pyruvate metabolism;Nicotinate and nicotinamide metabolism;Alanine, aspartate and glutamate metabolism;Phenylalanine metabolism;Tyrosine metabolism;Citrate cycle (TCA cycle);Oxidative phosphorylation	Metabolism;Metabolism;Metabolism;Metabolism;Metabolism;Metabolism;Metabolism;Metabolism;Metabolism;Metabolism;Metabolism;Metabolism;Metabolism;Metabolism;Metabolism	Global and overview maps;Carbohydrate metabolism;Amino acid metabolism;Global and overview maps;Carbohydrate metabolism;Energy metabolism;Carbohydrate metabolism;Global and overview maps;Carbohydrate metabolism;Metabolism of cofactors and vitamins;Amino acid metabolism;Amino acid metabolism;Amino acid metabolism;Carbohydrate metabolism;Energy metabolism	HMDB0000254;HMDB0303309;LMFA01170043;PW_C000174	Organic acids and derivatives	Carboxylic acids and derivatives	Dicarboxylic acids and derivatives	110-15-6;_;	117.018	1.41755	M-H	C4H6O4	97.7	0	neg_670	neg	57.3	6.73	0.01422	6.196	0.02513
metab_1658	Monotropeoside	0.0001429	0.001382	1.4459	1.4459	0.901	-0.1503	yes	down	B(ii)	-	-	-	-	-	-	-	HMDB0303042	Organic oxygen compounds	Organooxygen compounds	Carbohydrates and carbohydrate conjugates	-	469.132	2.81483	M+Na	C19H26O12	0	43.6	pos_1735	pos	45.6	4.908	0.06333	5.447	0.01736
metab_2166	Sorbose	0.002869	0.01115	1.4447	1.4446	0.8655	-0.2084	yes	down	B(i)	C01452;_	-	-	-	-	-	-	HMDB0246950;HMDB0303239	Organic oxygen compounds	Organooxygen compounds	Carbohydrates and carbohydrate conjugates	3615-39-2;_	180.065	3.38823	M+	C6H12O6	84.7	0	pos_2272	pos	54	3.577	0.09979	4.133	0.1093
metab_9787	Oxalosuccinate	0.00506	0.01697	1.4432	1.4431	0.8759	-0.1912	yes	down	B(ii)	C05379	-	-	map00020;map01100;map01110;map01210	Citrate cycle (TCA cycle);Metabolic pathways;Biosynthesis of secondary metabolites;2-Oxocarboxylic acid metabolism	Metabolism;Metabolism;Metabolism;Metabolism	Carbohydrate metabolism;Global and overview maps;Global and overview maps;Global and overview maps	HMDB0304444	Organic acids and derivatives	Carboxylic acids and derivatives	Tricarboxylic acids and derivatives	1948-82-9;_	170.993	1.75172	M-H2O-H	C6H6O7	0	58.3	neg_710	neg	49.1	3.979	0.1721	4.543	0.03244
metab_11990	2-Hydroxymyristic Acid	7.347E-5	0.0009019	1.4389	1.4387	1.1219	0.166	yes	up	B(i)	-	-	-	-	-	-	-	HMDB0002261;LMFA01050484	Lipids and lipid-like molecules	Fatty Acyls	Fatty acids and conjugates	2507-55-3;	243.196	6.45015	M-H	C14H28O3	81	0	neg_2924	neg	54.5	4.895	0.0449	4.363	0.03136
metab_593	Gluconolactone	0.0001407	0.001367	1.4373	1.437	1.1151	0.1572	yes	up	B(i)	C00198	-	-	map01100;map00030;map01110;map01200	Metabolic pathways;Pentose phosphate pathway;Biosynthesis of secondary metabolites;Carbon metabolism	Metabolism;Metabolism;Metabolism;Metabolism	Global and overview maps;Carbohydrate metabolism;Global and overview maps;Global and overview maps	HMDB0000150;PW_C000097	Organic oxygen compounds	Organooxygen compounds	Carbohydrates and carbohydrate conjugates	90-80-2	179.054	0.820367	M+H	C6H10O6	67.4	0	pos_619	pos	51.4	5.145	0.04059	4.614	0.05026
metab_13211	2-Hydroxyadipic Acid	2.588E-6	0.0001091	1.4321	1.4319	1.1007	0.1384	yes	up	B(i)	C02360	-	-	-	-	-	-	HMDB0000321;LMFA01170049	Lipids and lipid-like molecules	Fatty Acyls	Fatty acids and conjugates	-;18294-85-4;	323.099	1.89168	2M-H	C6H10O5	43.6	0	neg_4145	neg	48.2	5.716	0.01228	5.193	0.01976
metab_13109	Normetanephrine	9.342E-6	0.0002336	1.4315	1.4313	0.9126	-0.132	yes	down	B(ii)	C05589	-	-	map01100;map00350	Metabolic pathways;Tyrosine metabolism	Metabolism;Metabolism	Global and overview maps;Amino acid metabolism	HMDB0000819	Benzenoids	Phenols	Methoxyphenols	97-31-4	164.071	2.8878	M-H2O-H	C9H13NO3	0	61.4	neg_4043	neg	50.2	5.47	0.02627	5.994	0.01845
metab_7401	Leucylproline	1.801E-5	0.0003569	1.4299	1.4296	1.0881	0.1218	yes	up	B(i)	-	-	-	-	-	-	-	HMDB0011175	Organic acids and derivatives	Carboxylic acids and derivatives	Amino acids, peptides, and analogues	6403-35-6	229.154	2.81483	M+H	C11H20N2O3	77.6	0	pos_7974	pos	54.4	6.45	0.03647	5.928	0.009962
metab_8453	N-Methylglutamic Acid	5.434E-6	0.0001691	1.428	1.4278	1.0937	0.1292	yes	up	B(i)	C01046	-	-	map01100	Metabolic pathways	Metabolism	Global and overview maps	HMDB0062660	Organic acids and derivatives	Carboxylic acids and derivatives	Amino acids, peptides, and analogues	35989-16-3	162.076	0.820367	M+H	C6H11NO4	51.3	0	pos_9078	pos	48.8	6.084	0.01536	5.563	0.02326
metab_9629	Ascorbic Acid	7.833E-5	0.0009348	1.4277	1.4277	1.0773	0.1075	yes	up	B(i)	C00072;C01041	Vitamins and cofactors;-	Vitamins;-	map01100;map00480;map01110;map00053;map01240	Metabolic pathways;Glutathione metabolism;Biosynthesis of secondary metabolites;Ascorbate and aldarate metabolism;Biosynthesis of cofactors	Metabolism;Metabolism;Metabolism;Metabolism;Metabolism	Global and overview maps;Metabolism of other amino acids;Global and overview maps;Carbohydrate metabolism;Global and overview maps	-;HMDB0000044;PW_C000031	Organoheterocyclic compounds	Dihydrofurans	Furanones	50-81-7	175.024	0.9184	M-H	C6H8O6	98.7	0	neg_544	neg	58.4	7.3	0.02667	6.776	0.04791
metab_12530	Bellidifolin	1.789E-6	8.702E-5	1.4265	1.4263	0.9063	-0.1419	yes	down	B(ii)	C10053	-	-	-	-	-	-	HMDB0248933	Organoheterocyclic compounds	Benzopyrans	1-benzopyrans	2798-25-6;_	319.046	4.4427	M+FA-H	C14H10O6	0	44.5	neg_3464	neg	47.8	5.03	0.01974	5.55	0.007275
metab_12288	Chakanoside I	0.001846	0.008158	1.4179	1.418	0.8873	-0.1725	yes	down	B(ii)	-	-	-	-	-	-	-	HMDB0302044	Organic oxygen compounds	Organooxygen compounds	Carbonyl compounds	-	297.098	5.37282	M-H	C14H18O7	0	49.4	neg_3222	neg	47.2	4.18	0.105	4.711	0.06898
metab_10299	Trimesic Acid	3.126E-6	0.0001217	1.4166	1.4165	0.887	-0.1731	yes	down	B(ii)	-	-	-	-	-	-	-	HMDB0259234	Organic acids and derivatives	Carboxylic acids and derivatives	Tricarboxylic acids and derivatives	-	209.009	3.82778	M-H	C9H6O6	0	41.4	neg_1222	neg	45.6	4.025	0.007521	4.538	0.02265
metab_7403	3B,6A-Dihydroxy-Alpha-Ionol 9-[Apiosyl-(1->6)-Glucoside]	0.0013	0.006327	1.4105	1.4106	0.9029	-0.1474	yes	down	B(ii)	-	-	-	-	-	-	-	HMDB0041577	Lipids and lipid-like molecules	Fatty Acyls	Fatty acyl glycosides	177261-72-2	520.248	2.81078	M+	C24H40O12	0	64.8	pos_7976	pos	48.7	4.861	0.06817	5.384	0.08966
metab_11630	Limonoate A-Ring-Lactone	4.083E-5	0.0006158	1.4016	1.4012	0.9068	-0.1412	yes	down	B(ii)	C16718	-	-	-	-	-	-	HMDB0302537	Lipids and lipid-like molecules	Prenol lipids	Triterpenoids	-;_	547.217	7.51273	M+Hac-H	C26H32O9	0	69.7	neg_2560	neg	52	4.893	0.03687	5.396	0.02529
metab_9856	Hyaluronic Acid	3.868E-5	0.0005968	1.3995	1.3994	0.9211	-0.1186	yes	down	B(ii)	C00518	-	-	map00531	Glycosaminoglycan degradation	Metabolism	Glycan biosynthesis and metabolism	HMDB0002061	Organic oxygen compounds	Organooxygen compounds	Carbohydrates and carbohydrate conjugates	9004-61-9	418.093	1.89168	M+Na-2H	H2O.[C14H21NO11]n	0	62.8	neg_779	neg	30.5	5.861	0.03433	6.363	0.02749
metab_1843	Reproterol	0.002367	0.009753	1.3987	1.3984	1.1159	0.1582	yes	up	B(ii)	-	-	-	-	-	-	-	HMDB0257155	Organoheterocyclic compounds	Imidazopyrimidines	Purines and purine derivatives	-	422.202	2.977	M+CH3OH+H	C18H23N5O5	0	41.4	pos_1926	pos	43.9	4.998	0.01064	4.479	0.1307
metab_2626	Betavulgaroside Ii	0.0002032	0.001758	1.3947	1.3944	0.9121	-0.1327	yes	down	B(ii)	-	-	-	-	-	-	-	HMDB0040771	Lipids and lipid-like molecules	Prenol lipids	Triterpenoids	168010-05-7	792.4	4.00208	M+	C41H60O15	0	61.4	pos_2753	pos	47.8	5.211	0.02755	5.713	0.06099
metab_862	(1R,2S)-2-Aminocyclopentanecarboxylic Acid	0.0005531	0.003469	1.3865	1.3863	1.1225	0.1668	yes	up	B(ii)	-	-	-	-	-	-	-	HMDB0242326	Organic acids and derivatives	Carboxylic acids and derivatives	Amino acids, peptides, and analogues	-	162.112	1.28283	M+CH3OH+H	C6H11NO2	0	40.7	pos_912	pos	46	4.58	0.04151	4.08	0.07551
metab_10476	Herniarin	0.002275	0.009486	1.377	1.3767	0.8939	-0.1619	yes	down	B(ii)	C09268	-	-	-	-	-	-	HMDB0029758	Phenylpropanoids and polyketides	Coumarins and derivatives	Not Available	531-59-9	221.045	4.3042	M+FA-H	C10H8O3	0	56.6	neg_1399	neg	49.5	4.236	0.08013	4.739	0.09679
metab_8178	2-(3-Carboxy-3-Aminopropyl)-L-Histidine	1.755E-5	0.0003515	1.3764	1.3763	1.1001	0.1377	yes	up	B(ii)	C04441	-	-	-	-	-	-	HMDB0011655	Organic acids and derivatives	Carboxylic acids and derivatives	Amino acids, peptides, and analogues	-;_	239.112	1.27485	M+H-H2O	C10H16N4O4	0	56	pos_8789	pos	33.8	5.318	0.009426	4.834	0.03351
metab_10220	5-Amino-6-(5'-Phosphoribitylamino)Uracil	1.549E-6	7.813E-5	1.373	1.3729	0.9191	-0.1216	yes	down	B(ii)	C04454	-	-	map01100;map01110;map00740;map01240	Metabolic pathways;Biosynthesis of secondary metabolites;Riboflavin metabolism;Biosynthesis of cofactors	Metabolism;Metabolism;Metabolism;Metabolism	Global and overview maps;Global and overview maps;Metabolism of cofactors and vitamins;Global and overview maps	HMDB0003841	Organic oxygen compounds	Organooxygen compounds	Carbohydrates and carbohydrate conjugates	71491-01-5	337.057	3.64282	M-H2O-H	C9H17N4O9P	0	53.6	neg_1143	neg	48.6	5.468	0.01845	5.949	0.003606
metab_1311	9-(3,4-Dimethoxyphenyl)-2-Methoxy-1H-Phenalen-1-One	6.015E-5	0.0007928	1.3712	1.3709	1.094	0.1295	yes	up	B(ii)	-	-	-	-	-	-	-	HMDB0034692	Benzenoids	Naphthalenes	Phenylnaphthalenes	-	347.13	2.54358	M+H	C22H18O4	0	41.6	pos_1377	pos	42.5	5.624	0.01586	5.141	0.04451
metab_13020	Benzoquinoneacetic Acid	7.632E-6	0.0002092	1.3708	1.3706	0.8946	-0.1608	yes	down	B(ii)	-	-	-	-	-	-	-	HMDB0002334	Organic oxygen compounds	Organooxygen compounds	Carbonyl compounds	10275-07-7	211.024	3.30818	M+FA-H	C8H6O4	0	55	neg_3954	neg	48.8	4.072	0.02115	4.552	0.01831
metab_6742	Galnon	0.001019	0.005308	1.3701	1.3702	1.0979	0.1348	yes	up	B(ii)	-	-	-	-	-	-	-	HMDB0252602	Organic acids and derivatives	Carboxylic acids and derivatives	Amino acids, peptides, and analogues	-	661.338	3.54483	M+H-H2O	C40H46N4O6	0	56.7	pos_7289	pos	46.6	5.506	0.06212	5.015	0.07754
metab_710	(S)-2-Aceto-2-Hydroxybutanoic Acid	5.637E-6	0.0001729	1.3643	1.3642	1.0837	0.1159	yes	up	B(ii)	C06006	-	-	map01100;map01210;map01110;map01230;map00290	Metabolic pathways;2-Oxocarboxylic acid metabolism;Biosynthesis of secondary metabolites;Biosynthesis of amino acids;Valine, leucine and isoleucine biosynthesis	Metabolism;Metabolism;Metabolism;Metabolism;Metabolism	Global and overview maps;Global and overview maps;Global and overview maps;Global and overview maps;Amino acid metabolism	HMDB0006900	Organic acids and derivatives	Keto acids and derivatives	Short-chain keto acids and derivatives	113919-07-6	188.091	0.987667	M+ACN+H	C6H10O4	0	43.2	pos_750	pos	35.9	6.153	0.008919	5.678	0.02408
metab_13104	1,2,3,4-Tetrahydroisoquinoline-1-Carboxylic Acid	6.78E-5	0.0008549	1.364	1.3638	0.9159	-0.1268	yes	down	B(ii)	-	-	-	-	-	-	-	HMDB0246650	Organoheterocyclic compounds	Tetrahydroisoquinolines	Not Available	-	236.093	2.95227	M+Hac-H	C10H11NO2	0	54.5	neg_4038	neg	49.4	5.194	0.03088	5.671	0.03702
metab_11652	5Alpha-Androstan-17Beta-Ol-3-One Glucosiduronate	0.0003969	0.002757	1.3587	1.3586	0.9211	-0.1185	yes	down	B(ii)	-	-	-	-	-	-	-	HMDB0246662	Lipids and lipid-like molecules	Steroids and steroid derivatives	Steroidal glycosides	-	501.224	7.46628	M+Cl	C25H38O8	0	60.7	neg_2582	neg	48.9	5.582	0.02929	6.06	0.06986
metab_10374	Piperolein B	0.00011	0.001144	1.3576	1.3575	0.9099	-0.1362	yes	down	B(ii)	-	-	-	-	-	-	-	HMDB0030340	Organoheterocyclic compounds	Benzodioxoles	Not Available	30505-89-6	364.188	4.01388	M+Na-2H	C21H29NO3	0	57.1	neg_1297	neg	48.3	4.787	0.007522	5.261	0.05358
metab_5942	Isoquinoline	2.913E-5	0.0004875	1.3538	1.3536	1.1122	0.1534	yes	up	B(i)	C06323	-	-	-	-	-	-	HMDB0034244	Organoheterocyclic compounds	Isoquinolines and derivatives	Not Available	119-65-3	130.065	5.04603	M+H	C9H7N	40.9	0	pos_6452	pos	46.4	4.65	0.02274	4.181	0.0308
metab_10327	Moroxydine	0.0001096	0.001143	1.3524	1.3524	0.9023	-0.1482	yes	down	B(ii)	-	-	-	-	-	-	-	HMDB0254889	Organic nitrogen compounds	Organonitrogen compounds	Guanidines	-	387.225	3.90777	2M+FA-H	C6H13N5O	0	79.9	neg_1250	neg	53.8	4.343	0.03423	4.813	0.0413
metab_7804	3-Methylbenzaldehyde	4.258E-5	0.000631	1.3518	1.3517	0.9026	-0.1478	yes	down	B(ii)	C07209;_	-	-	map01100	Metabolic pathways	Metabolism	Global and overview maps	HMDB0029637	Benzenoids	Benzene and substituted derivatives	Benzoyl derivatives	620-23-5;_	121.065	2.29148	M+H	C8H8O	0	54.4	pos_8392	pos	48.9	4.346	0.03308	4.815	0.02597
metab_3399	Polyglycerol Esters Of Fatty Acids	0.03002	0.0661	1.3499	1.3495	0.9027	-0.1476	yes	down	B(ii)	-	-	-	-	-	-	-	HMDB0303271	Lipids and lipid-like molecules	Glycerolipids	Diradylglycerols	-	450.377	6.03758	M+NH4	C24H48O6	0	64	pos_3560	pos	49	5.04	0.2368	5.583	0.1592
metab_3679	Pc(18:3/0:0)	0.0001731	0.001578	1.348	1.3476	0.9288	-0.1066	yes	down	B(i)	-	-	-	-	-	-	-	HMDB0010388	Lipids and lipid-like molecules	Glycerophospholipids	Glycerophosphocholines	-	518.322	6.46332	M+H	C26H48NO7P	90.4	0	pos_3855	pos	56.3	6.104	0.05508	6.572	0.02366
metab_8339	L-Methionine	2.828E-5	0.0004838	1.3458	1.3456	0.9278	-0.1081	yes	down	B(i)	C00073	Peptides	Amino acids	map01100;map01110;map01240;map01210;map00270;map00470;map00999;map01230;map00966;map00970	Metabolic pathways;Biosynthesis of secondary metabolites;Biosynthesis of cofactors;2-Oxocarboxylic acid metabolism;Cysteine and methionine metabolism;D-Amino acid metabolism;Biosynthesis of various plant secondary metabolites;Biosynthesis of amino acids;Glucosinolate biosynthesis;Aminoacyl-tRNA biosynthesis	Metabolism;Metabolism;Metabolism;Metabolism;Metabolism;Metabolism;Metabolism;Metabolism;Metabolism;Genetic Information Processing	Global and overview maps;Global and overview maps;Global and overview maps;Global and overview maps;Amino acid metabolism;Metabolism of other amino acids;Biosynthesis of other secondary metabolites;Global and overview maps;Biosynthesis of other secondary metabolites;Translation	HMDB0000696;PW_C000548	Organic acids and derivatives	Carboxylic acids and derivatives	Amino acids, peptides, and analogues	63-68-3	150.058	0.979683	M+H	C5H11NO2S	95.4	0	pos_8958	pos	57.8	5.949	0.01054	6.412	0.03604
metab_9646	Pyrogallol Red	4.515E-5	0.0006572	1.3445	1.3444	0.9195	-0.121	yes	down	B(ii)	-	-	-	-	-	-	-	HMDB0256989	Organoheterocyclic compounds	Benzopyrans	1-benzopyrans	-	420.996	0.956567	M+Na-2H	C19H12O8S	0	51.2	neg_563	neg	43.6	5.292	0.03133	5.755	0.02831
metab_7709	Alpha-Carboxyethyl Hydroxychroman	7.467E-5	0.0009089	1.3394	1.3392	0.9111	-0.1344	yes	down	B(ii)	-	-	-	-	-	-	-	HMDB0257876	Organoheterocyclic compounds	Benzopyrans	1-benzopyrans	-	264.122	2.58953	M+ACN+H	C12H14O4	0	61.4	pos_8294	pos	49.7	4.712	0.01803	5.172	0.04412
metab_8340	(+/-)-2-Hydroxy-4-(Methylthio)Butanoic Acid	0.000108	0.001133	1.3378	1.3376	0.9151	-0.1281	yes	down	B(ii)	-	-	-	-	-	-	-	HMDB0037115	Lipids and lipid-like molecules	Fatty Acyls	Fatty acids and conjugates	120-91-2	133.032	0.979683	M+H-H2O	C5H10O3S	0	42.1	pos_8959	pos	46.4	4.956	0.01363	5.416	0.05047
metab_8070	Candoxatrilat	0.00037	0.00263	1.3329	1.3329	0.9149	-0.1282	yes	down	B(ii)	C11721;_	-	-	-	-	-	-	HMDB0249582	Organic acids and derivatives	Carboxylic acids and derivatives	Dicarboxylic acids and derivatives	123898-42-0;_	422.211	1.80243	M+Na	C20H33NO7	0	40.5	pos_8674	pos	42.6	4.948	0.06714	5.408	0.0248
metab_7716	A-L-Fucopyranosyl-(1->2)-B-D-Galactopyranosyl-(1->2)-D-Xylose	6.452E-6	0.0001877	1.3311	1.3309	0.9155	-0.1273	yes	down	B(ii)	-	-	-	-	-	-	-	HMDB0041222	Organic oxygen compounds	Organooxygen compounds	Carbohydrates and carbohydrate conjugates	130136-27-5	491.196	2.57943	M+CH3OH+H	C17H30O14	0	63.1	pos_8302	pos	45.9	4.91	0.01753	5.363	0.01822
metab_13037	2-Hydroxyisoflavanone Naringenin	0.006722	0.021	1.3264	1.3258	0.9193	-0.1214	yes	down	B(ii)	C12631	-	-	map00943;map01100;map01110	Isoflavonoid biosynthesis;Metabolic pathways;Biosynthesis of secondary metabolites	Metabolism;Metabolism;Metabolism	Biosynthesis of other secondary metabolites;Global and overview maps;Global and overview maps	HMDB0304071	Phenylpropanoids and polyketides	Isoflavonoids	Isoflavans	-	575.12	3.2693	2M-H	C15H12O6	0	47.8	neg_3971	neg	48.1	5.469	0.08073	5.949	0.1399
metab_2373	Cyanidin 3-(Malonylsophoroside) 5-Glucoside	0.004742	0.01616	1.3239	1.3235	1.0926	0.1277	yes	up	B(ii)	-	-	-	-	-	-	-	HMDB0037981	Phenylpropanoids and polyketides	Flavonoids	Flavonoid glycosides	63003-09-8	859.217	3.6507	M+	C36H43O24+	0	52.6	pos_2487	pos	43.8	5.583	0.0533	5.11	0.1342
metab_12099	Traumatic Acid	0.006023	0.01936	1.3237	1.3234	0.8948	-0.1604	yes	down	B(i)	C16308	-	-	map00592;map01110	alpha-Linolenic acid metabolism;Biosynthesis of secondary metabolites	Metabolism;Metabolism	Lipid metabolism;Global and overview maps	HMDB0000933;LMFA01170002	Lipids and lipid-like molecules	Fatty Acyls	Fatty acids and conjugates	6402-36-4;	227.129	6.10902	M-H	C12H20O4	76.5	0	neg_3033	neg	52.4	4.057	0.1469	4.534	0.05078
metab_3625	Prostaglandin D1	0.0002698	0.002139	1.3219	1.3219	1.0905	0.125	yes	up	B(ii)	C06438	Lipids	Eicosanoids	-	-	-	-	HMDB0005102	Lipids and lipid-like molecules	Fatty Acyls	Eicosanoids	17968-82-0	337.234	6.37563	M+H-H2O	C20H34O5	0	44.3	pos_3796	pos	43.7	5.445	0.04805	4.993	0.04344
metab_11070	Colforsin Daropate	0.003048	0.01162	1.3193	1.3189	0.9155	-0.1273	yes	down	B(ii)	-	-	-	-	-	-	-	HMDB0250404	Lipids and lipid-like molecules	Prenol lipids	Triterpenoids	-	544.266	6.45015	M+Cl	C27H43NO8	0	68	neg_1993	neg	49.4	5.04	0.09699	5.505	0.07976
metab_6994	Capsianoside I	0.0001821	0.00164	1.3191	1.3189	0.9152	-0.1279	yes	down	B(ii)	-	-	-	-	-	-	-	HMDB0002318	Lipids and lipid-like molecules	Fatty Acyls	Fatty acyl glycosides	121924-04-7	625.328	3.27213	M+H-2H2O	C32H52O14	0	50.6	pos_7549	pos	44.9	4.843	0.006908	5.292	0.05778
metab_10621	4-Hydroxyphenylacetonitrile Triacetylrhamnoside	0.005743	0.01865	1.3189	1.3189	0.9024	-0.1482	yes	down	B(ii)	-	-	-	-	-	-	-	HMDB0032809	Organic oxygen compounds	Organooxygen compounds	Carbohydrates and carbohydrate conjugates	172163-93-8	440.114	4.7737	M+Cl	C20H23NO8	0	69.1	neg_1544	neg	49.5	4.373	0.05979	4.846	0.1398
metab_8582	N-Methacryloyl-L-Glutamic Acid	2.359E-6	0.0001036	1.3188	1.3186	1.0951	0.1311	yes	up	B(ii)	-	-	-	-	-	-	-	HMDB0255166	Organic acids and derivatives	Carboxylic acids and derivatives	Amino acids, peptides, and analogues	-	216.086	0.676967	M+H	C9H13NO5	0	48.9	pos_9219	pos	47	5.111	0.01841	4.667	0.005712
metab_1845	Lucuminic Acid	0.0003031	0.002301	1.3183	1.3183	0.9106	-0.135	yes	down	B(ii)	-	-	-	-	-	-	-	HMDB0035007	Organic oxygen compounds	Organooxygen compounds	Carbohydrates and carbohydrate conjugates	190323-48-9	469.132	2.977	M+Na	C19H26O12	0	56.8	pos_1928	pos	47.7	4.576	0.01561	5.025	0.06456
metab_13106	3-Hydroxyhexanedioylcarnitine	3.138E-5	0.0005164	1.3128	1.3126	0.9327	-0.1006	yes	down	B(ii)	-	-	-	-	-	-	-	HMDB0241674	Lipids and lipid-like molecules	Fatty Acyls	Fatty acid esters	-	326.125	2.91082	M+Na-2H	C13H23NO7	0	47.5	neg_4040	neg	47.1	6.123	0.02734	6.565	0.02447
metab_706	Adenosine 5'-Monophosphate	2.471E-6	0.0001063	1.3124	1.3123	1.0799	0.1109	yes	up	B(i)	C00020	Nucleic acids	Nucleotides	map01100;map01110;map00230;map01240;map00908;map01232	Metabolic pathways;Biosynthesis of secondary metabolites;Purine metabolism;Biosynthesis of cofactors;Zeatin biosynthesis;Nucleotide metabolism	Metabolism;Metabolism;Metabolism;Metabolism;Metabolism;Metabolism	Global and overview maps;Global and overview maps;Nucleotide metabolism;Global and overview maps;Metabolism of terpenoids and polyketides;Global and overview maps	HMDB0000045	Nucleosides, nucleotides, and analogues	Purine nucleotides	Purine ribonucleotides	61-19-8	348.069	0.979683	M+H	C10H14N5O7P	83.6	0	pos_745	pos	54.3	5.935	0.01217	5.496	0.01499
metab_1618	Oxibendazole	0.0001247	0.001251	1.3067	1.3066	1.1023	0.1406	yes	up	B(i)	-	-	-	-	-	-	-	HMDB0255983	Organoheterocyclic compounds	Benzimidazoles	2-benzimidazolylcarbamic acid esters	-	267.144	2.78127	M+NH4	C12H15N3O3	39.9	0	pos_1695	pos	45.8	4.729	0.02706	4.29	0.04413
metab_13322	Oxidized Glutathione	1.007E-6	6.367E-5	1.2999	1.2998	0.9311	-0.103	yes	down	B(i)	C00127	-	-	map01100;map00480;map01240	Metabolic pathways;Glutathione metabolism;Biosynthesis of cofactors	Metabolism;Metabolism;Metabolism	Global and overview maps;Metabolism of other amino acids;Global and overview maps	HMDB0003337;HMDB0011691;HMDB0003337;PW_C001847	Organic acids and derivatives	Carboxylic acids and derivatives	Amino acids, peptides, and analogues	27025-41-8	611.145	1.34778	M-H	C20H32N6O12S2	96.7	0	neg_4257	neg	55.8	5.824	0.005168	6.255	0.01421
metab_2041	Strophanthidin	0.0004192	0.002852	1.2993	1.2992	0.9174	-0.1244	yes	down	B(ii)	C19988;_	-	-	-	-	-	-	HMDB0258516	Lipids and lipid-like molecules	Steroids and steroid derivatives	Steroid lactones	66-28-4;_;	427.205	3.26082	M+Na	C23H32O6	0	46.6	pos_2139	pos	42.2	4.853	0.01496	5.29	0.06867
metab_9773	N-(3-(3-Hydroxy-4-Methoxyphenyl)Propyl)-L-Alpha-Aspartyl-L-Phenylalanine	0.0002626	0.002101	1.2974	1.2971	0.9199	-0.1204	yes	down	B(ii)	-	-	-	-	-	-	-	HMDB0259626	Organic acids and derivatives	Carboxylic acids and derivatives	Amino acids, peptides, and analogues	-	443.179	1.63527	M-H	C23H28N2O7	0	63.4	neg_696	neg	47	4.996	0.05226	5.431	0.03323
metab_1272	5-Methyl Furfural	1.096E-6	6.56E-5	1.2971	1.2969	1.0818	0.1134	yes	up	B(i)	C11115	-	-	-	-	-	-	HMDB0033002	Organic oxygen compounds	Organooxygen compounds	Carbonyl compounds	620-02-0	111.044	2.43863	M+H	C6H6O2	79.6	0	pos_1337	pos	55.4	5.688	0.0128	5.258	0.008525
metab_656	D-Glucuronolactone	9.755E-5	0.001073	1.2968	1.2968	1.0723	0.1008	yes	up	B(i)	C02670	-	-	map01100;map00053	Metabolic pathways;Ascorbate and aldarate metabolism	Metabolism;Metabolism	Global and overview maps;Carbohydrate metabolism	HMDB0006355	Organoheterocyclic compounds	Furofurans	Isosorbides	32449-92-6	177.039	0.931883	M+H	C6H8O6	60.9	0	pos_690	pos	51.1	6.404	0.0275	5.972	0.03917
metab_11413	Lysopa(18:2(9Z,12Z)/0:0)	6.107E-6	0.000181	1.2953	1.2951	0.939	-0.0909	yes	down	B(ii)	-	-	-	-	-	-	-	HMDB0007856	Lipids and lipid-like molecules	Glycerophospholipids	Glycerophosphates	-	433.236	7.49733	M-H	C21H39O7P	0	74.7	neg_2343	neg	54.3	6.583	0.0037	7.011	0.02332
metab_9453	L-Xylonic Acid	4.89E-6	0.0001581	1.294	1.2939	0.9346	-0.0975	yes	down	B(ii)	C05411	-	-	map00040;map00053	Pentose and glucuronate interconversions;Ascorbate and aldarate metabolism	Metabolism;Metabolism	Carbohydrate metabolism;Carbohydrate metabolism	HMDB0060256	Organic oxygen compounds	Organooxygen compounds	Carbohydrates and carbohydrate conjugates	-;4172-44-5	165.039	0.629183	M-H	C5H10O6	0	61.1	neg_365	neg	50.7	6.12	0.0189	6.548	0.01181
metab_3201	Ustiloxin B	0.0002356	0.001931	1.2927	1.2927	1.0887	0.1226	yes	up	B(ii)	-	-	-	-	-	-	-	HMDB0041373	Lipids and lipid-like molecules	Prenol lipids	Diterpenoids	151841-41-7	610.219	5.31035	M+H-2H2O	C26H39N5O12S	0	42.3	pos_3361	pos	45.3	5.29	0.03051	4.859	0.05141
metab_5218	Lysope(0:0/20:5(5Z,8Z,11Z,14Z,17Z))	0.01043	0.02923	1.2906	1.2904	0.9198	-0.1206	yes	down	B(ii)	-	-	-	-	-	-	-	HMDB0011489	Lipids and lipid-like molecules	Glycerophospholipids	Glycerophosphoethanolamines	-	500.273	6.59085	M+H	C25H42NO7P	0	79.6	pos_5691	pos	50.9	5.312	0.09641	5.775	0.1479
metab_3362	Cinncassiol D2 Glucoside	0.0005756	0.003572	1.29	1.2897	0.9219	-0.1173	yes	down	B(ii)	-	-	-	-	-	-	-	HMDB0034679	Lipids and lipid-like molecules	Prenol lipids	Terpene glycosides	-	513.265	5.97877	M+H-H2O	C26H42O11	0	62	pos_3522	pos	47.4	5.112	0.06572	5.545	0.03693
metab_8335	Hydroxyprolyl-Arginine	0.0005454	0.003435	1.2824	1.2824	1.0796	0.1105	yes	up	B(ii)	-	-	-	-	-	-	-	HMDB0028857	Organic acids and derivatives	Carboxylic acids and derivatives	Amino acids, peptides, and analogues	-	292.138	0.979683	M+Na-H2O	C11H21N5O4	0	67.9	pos_8954	pos	51.6	5.805	0.03854	5.377	0.06254
metab_2032	Aicar	9.941E-5	0.001082	1.2784	1.2783	0.9137	-0.1302	yes	down	B(ii)	C04677	-	-	map01100;map00340;map01110;map00230	Metabolic pathways;Histidine metabolism;Biosynthesis of secondary metabolites;Purine metabolism	Metabolism;Metabolism;Metabolism;Metabolism	Global and overview maps;Amino acid metabolism;Global and overview maps;Nucleotide metabolism	HMDB0001517	Nucleosides, nucleotides, and analogues	Imidazole ribonucleosides and ribonucleotides	1-ribosyl-imidazolecarboxamides	3031-94-5	339.07	3.24867	M+H	C9H15N4O8P	0	52.5	pos_2130	pos	49	4.447	0.01863	4.867	0.04286
metab_1919	Beta-Casomorphin-7	0.00174	0.007811	1.2675	1.2672	1.0852	0.1179	yes	up	B(ii)	-	-	-	-	-	-	-	HMDB0249108	Organic acids and derivatives	Carboxylic acids and derivatives	Amino acids, peptides, and analogues	-	725.391	3.07222	M+CH3OH+H	C36H48N6O8	0	57.8	pos_2007	pos	45.3	5.402	0.06394	4.978	0.07511
metab_3311	Geranyl Acetate	6.585E-5	0.0008382	1.267	1.2668	1.1022	0.1403	yes	up	B(i)	C09861	-	-	-	-	-	-	HMDB0035157	Lipids and lipid-like molecules	Fatty Acyls	Fatty alcohol esters	105-87-3	197.153	5.87355	M+H	C12H20O2	60	0	pos_3471	pos	48.8	4.445	0.02153	4.033	0.03523
metab_6931	2-Hydroxy-4-Trifluoromethyl Benzoic Acid	0.0002122	0.001803	1.2643	1.2643	0.9104	-0.1354	yes	down	B(ii)	-	-	-	-	-	-	-	HMDB0060715	Benzenoids	Benzene and substituted derivatives	Benzoic acids and derivatives	328-90-5	239.054	3.34135	M+CH3OH+H	C8H5F3O3	0	43.7	pos_7486	pos	45.5	4.188	0.02667	4.6	0.04883
metab_13030	2,4-Dihydroxy-2H-1,4-Benzoxazin-3(4H)-One	4.004E-6	0.0001402	1.255	1.2549	0.9259	-0.111	yes	down	B(ii)	C15770	-	-	map01100;map01110;map00999	Metabolic pathways;Biosynthesis of secondary metabolites;Biosynthesis of various plant secondary metabolites	Metabolism;Metabolism;Metabolism	Global and overview maps;Global and overview maps;Biosynthesis of other secondary metabolites	HMDB0033733	Organoheterocyclic compounds	Benzoxazines	Benzoxazinones	17359-54-5	240.051	3.28497	M+Hac-H	C8H7NO4	0	47.2	neg_3964	neg	48.6	5.025	0.01963	5.427	0.003498
metab_1351	Pantoyllactone Glucoside	0.0008497	0.00467	1.2523	1.2524	0.924	-0.114	yes	down	B(ii)	-	-	-	-	-	-	-	HMDB0041269	Lipids and lipid-like molecules	Fatty Acyls	Fatty acyl glycosides	-	292.117	2.59912	M+	C12H20O8	0	56.3	pos_1417	pos	48.2	4.974	0.04465	5.383	0.06514
metab_6292	Malvidin 3-Rhamnoside	0.0007735	0.00433	1.2444	1.2444	0.9183	-0.1229	yes	down	B(ii)	-	-	-	-	-	-	-	HMDB0303639	Phenylpropanoids and polyketides	Kavalactones	Not Available	-	442.126	4.24087	M+H-2H2O	C23H25O11+	0	58.4	pos_6820	pos	48.4	4.543	0.04515	4.947	0.06115
metab_12088	Dodecanedioic Acid	1.579E-5	0.0003271	1.2427	1.2426	1.0857	0.1187	yes	up	B(i)	C02678	-	-	-	-	-	-	HMDB0000623;LMFA01170009	Lipids and lipid-like molecules	Fatty Acyls	Fatty acids and conjugates	693-23-2;	229.144	6.13242	M-H	C12H22O4	97.7	0	neg_3022	neg	57.5	5.003	0.02289	4.608	0.01547
metab_9658	3'-Adenylic Acid	7.35E-5	0.0009019	1.2427	1.2427	1.0778	0.1082	yes	up	B(i)	C01367;_	-	-	map01100;map00230	Metabolic pathways;Purine metabolism	Metabolism;Metabolism	Global and overview maps;Nucleotide metabolism	HMDB0003540;HMDB0258140	Nucleosides, nucleotides, and analogues	Ribonucleoside 3''-phosphates	Not Available	84-21-9;_	346.056	0.971767	M-H	C10H14N5O7P	58.8	0	neg_575	neg	49.1	5.483	0.03549	5.087	0.02026
metab_6935	Ethyl 7-Epi-12-Hydroxyjasmonate Glucoside	0.0007415	0.004208	1.2405	1.2401	1.0904	0.1249	yes	up	B(ii)	-	-	-	-	-	-	-	HMDB0036340	Lipids and lipid-like molecules	Fatty Acyls	Fatty acyl glycosides	-	449.238	3.33607	M+CH3OH+H	C20H32O9	0	63.4	pos_7490	pos	51.5	4.835	0.05162	4.434	0.0539
metab_12208	2-Hydroxy-3-[(2-Carboxyethyl)Thio]-3-[2-(8-Phenyloctyl)Phenyl]Propanoic Acid	4.245E-5	0.000631	1.2395	1.2394	0.9238	-0.1143	yes	down	B(ii)	-	-	-	-	-	-	-	HMDB0245143	Phenylpropanoids and polyketides	Phenylpropanoic acids	Not Available	-	457.208	5.76132	M-H	C26H34O5S	0	69.4	neg_3142	neg	48.6	4.777	0.03358	5.171	0.01097
metab_9832	Norfludiazepam	2.902E-5	0.0004874	1.2393	1.2392	0.9207	-0.1193	yes	down	B(i)	-	-	-	-	-	-	-	HMDB0061161	Organoheterocyclic compounds	Benzodiazepines	1,4-benzodiazepines	-	269.031	1.89168	M-H2O-H	C15H10ClFN2O	35.8	0	neg_755	neg	38.7	4.56	0.0144	4.953	0.02864
metab_9741	Cyclo(Leu-Phe)	3.955E-5	0.0006033	1.235	1.235	0.9374	-0.0932	yes	down	B(ii)	C20519	-	-	-	-	-	-	HMDB0094673	Organic acids and derivatives	Carboxylic acids and derivatives	Amino acids, peptides, and analogues	-	281.126	1.3867	M+Na-2H	C15H20N2O2	0	51.8	neg_664	neg	47.2	5.859	0.03134	6.25	0.01431
metab_1948	Sinigrin	0.0003333	0.002454	1.2339	1.2338	0.9211	-0.1186	yes	down	B(ii)	C08427	-	-	-	-	-	-	HMDB0034070	Organic oxygen compounds	Organooxygen compounds	Carbohydrates and carbohydrate conjugates	3952-98-5;534-69-0	401.07	3.1386	M+ACN+H	C10H17NO9S2	0	62.3	pos_2040	pos	47.3	4.599	0.05002	4.993	0.03252
metab_13527	Diglyceride	3.427E-7	3.347E-5	1.2303	1.2302	1.0641	0.0896	yes	up	B(ii)	C00165;_	-	-	-	-	-	-	HMDB0251280	Organoheterocyclic compounds	Dioxanes	1,4-dioxanes	-;_	221.03	0.712633	M+FA-H	C6H8O6	0	76.4	neg_4470	neg	54	6.411	0.0092	6.025	0.004721
metab_6837	Deoxypyridinoline	0.0001552	0.001468	1.2274	1.2272	1.0861	0.1191	yes	up	B(ii)	-	-	-	-	-	-	-	HMDB0000569	Organic acids and derivatives	Carboxylic acids and derivatives	Amino acids, peptides, and analogues	83462-55-9	377.181	3.42315	M+H-2H2O	C18H28N4O7	0	50.5	pos_7388	pos	45.7	4.897	0.0245	4.509	0.04166
metab_6962	Aspirin	0.0002004	0.001745	1.2251	1.225	1.1038	0.1425	yes	up	B(i)	C01405	-	-	-	-	-	-	HMDB0001879;PW_C001251	Benzenoids	Benzene and substituted derivatives	Benzoic acids and derivatives	50-78-2	181.049	3.31847	M+H	C9H8O4	38.9	0	pos_7517	pos	45.3	4.114	0.02552	3.727	0.04469
metab_3315	Aciclovir	9.417E-6	0.0002342	1.2241	1.224	1.0803	0.1115	yes	up	B(ii)	C06810	-	-	-	-	-	-	HMDB0014925	Organoheterocyclic compounds	Imidazopyrimidines	Purines and purine derivatives	59277-89-3	267.119	5.88445	M+ACN+H	C8H11N5O3	0	45.7	pos_3475	pos	47.4	5.151	0.01231	4.768	0.02005
metab_9667	3-Keto-B-D-Galactose	9.086E-7	5.988E-5	1.2221	1.222	1.067	0.0935	yes	up	B(ii)	C05394	-	-	-	-	-	-	HMDB0001385	Organic oxygen compounds	Organooxygen compounds	Carbohydrates and carbohydrate conjugates	-	237.061	0.987	M+Hac-H	C6H10O6	0	61	neg_584	neg	51	6.07	0.0066	5.689	0.01123
metab_12158	P-Menthane-3,8-Diol	1.105E-5	0.0002567	1.2216	1.2215	1.0814	0.1129	yes	up	B(ii)	C02904;_	-	-	-	-	-	-	HMDB0036145	Lipids and lipid-like molecules	Prenol lipids	Monoterpenoids	91739-72-9;42822-86-6	231.16	5.93815	M+Hac-H	C10H20O2	0	50.6	neg_3092	neg	48.9	5.062	0.01782	4.681	0.01665
metab_1998	Biocytin	0.03961	0.08261	1.2207	1.2201	0.9041	-0.1455	yes	down	B(ii)	C05552	-	-	map01100;map00780	Metabolic pathways;Biotin metabolism	Metabolism;Metabolism	Global and overview maps;Metabolism of cofactors and vitamins	HMDB0003134	Organic acids and derivatives	Carboxylic acids and derivatives	Amino acids, peptides, and analogues	576-19-2	337.171	3.20217	M+H-2H2O	C16H28N4O4S	0	61.9	pos_2094	pos	40	4.297	0.2606	4.753	0.03041
metab_10863	(1R,2R,3S,1'R)-Nepetalinic Acid	0.002913	0.01126	1.2133	1.2135	0.9115	-0.1337	yes	down	B(ii)	-	-	-	-	-	-	-	HMDB0034971	Lipids and lipid-like molecules	Prenol lipids	Monoterpenoids	32603-11-5	199.097	5.85527	M-H	C10H16O4	0	43.6	neg_1786	neg	47.6	4.048	0.1013	4.441	0.02745
metab_12776	4-Hydroxyphenylacetaldehyde	7.49E-7	5.446E-5	1.2119	1.2118	1.068	0.0949	yes	up	B(ii)	C03765	-	-	map01100;map00950;map01110;map00350	Metabolic pathways;Isoquinoline alkaloid biosynthesis;Biosynthesis of secondary metabolites;Tyrosine metabolism	Metabolism;Metabolism;Metabolism;Metabolism	Global and overview maps;Biosynthesis of other secondary metabolites;Global and overview maps;Amino acid metabolism	HMDB0003767	Benzenoids	Benzene and substituted derivatives	Phenylacetaldehydes	7339-87-9	135.044	3.78168	M-H	C8H8O2	0	45.6	neg_3710	neg	47	5.892	0.003685	5.517	0.01163
metab_11996	Pc(17:2(9Z,12Z)/0:0)	0.005842	0.01891	1.2117	1.2111	0.9288	-0.1066	yes	down	B(ii)	-	-	-	-	-	-	-	HMDB0256157	Lipids and lipid-like molecules	Glycerophospholipids	Glycerophosphocholines	_;	504.31	6.43475	M-H	C25H48NO7P	0	62.1	neg_2930	neg	49.7	5.202	0.1195	5.601	0.04846
metab_631	Myo-Inositol 1,2-Bisphosphate	6.826E-5	0.0008577	1.2069	1.2068	1.0759	0.1055	yes	up	B(i)	C04063	-	-	map01100;map04070;map00562	Metabolic pathways;Phosphatidylinositol signaling system;Inositol phosphate metabolism	Metabolism;Environmental Information Processing;Metabolism	Global and overview maps;Signal transduction;Carbohydrate metabolism	HMDB0006235	Organic oxygen compounds	Organooxygen compounds	Alcohols and polyols	69256-53-7	341.002	0.860167	M+H	C6H14O12P2	82.9	0	pos_660	pos	54	5.289	0.02219	4.916	0.03062
metab_2950	(-)-N-(2-((R)-3-(6,7-Dimethoxy-1,2,3,4-Tetrahydroisoquinoline-2-Carbonyl)Piperidino)Ethyl)-4-Fluorobenzamide	9.768E-5	0.001073	1.2048	1.2046	1.0791	0.1099	yes	up	B(ii)	-	-	-	-	-	-	-	HMDB0242218	Organoheterocyclic compounds	Tetrahydroisoquinolines	Not Available	-	492.226	4.69173	M+Na	C26H32FN3O4	0	42.4	pos_3100	pos	44.3	5.073	0.01568	4.701	0.03822
metab_6936	Ginnalin B	7.45E-5	0.0009086	1.2016	1.2014	0.923	-0.1156	yes	down	B(ii)	-	-	-	-	-	-	-	HMDB0252723	Benzenoids	Benzene and substituted derivatives	Benzoic acids and derivatives	-	339.07	3.33607	M+Na	C13H16O9	0	45.2	pos_7491	pos	45.9	4.436	0.03163	4.806	0.02165
metab_3825	Lpe(18:2)	0.0008121	0.00451	1.1965	1.1963	0.9407	-0.0881	yes	down	B(i)	-	-	-	-	-	-	-	HMDB0011477	Lipids and lipid-like molecules	Glycerophospholipids	Glycerophosphoethanolamines	-	478.291	6.5986	M+H	C23H44NO7P	78.7	0	pos_4014	pos	53.4	5.937	0.04448	6.311	0.05557
metab_5586	Methyltestosterone	0.02931	0.06479	1.1955	1.1955	0.9102	-0.1358	yes	down	B(ii)	C07198;_	-	-	-	-	-	-	HMDB0015655	Lipids and lipid-like molecules	Steroids and steroid derivatives	Androstane steroids	58-18-4;_	335.256	6.12865	M+CH3OH+H	C20H30O2	0	57.5	pos_6088	pos	46.6	4.317	0.1718	4.743	0.1401
metab_211	Spermidine	2.795E-5	0.0004818	1.1937	1.1935	1.0711	0.099	yes	up	B(i)	C00315	-	-	map01100;map00480;map02010;map00330;map00940;map00410	Metabolic pathways;Glutathione metabolism;ABC transporters;Arginine and proline metabolism;Phenylpropanoid biosynthesis;beta-Alanine metabolism	Metabolism;Metabolism;Environmental Information Processing;Metabolism;Metabolism;Metabolism	Global and overview maps;Metabolism of other amino acids;Membrane transport;Amino acid metabolism;Biosynthesis of other secondary metabolites;Metabolism of other amino acids	HMDB0001257;PW_C000971	Organic nitrogen compounds	Organonitrogen compounds	Amines	124-20-9	146.165	0.4947	M+H	C7H19N3	60	0	pos_222	pos	50.5	5.501	0.02424	5.136	0.01674
metab_12737	Proanthocyanidin A2	0.03111	0.06798	1.1903	1.1897	0.9269	-0.1096	yes	down	B(ii)	C10237;_	-	-	-	-	-	-	HMDB0037655	Phenylpropanoids and polyketides	Flavonoids	Biflavonoids and polyflavonoids	41743-41-3;_	575.12	3.86667	M-H	C30H24O12	0	46.5	neg_3671	neg	36.9	5.373	0.1319	5.797	0.1823
metab_505	Lactosamine	0.0001118	0.001158	1.179	1.1789	1.0655	0.0916	yes	up	B(ii)	C00203	-	-	map01100;map00520;map01250	Metabolic pathways;Amino sugar and nucleotide sugar metabolism;Biosynthesis of nucleotide sugars	Metabolism;Metabolism;Metabolism	Global and overview maps;Carbohydrate metabolism;Global and overview maps	HMDB0006591	Lipids and lipid-like molecules	Fatty Acyls	Fatty acyl glycosides	13000-25-4	324.128	0.6929	M+H-H2O	C12H23NO10	0	84.5	pos_526	pos	53.4	5.805	0.0288	5.448	0.02914
metab_726	Picolinic Acid	5.195E-5	0.0007232	1.1786	1.1784	0.9266	-0.11	yes	down	B(i)	C10164	-	-	map01100;map00380	Metabolic pathways;Tryptophan metabolism	Metabolism;Metabolism	Global and overview maps;Amino acid metabolism	HMDB0002243	Organoheterocyclic compounds	Pyridines and derivatives	Pyridinecarboxylic acids and derivatives	98-98-6	124.039	1.0116	M+H	C6H5NO2	70.6	0	pos_766	pos	52.6	4.494	0.01327	4.85	0.0309
metab_12870	Homovanillic Acid Sulfate	6.101E-5	0.0007991	1.1718	1.1716	1.0677	0.0945	yes	up	B(i)	-	-	-	-	-	-	-	HMDB0011719	Organic acids and derivatives	Organic sulfuric acids and derivatives	Arylsulfates	38339-06-9	261.008	3.58828	M-H	C9H10O7S	60.5	0	neg_3804	neg	50.2	5.565	0.01937	5.212	0.02871
metab_3683	Coronaric Acid	5.763E-5	0.000771	1.1708	1.1707	1.0683	0.0953	yes	up	B(i)	C14825	-	-	map01100;map00591	Metabolic pathways;Linoleic acid metabolism	Metabolism;Metabolism	Global and overview maps;Lipid metabolism	HMDB0004701	Lipids and lipid-like molecules	Fatty Acyls	Fatty acids and conjugates	-	279.231	6.47127	M+H-H2O	C18H32O3	55.8	0	pos_3859	pos	48	5.508	0.02689	5.156	0.02094
metab_9367	Glutamic Acid Gamma-Methyl Ester	0.005194	0.01731	1.1686	1.1687	1.0931	0.1284	yes	up	B(ii)	-	-	-	-	-	-	-	HMDB0061715	Organic acids and derivatives	Carboxylic acids and derivatives	Amino acids, peptides, and analogues	1499-55-4	142.05	0.567733	M-H2O-H	C6H11NO4	0	60	neg_279	neg	49.3	4.345	0.05893	3.975	0.09964
metab_10733	3-[18-(2-Carboxyethyl)-3,8,13,17-Tetramethyl-21,22,23,24-Tetrahydroporphyrin-2-Yl]Propanoic Acid	0.0001053	0.001114	1.1677	1.1675	0.9353	-0.0966	yes	down	B(ii)	-	-	-	-	-	-	-	HMDB0260009	Not Available	Not Available	Not Available	-	511.24	5.2472	M-H	C30H32N4O4	0	73.6	neg_1656	neg	48.3	5.071	0.02079	5.422	0.03366
metab_10114	Purpurogallin	1.034E-5	0.000248	1.1639	1.1638	0.9355	-0.0962	yes	down	B(ii)	C09964	-	-	-	-	-	-	HMDB0256929	Hydrocarbon derivatives	Tropones	Tropolones	569-77-7;_	265.035	3.45563	M+FA-H	C11H8O5	0	75.2	neg_1037	neg	53.5	5.017	0.01852	5.363	0.01147
metab_8492	Noreugenin	1.419E-5	0.0003018	1.1627	1.1625	1.0629	0.088	yes	up	B(ii)	C20462	-	-	-	-	-	-	HMDB0303562	Organoheterocyclic compounds	Benzopyrans	1-benzopyrans	-	247.057	0.756617	M+CH3OH+Na	C10H8O4	0	42.4	pos_9120	pos	45.8	5.846	0.0209	5.5	0.01083
metab_12107	5-(3-Pyridyl)-2-Hydroxytetrahydrofuran	0.0006637	0.003912	1.1561	1.156	0.9232	-0.1153	yes	down	B(ii)	C19578	-	-	-	-	-	-	HMDB0062407	Organoheterocyclic compounds	Pyridines and derivatives	Not Available	53798-73-5	224.092	6.078	M+Hac-H	C9H11NO2	0	50.6	neg_3041	neg	47.5	4.183	0.00741	4.531	0.0625
metab_13701	2-((2-Methoxy-2-(3-(Trifluoromethyl)Phenyl)Ethyl)Amino)Ethyl 4-(2-(2-(9H-Fluoren-9-Yl)Acetamido)Ethyl)Benzoate	0.000345	0.002512	1.1537	1.1537	0.9378	-0.0927	yes	down	B(ii)	-	-	-	-	-	-	-	HMDB0259469	Benzenoids	Fluorenes	Not Available	-	597.24	0.5599	M-H2O-H	C36H35F3N2O4	0	44.6	neg_4644	neg	44.3	5.199	0.0399	5.544	0.03433
metab_8605	Codeine-6-Glucuronide	0.0002478	0.002014	1.151	1.1509	1.0686	0.0957	yes	up	B(ii)	C16577	-	-	-	-	-	-	HMDB0060464	Alkaloids and derivatives	Morphinans	Not Available	20736-11-2	440.174	0.653067	M+H-2H2O	C24H29NO9	0	74.5	pos_9245	pos	48.7	5.326	0.02786	4.984	0.03911
metab_585	Glutaminylhydroxyproline	0.0001036	0.00111	1.1484	1.1484	0.9391	-0.0907	yes	down	B(ii)	-	-	-	-	-	-	-	HMDB0028798	Organic acids and derivatives	Carboxylic acids and derivatives	Amino acids, peptides, and analogues	-	301.149	0.812417	M+ACN+H	C10H17N3O5	0	46.6	pos_611	pos	46.2	5.225	0.03486	5.564	0.01544
metab_2635	3-Methylsalicylic Acid	0.001716	0.007729	1.148	1.1479	0.9294	-0.1056	yes	down	B(i)	C14088	-	-	-	-	-	-	HMDB0002390	Benzenoids	Benzene and substituted derivatives	Benzoic acids and derivatives	83-40-9	194.081	4.0236	M+ACN+H	C8H8O3	58.1	0	pos_2762	pos	49.1	4.569	0.04075	4.916	0.06957
metab_8373	Dihydroxyacetone (Dimer)	0.0005981	0.003655	1.1477	1.1477	0.9348	-0.0973	yes	down	B(ii)	-	-	-	-	-	-	-	HMDB0032222	Organoheterocyclic compounds	Dioxanes	1,4-dioxanes	62147-49-3	181.07	0.955817	M+H	C6H12O6	0	42.3	pos_8993	pos	46.1	4.903	0.04082	5.245	0.0444
metab_8397	Cis-4-Carboxymethylenebut-2-En-4-Olide	0.0002253	0.001877	1.1456	1.1456	1.0702	0.0979	yes	up	B(ii)	C04431	-	-	-	-	-	-	HMDB0060459	Organoheterocyclic compounds	Dihydrofurans	Furanones	73237-79-3;_	141.018	0.915983	M+H	C6H4O4	0	48.6	pos_9017	pos	47.8	5.169	0.02342	4.83	0.04006
metab_13506	D-Manno-2-Heptulose	2.881E-6	0.0001164	1.1446	1.1444	1.0558	0.0784	yes	up	B(ii)	C08236	-	-	-	-	-	-	HMDB0029935	Organic oxygen compounds	Organooxygen compounds	Carbohydrates and carbohydrate conjugates	60426-75-7	245.043	0.750533	M+Cl	C7H14O7	0	69.5	neg_4449	neg	52.6	6.315	0.01326	5.981	0.007555
metab_5800	Vinblastine	0.0001438	0.001389	1.1443	1.1442	0.9384	-0.0917	yes	down	B(i)	C07201	-	-	map01100;map01110	Metabolic pathways;Biosynthesis of secondary metabolites	Metabolism;Metabolism	Global and overview maps;Global and overview maps	HMDB0014710;PW_C009064	Organic acids and derivatives	Carboxylic acids and derivatives	Amino acids, peptides, and analogues	865-21-4	811.429	5.39158	M+H	C46H58N4O9	79.8	0	pos_6309	pos	51.7	5.137	0.03823	5.474	0.01532
metab_9494	Fumaric Acid	0.0001868	0.001664	1.1439	1.144	1.0515	0.0724	yes	up	B(i)	C00122	-	-	map01100;map00220;map01110;map00350;map00650;map01200;map00620;map00760;map00250;map00360;map00020;map00190	Metabolic pathways;Arginine biosynthesis;Biosynthesis of secondary metabolites;Tyrosine metabolism;Butanoate metabolism;Carbon metabolism;Pyruvate metabolism;Nicotinate and nicotinamide metabolism;Alanine, aspartate and glutamate metabolism;Phenylalanine metabolism;Citrate cycle (TCA cycle);Oxidative phosphorylation	Metabolism;Metabolism;Metabolism;Metabolism;Metabolism;Metabolism;Metabolism;Metabolism;Metabolism;Metabolism;Metabolism;Metabolism	Global and overview maps;Amino acid metabolism;Global and overview maps;Amino acid metabolism;Carbohydrate metabolism;Global and overview maps;Carbohydrate metabolism;Metabolism of cofactors and vitamins;Amino acid metabolism;Amino acid metabolism;Carbohydrate metabolism;Energy metabolism	HMDB0000134;PW_C000088	Organic acids and derivatives	Carboxylic acids and derivatives	Dicarboxylic acids and derivatives	110-17-8	175.024	0.689933	M+Hac-H	C4H4O4	86.6	0	neg_406	neg	55	6.902	0.02651	6.564	0.0352
metab_592	3,4-Dihydroxybenzaldehyde	0.001382	0.006595	1.1404	1.1402	1.0756	0.1052	yes	up	B(i)	C16700	-	-	map00950	Isoquinoline alkaloid biosynthesis	Metabolism	Biosynthesis of other secondary metabolites	HMDB0059965	Organic oxygen compounds	Organooxygen compounds	Carbonyl compounds	139-85-5	139.039	0.820367	M+H	C7H6O3	68	0	pos_618	pos	51.6	4.865	0.05063	4.523	0.05512
metab_9623	(2S,3S,4S,5R)-3,4,5-Trihydroxy-6-Sulfooxyoxane-2-Carboxylic Acid	0.0002675	0.002126	1.1364	1.1364	1.0496	0.0698	yes	up	B(ii)	-	-	-	-	-	-	-	HMDB0258086	Organic oxygen compounds	Organooxygen compounds	Carbohydrates and carbohydrate conjugates	-	272.992	0.8951	M-H	C6H10O10S	0	63.5	neg_538	neg	51.5	7.074	0.01828	6.74	0.04413
metab_2216	Skimmianine	7.606E-7	5.471E-5	1.1342	1.1341	1.0697	0.0972	yes	up	B(i)	C10740	-	-	-	-	-	-	HMDB0258333	Organoheterocyclic compounds	Quinolines and derivatives	Furanoquinolines	83-95-4;_	277.118	3.43693	M+NH4	C14H13NO4	44.7	0	pos_2323	pos	47.7	5.035	0.002154	4.707	0.01051
metab_12204	Chromafenozide	0.001046	0.005404	1.1329	1.133	0.9383	-0.0919	yes	down	B(ii)	C18515	-	-	-	-	-	-	HMDB0250201	Organoheterocyclic compounds	Benzopyrans	1-benzopyrans	143807-66-3;_	787.436	5.76965	2M-H	C24H30N2O3	0	90.5	neg_3138	neg	54.2	5.111	0.0516	5.447	0.04492
metab_720	L-Dopa	4.651E-5	0.0006712	1.1327	1.1326	0.9387	-0.0913	yes	down	B(i)	C00355	Peptides;Hormones and transmitters	Amino acids;Neurotransmitters	map01100;map00950;map01110;map00965;map00350	Metabolic pathways;Isoquinoline alkaloid biosynthesis;Biosynthesis of secondary metabolites;Betalain biosynthesis;Tyrosine metabolism	Metabolism;Metabolism;Metabolism;Metabolism;Metabolism	Global and overview maps;Biosynthesis of other secondary metabolites;Global and overview maps;Biosynthesis of other secondary metabolites;Amino acid metabolism	HMDB0000181;PW_C000117	Organic acids and derivatives	Carboxylic acids and derivatives	Amino acids, peptides, and analogues	59-92-7	198.076	1.00363	M+H	C9H11NO4	52.4	0	pos_760	pos	48.5	5.037	0.01929	5.366	0.02323
metab_1530	Ganoderic Acid Mi	0.00116	0.005821	1.1319	1.1316	1.0595	0.0834	yes	up	B(ii)	-	-	-	-	-	-	-	HMDB0035340	Lipids and lipid-like molecules	Prenol lipids	Triterpenoids	110024-16-3	583.343	2.73008	M+K	C33H52O6	0	43.7	pos_1605	pos	45.5	5.98	0.04484	5.644	0.05406
metab_910	Syringetin	0.0002221	0.001863	1.131	1.1308	0.9418	-0.0865	yes	down	B(ii)	C11620;_	-	-	map01110;map00944	Biosynthesis of secondary metabolites;Flavone and flavonol biosynthesis	Metabolism;Metabolism	Global and overview maps;Biosynthesis of other secondary metabolites	HMDB0304565	Phenylpropanoids and polyketides	Flavonoids	Flavonoid glycosides	4423-37-4;_;	613.157	1.41022	M+Na-H2O	C28H32O15	0	68.2	pos_962	pos	48.6	5.338	0.03296	5.668	0.03071
metab_13051	Jangomolide	0.04403	0.0897	1.1289	1.1293	1.0815	0.113	yes	up	B(ii)	-	-	-	-	-	-	-	HMDB0038158	Lipids and lipid-like molecules	Steroids and steroid derivatives	Steroid lactones	93767-25-0	527.188	3.23812	M+Hac-H	C26H28O8	0	42.3	neg_3985	neg	44.4	5.243	0.05122	4.848	0.2299
metab_8650	N4-Acetylcytidine	8.804E-5	0.001009	1.1278	1.1276	1.0607	0.0851	yes	up	B(ii)	C22293;_	-	-	-	-	-	-	HMDB0005923	Nucleosides, nucleotides, and analogues	Pyrimidine nucleosides	Not Available	3768-18-1	290.075	0.589483	M+Na-H2O	C11H15N3O6	0	50.9	pos_9291	pos	47.3	5.694	0.02162	5.368	0.02784
metab_6484	N-Formyl-Dl-Phenylalanine	0.001446	0.0068	1.1224	1.1221	0.9372	-0.0936	yes	down	B(ii)	-	-	-	-	-	-	-	HMDB0255143	Organic acids and derivatives	Carboxylic acids and derivatives	Amino acids, peptides, and analogues	-	194.081	3.8993	M+H	C10H11NO3	0	42.1	pos_7020	pos	46	4.936	0.05466	5.267	0.04901
metab_7004	Myricetin 3-Rhamnoside	0.0003998	0.002769	1.1209	1.1207	1.0633	0.0885	yes	up	B(i)	-	-	-	-	-	-	-	HMDB0034360	Phenylpropanoids and polyketides	Flavonoids	Flavonoid glycosides	17912-87-7	482.128	3.26082	M+NH4	C21H20O12	36.6	0	pos_7559	pos	44.6	5.479	0.0161	5.153	0.04907
metab_9404	4-Amino-3-Hydroxybutyric Acid	1.025E-6	6.367E-5	1.1199	1.1198	0.94	-0.0892	yes	down	B(i)	C03678	-	-	-	-	-	-	HMDB0061877	Organic acids and derivatives	Carboxylic acids and derivatives	Amino acids, peptides, and analogues	-	118.05	0.5832	M-H	C4H9NO3	73.9	0	neg_316	neg	52.3	5.016	0.007064	5.336	0.008785
metab_12789	2-O-P-Coumaroylhydroxycitric Acid	1.295E-6	7.221E-5	1.1186	1.1184	0.9464	-0.0794	yes	down	B(ii)	-	-	-	-	-	-	-	HMDB0040570	Phenylpropanoids and polyketides	Cinnamic acids and derivatives	Hydroxycinnamic acids and derivatives	62345-85-1	399.057	3.75132	M+FA-H	C15H14O10	0	56.9	neg_3723	neg	49.9	5.635	0.01125	5.954	0.003942
metab_2292	Glu-Ile-Leu-Asp-Val	7.792E-6	0.0002124	1.117	1.1169	1.0568	0.0797	yes	up	B(ii)	-	-	-	-	-	-	-	HMDB0252757	Organic acids and derivatives	Peptidomimetics	Hybrid peptides	-	629.348	3.53692	M+ACN+H	C26H45N5O10	0	77.6	pos_2404	pos	53.7	5.919	0.001702	5.601	0.0186
metab_13040	3,4-Dihydroxymandelic Acid	3.826E-6	0.0001365	1.1169	1.1168	0.9327	-0.1005	yes	down	B(i)	C05580	-	-	map01100;map00350	Metabolic pathways;Tyrosine metabolism	Metabolism;Metabolism	Global and overview maps;Amino acid metabolism	HMDB0001866;PW_C001240	Benzenoids	Phenols	Benzenediols	775-01-9	183.029	3.2693	M-H	C8H8O5	66.4	0	neg_3974	neg	50.5	4.409	0.01045	4.727	0.0116
metab_10165	N-Malonyltryptophan	5.548E-5	0.0007512	1.1167	1.1165	0.9328	-0.1004	yes	down	B(ii)	-	-	-	-	-	-	-	HMDB0039500	Organic acids and derivatives	Carboxylic acids and derivatives	Amino acids, peptides, and analogues	29399-11-9	271.07	3.54933	M-H2O-H	C14H14N2O5	0	54.6	neg_1088	neg	46.2	4.441	0.003817	4.761	0.03046
metab_12522	3-Methoxytyrosine	0.0004139	0.002825	1.1154	1.1153	0.939	-0.0907	yes	down	B(i)	-	-	-	-	-	-	-	HMDB0001434;HMDB0060747	Organic acids and derivatives	Carboxylic acids and derivatives	Amino acids, peptides, and analogues	7636-26-2;_	210.077	4.4729	M-H	C10H13NO4	49.8	0	neg_3456	neg	48.5	4.96	0.02816	5.282	0.04326
metab_1599	Araloside A	0.01067	0.02973	1.1148	1.1146	1.0663	0.0926	yes	up	B(ii)	C17540;_	-	-	-	-	-	-	HMDB0034535	Lipids and lipid-like molecules	Prenol lipids	Terpene glycosides	7518-22-1	931.46	2.7607	M+Na-H2O	C47H74O18	0	66.6	pos_1675	pos	47.9	5.566	0.0304	5.22	0.1292
metab_5556	Isokobusone	0.001087	0.005547	1.1129	1.1127	0.9274	-0.1088	yes	down	B(ii)	C16977;_	-	-	-	-	-	-	HMDB0036791	Organic oxygen compounds	Organooxygen compounds	Alcohols and polyols	-;24173-72-6	255.194	6.17643	M+CH3OH+H	C14H22O2	0	40.9	pos_6058	pos	44.1	4.151	0.03014	4.476	0.05951
metab_9504	2-O-(6-Phospho-Alpha-Mannosyl)-D-Glycerate	1.198E-5	0.0002703	1.1108	1.1107	0.9492	-0.0753	yes	down	B(ii)	C16699	-	-	-	-	-	-	HMDB0012152	Organic oxygen compounds	Organooxygen compounds	Carbohydrates and carbohydrate conjugates	-;_	393.045	0.689933	M+FA-H	C9H17O12P	0	77.9	neg_416	neg	53.2	5.88	0.01482	6.195	0.01429
metab_10609	4-P-Coumaroylquinic Acid	0.0004036	0.002788	1.1107	1.1105	1.0713	0.0993	yes	up	B(ii)	C10441;_	-	-	-	-	-	-	HMDB0301710	Organic oxygen compounds	Organooxygen compounds	Alcohols and polyols	93451-44-6;_	373.07	4.71628	M+Cl	C16H18O8	0	59.1	neg_1532	neg	49.2	4.81	0.05044	4.49	0.006428
metab_12856	3'-Thiacytidine	0.001333	0.006444	1.1105	1.1106	0.9341	-0.0983	yes	down	B(ii)	-	-	-	-	-	-	-	HMDB0246108	Nucleosides, nucleotides, and analogues	Nucleoside and nucleotide analogues	3''-thia pyrimidine nucleosides	-	266.02	3.61968	M+Na-2H	C8H11N3O4S	0	44.9	neg_3790	neg	45	4.595	0.0564	4.919	0.04198
metab_2147	Paucine	8.116E-5	0.0009541	1.1086	1.1085	1.0684	0.0954	yes	up	B(ii)	C03002	-	-	-	-	-	-	HMDB0029876	Benzenoids	Phenols	Benzenediols	29554-26-5	273.122	3.36582	M+Na	C13H18N2O3	0	45.5	pos_2248	pos	47.1	4.921	0.01184	4.606	0.03118
metab_1792	Betamethasone 17 Valerate	0.002202	0.009259	1.1082	1.108	1.067	0.0935	yes	up	B(ii)	-	-	-	-	-	-	-	HMDB0249157	Lipids and lipid-like molecules	Steroids and steroid derivatives	Hydroxysteroids	-	494.295	2.92723	M+NH4	C27H37FO6	0	50.2	pos_1873	pos	45.3	5.194	0.0203	4.868	0.07805
metab_3702	Pa(8:0/10:0)	0.00586	0.01895	1.1066	1.1066	0.9499	-0.0741	yes	down	B(ii)	_;C00416	-;Lipids	-;Phospholipids	map01100;map00564;map01110;map00561;map04070	Metabolic pathways;Glycerophospholipid metabolism;Biosynthesis of secondary metabolites;Glycerolipid metabolism;Phosphatidylinositol signaling system	Metabolism;Metabolism;Metabolism;Metabolism;Environmental Information Processing	Global and overview maps;Lipid metabolism;Global and overview maps;Lipid metabolism;Signal transduction	HMDB0115482	Lipids and lipid-like molecules	Glycerophospholipids	Glycerophosphates	-	457.231	6.48718	M+Na-H2O	C21H41O8P	0	56.8	pos_3878	pos	48.8	6.32	0.06455	6.653	0.08627
metab_2935	2-Succinylbenzoate	0.002349	0.009692	1.105	1.1047	0.9442	-0.0829	yes	down	B(ii)	C02730	-	-	map01100;map00130;map01110;map01240	Metabolic pathways;Ubiquinone and other terpenoid-quinone biosynthesis;Biosynthesis of secondary metabolites;Biosynthesis of cofactors	Metabolism;Metabolism;Metabolism;Metabolism	Global and overview maps;Metabolism of cofactors and vitamins;Global and overview maps;Global and overview maps	HMDB0304087	Organic oxygen compounds	Organooxygen compounds	Carbonyl compounds	-;_	223.059	4.6423	M+H	C11H10O5	0	73.6	pos_3085	pos	53.2	5.48	0.04069	5.804	0.07081
metab_2225	Neoconvallatoxoloside	0.004545	0.01567	1.1037	1.1038	1.0607	0.085	yes	up	B(ii)	-	-	-	-	-	-	-	HMDB0030566	Lipids and lipid-like molecules	Steroids and steroid derivatives	Steroid lactones	64766-15-0	732.375	3.44503	M+NH4	C35H54O15	0	56.7	pos_2332	pos	47.2	5.751	0.04591	5.422	0.08784
metab_10515	Patulin	0.003747	0.01355	1.1032	1.1033	0.9288	-0.1066	yes	down	B(i)	C16748	-	-	-	-	-	-	HMDB0034299	Organoheterocyclic compounds	Pyrans	Not Available	149-29-1	153.018	4.41617	M-H	C7H6O4	67.1	0	neg_1438	neg	50.5	4.264	0.04129	4.591	0.08382
metab_8654	Muramic Acid	0.0001368	0.001338	1.0942	1.0941	1.0526	0.0739	yes	up	B(i)	C06470;_	Carbohydrates;-	Monosaccharides;-	-	-	-	-	HMDB0003254;HMDB0248237	Organic oxygen compounds	Organooxygen compounds	Carbohydrates and carbohydrate conjugates	1114-41-6;_	252.107	0.589483	M+H	C9H17NO7	87	0	pos_9295	pos	55.2	6.166	0.004961	5.858	0.03684
metab_2103	Annomuricatin B	0.0002604	0.002086	1.0895	1.0892	1.059	0.0827	yes	up	B(ii)	-	-	-	-	-	-	-	HMDB0303182	Organic acids and derivatives	Carboxylic acids and derivatives	Amino acids, peptides, and analogues	-	757.406	3.33257	M+NH4	C35H49N9O9	0	55.5	pos_2204	pos	46.3	5.513	0.03172	5.206	0.02988
metab_12932	Ethyl Gallate 4-Glucuronide	6.041E-6	0.000181	1.0855	1.0854	0.9553	-0.0659	yes	down	B(ii)	-	-	-	-	-	-	-	HMDB0166847	Organic oxygen compounds	Organooxygen compounds	Carbohydrates and carbohydrate conjugates	1456546-88-5	355.067	3.46347	M-H2O-H	C15H18O11	0	76.1	neg_3866	neg	54.3	6.438	0.01633	6.739	0.002606
metab_12409	Acetyllycopsamine	0.0006562	0.003881	1.0852	1.0849	1.0704	0.0982	yes	up	B(ii)	C16751;_	-	-	-	-	-	-	HMDB0302357	Alkaloids and derivatives	Not Available	Not Available	73544-48-6;_	376.152	4.89388	M+Cl	C17H27NO6	0	75	neg_3343	neg	51.1	4.666	0.04914	4.359	0.02527
metab_12749	Dehydrochorismic Acid	2.504E-5	0.0004472	1.0819	1.0817	0.9427	-0.0851	yes	down	B(ii)	-	-	-	-	-	-	-	HMDB0036314	Benzenoids	Benzene and substituted derivatives	Phenoxyacetic acid derivatives	81757-66-6	223.025	3.8356	M-H	C10H8O6	0	41.9	neg_3683	neg	46.8	4.921	0.002876	5.22	0.02335
metab_10030	Acoric Acid	0.0007387	0.0042	1.0799	1.0797	1.0583	0.0818	yes	up	B(ii)	-	-	-	-	-	-	-	HMDB0038165	Lipids and lipid-like molecules	Prenol lipids	Monoterpenoids	5956-06-09	581.331	3.29275	2M+FA-H	C15H24O4	0	43.6	neg_953	neg	46.3	5.516	0.03795	5.212	0.04187
metab_8245	Diketogulonic Acid	9.101E-5	0.001028	1.0796	1.0795	0.9454	-0.081	yes	down	B(ii)	C04575	-	-	map01100;map00040;map00053	Metabolic pathways;Pentose and glucuronate interconversions;Ascorbate and aldarate metabolism	Metabolism;Metabolism;Metabolism	Global and overview maps;Carbohydrate metabolism;Carbohydrate metabolism	HMDB0005971	Organic oxygen compounds	Organooxygen compounds	Carbohydrates and carbohydrate conjugates	3409-57-2	193.034	1.1232	M+H	C6H8O7	0	48.5	pos_8859	pos	47.7	5.176	0.02918	5.475	0.0145
metab_13429	6-Methylsulfinylhexyl Glucosinolate	3.192E-6	0.0001227	1.0795	1.0794	0.9488	-0.0758	yes	down	B(ii)	-	-	-	-	-	-	-	HMDB0304231	Organic oxygen compounds	Organooxygen compounds	Carbohydrates and carbohydrate conjugates	-	485.05	0.90275	M+Na-2H	C14H26NO10S3-	0	51.5	neg_4372	neg	43.2	5.509	0.01294	5.806	0.005166
metab_7309	Valyl-Prolyl-Glycyl-Valyl-Glycine	0.002253	0.009422	1.0785	1.0783	1.0667	0.0931	yes	up	B(ii)	-	-	-	-	-	-	-	HMDB0259877	Organic acids and derivatives	Carboxylic acids and derivatives	Amino acids, peptides, and analogues	-	428.249	2.87877	M+H	C19H33N5O6	0	48.7	pos_7882	pos	45.7	4.943	0.02484	4.634	0.07277
metab_12082	Androsterone Glucuronide	0.02231	0.05245	1.0779	1.078	0.9435	-0.0839	yes	down	B(ii)	C11135;C11136	-	-	map01100	Metabolic pathways	Metabolism	Global and overview maps	HMDB0002829	Lipids and lipid-like molecules	Steroids and steroid derivatives	Steroidal glycosides	1852-43-3;3602-09-3	501.224	6.15548	M+Cl	C25H38O8	0	70.7	neg_3016	neg	50.1	5.643	0.05277	5.981	0.1529
metab_6953	1-[3-(Trifluoromethyl)Phenyl]Piperazine	2.464E-5	0.0004448	1.0758	1.0757	1.0572	0.0802	yes	up	B(i)	-	-	-	-	-	-	-	HMDB0244703	Organoheterocyclic compounds	Diazinanes	Piperazines	-	263.138	3.32447	M+CH3OH+H	C11H13F3N2	48.4	0	pos_7508	pos	47.5	5.474	0.01858	5.178	0.01385
metab_7340	Sinapoyl-(S)-Malate	6.221E-5	0.0008072	1.0753	1.0753	0.9475	-0.0778	yes	down	B(ii)	C02887;_	-	-	map00940;map01110	Phenylpropanoid biosynthesis;Biosynthesis of secondary metabolites	Metabolism;Metabolism	Biosynthesis of other secondary metabolites;Global and overview maps	HMDB0304485	Phenylpropanoids and polyketides	Cinnamic acids and derivatives	Hydroxycinnamic acids and derivatives	-;_	339.07	2.86073	M+H	C15H14O9-2	0	44.3	pos_7913	pos	46.5	5.36	0.01686	5.657	0.02399
metab_7429	Sorbic Acid	0.001115	0.005642	1.0743	1.0742	1.0813	0.1128	yes	up	B(i)	-	-	-	-	-	-	-	HMDB0029581;LMFA01030100	Lipids and lipid-like molecules	Fatty Acyls	Fatty acids and conjugates	110-44-1;	95.0494	2.78725	M+H-H2O	C6H8O2	66	0	pos_8003	pos	51.3	4.015	0.03817	3.713	0.0496
metab_12315	Spiraeoside	0.0001265	0.001267	1.0727	1.0726	0.9442	-0.0828	yes	down	B(i)	-	-	-	-	-	-	-	HMDB0037932;HMDB0257588;LMPK12112184	Phenylpropanoids and polyketides	Flavonoids	Flavonoid glycosides	20229-56-5;_;	463.089	5.29532	M-H	C21H20O12	91.3	0	neg_3249	neg	55.2	5.01	0.02343	5.306	0.02602
metab_9986	Bergenin	0.001113	0.005639	1.0727	1.0726	0.9471	-0.0783	yes	down	B(ii)	C09919;_	-	-	-	-	-	-	HMDB0249087	Benzenoids	Benzene and substituted derivatives	Benzoic acids and derivatives	477-90-7;_	387.094	3.20195	M+Hac-H	C14H16O9	0	84.7	neg_909	neg	55.4	5.394	0.02491	5.695	0.05719
metab_6758	Tranexamic Acid	0.02269	0.05309	1.0712	1.0713	1.0691	0.0965	yes	up	B(i)	C12535	-	-	-	-	-	-	HMDB0014447;PW_C008836	Organic acids and derivatives	Carboxylic acids and derivatives	Amino acids, peptides, and analogues	1197-18-8	158.117	3.53287	M+H	C8H15NO2	52.8	0	pos_7305	pos	48.7	5.18	0.08707	4.845	0.1352
metab_8565	N-(1-Deoxy-1-Fructosyl)Proline	0.002221	0.009321	1.0708	1.0709	1.0483	0.068	yes	up	B(ii)	-	-	-	-	-	-	-	HMDB0038493	Organic acids and derivatives	Carboxylic acids and derivatives	Amino acids, peptides, and analogues	29118-61-4	278.122	0.68495	M+H	C11H19NO7	0	80.7	pos_9201	pos	54.6	6.604	0.04885	6.3	0.05759
metab_12365	Isolariciresinol 9-O-Beta-D-Glucoside	0.0004292	0.002888	1.0701	1.0701	0.9474	-0.0779	yes	down	B(ii)	-	-	-	-	-	-	-	HMDB0032907	Lignans, neolignans and related compounds	Lignan glycosides	Not Available	63358-11-2	521.203	5.06528	M-H	C26H34O11	0	57.1	neg_3299	neg	49.8	5.352	0.03743	5.649	0.03003
metab_2042	Baicalin	0.002652	0.01058	1.0694	1.0691	1.0641	0.0896	yes	up	B(i)	C10025	-	-	-	-	-	-	HMDB0041832;LMPK12111081	Phenylpropanoids and polyketides	Flavonoids	Flavonoid glycosides	21967-41-9;	447.091	3.26082	M+H	C21H18O11	56.5	0	pos_2140	pos	48.4	5.049	0.04448	4.745	0.06557
metab_2329	Val-Gly-Val-Ala-Pro-Gly	0.0001031	0.001109	1.0692	1.0691	1.0542	0.0762	yes	up	B(ii)	-	-	-	-	-	-	-	HMDB0253033	Organic acids and derivatives	Carboxylic acids and derivatives	Amino acids, peptides, and analogues	-	499.286	3.57945	M+H	C22H38N6O7	0	50.1	pos_2442	pos	47.2	5.714	0.003256	5.42	0.03284
metab_8706	Amlodipine	0.002069	0.008845	1.0663	1.0664	0.947	-0.0786	yes	down	B(ii)	C06825	-	-	-	-	-	-	HMDB0005018	Organoheterocyclic compounds	Pyridines and derivatives	Hydropyridines	88150-42-9	409.154	0.550367	M+H	C20H25ClN2O5	0	42	pos_9350	pos	42.2	5.373	0.05478	5.674	0.04882
metab_6062	Ps(22:6(4Z,7Z,10Z,13Z,16Z,19Z)/20:5(5Z,8Z,10E,14Z,17Z)-Oh(12))	0.001327	0.006425	1.0661	1.0659	1.0562	0.0788	yes	up	B(ii)	-	-	-	-	-	-	-	HMDB0283564	Not Available	Not Available	Not Available	-	908.444	4.74598	M+K	C48H72NO11P	0	42.8	pos_6576	pos	44.2	5.622	0.008271	5.323	0.06416
metab_12649	Ac-Pro-Gly-Pro-Oh	0.0001551	0.001468	1.0649	1.0647	1.0627	0.0877	yes	up	B(ii)	-	-	-	-	-	-	-	HMDB0245745	Organic acids and derivatives	Carboxylic acids and derivatives	Amino acids, peptides, and analogues	-	356.147	4.09163	M+FA-H	C14H21N3O5	0	41.1	neg_3583	neg	46	4.952	0.02304	4.66	0.02814
metab_552	Glycerol 2-Phosphate	0.0001805	0.001627	1.059	1.0587	1.0592	0.083	yes	up	B(i)	C02979	-	-	-	-	-	-	HMDB0002520	Lipids and lipid-like molecules	Glycerophospholipids	Glycerophosphates	17181-54-3	173.02	0.756617	M+H	C3H9O6P	79.3	0	pos_573	pos	54.3	5.152	0.03025	4.864	0.02201
metab_7898	Myo-Inositol Glutamate	0.0005993	0.003661	1.0583	1.0583	0.9437	-0.0836	yes	down	B(ii)	-	-	-	-	-	-	-	HMDB0254974	Organic acids and derivatives	Carboxylic acids and derivatives	Amino acids, peptides, and analogues	-	324.091	1.91793	M+H	C11H17NO10	0	42.1	pos_8492	pos	44.8	4.876	0.0246	5.167	0.04503
metab_9473	Sedoheptulose	0.0001154	0.001187	1.0573	1.0571	1.0497	0.07	yes	up	B(ii)	C02076;C08355	Carbohydrates;-	Monosaccharides;-	map01100;map00710	Metabolic pathways;Carbon fixation in photosynthetic organisms	Metabolism;Metabolism	Global and overview maps;Energy metabolism	HMDB0003219	Organic oxygen compounds	Organooxygen compounds	Carbohydrates and carbohydrate conjugates	3019-74-7;470-46-2	245.043	0.651933	M+Cl	C7H14O7	0	72.3	neg_385	neg	53.1	6.083	0.03237	5.795	0.007407
metab_9490	Diclobutrazol	0.02178	0.0514	1.0561	1.056	1.0651	0.091	yes	up	B(ii)	C11235	-	-	-	-	-	-	HMDB0251205	Benzenoids	Benzene and substituted derivatives	Phenethylamines	75736-33-3;_	653.179	0.674833	2M-H	C15H19Cl2N3O	0	75.5	neg_402	neg	43.2	5.3	0.04234	4.976	0.1479
metab_12104	Undecanedioic Acid	0.0002519	0.002038	1.0537	1.0536	1.0693	0.0966	yes	up	B(i)	-	-	-	-	-	-	-	HMDB0000888;LMFA01170007	Lipids and lipid-like molecules	Fatty Acyls	Fatty acids and conjugates	1852-04-6;	215.128	6.08567	M-H	C11H20O4	61.9	0	neg_3038	neg	49.8	4.431	0.02035	4.144	0.03491
metab_423	Neplanocin A	0.0009763	0.005146	1.0534	1.0533	0.9508	-0.0728	yes	down	B(ii)	-	-	-	-	-	-	-	HMDB0255538	Nucleosides, nucleotides, and analogues	Nucleoside and nucleotide analogues	Cyclopentyl nucleosides	-	264.107	0.62925	M+H	C11H13N5O3	0	67.2	pos_438	pos	50.2	5.6	0.02548	5.89	0.05214
metab_1831	Leukotriene E3	0.0006041	0.003683	1.053	1.0528	1.0551	0.0774	yes	up	B(ii)	-	-	-	-	-	-	-	HMDB0002355	Lipids and lipid-like molecules	Fatty Acyls	Eicosanoids	79494-05-6;	442.264	2.96912	M+H	C23H39NO5S	0	51.2	pos_1912	pos	46.1	5.514	0.02469	5.226	0.04451
metab_10770	2-Methoxyestrone 3-Glucuronide	7.753E-5	0.0009311	1.0503	1.0501	0.9448	-0.0819	yes	down	B(ii)	C11132	-	-	-	-	-	-	HMDB0004482	Lipids and lipid-like molecules	Steroids and steroid derivatives	Steroidal glycosides	25577-70-2;	521.203	5.37282	M+FA-H	C25H32O9	0	82.5	neg_1693	neg	53.9	4.847	0.02367	5.13	0.01775
metab_10402	Ladirubicin	0.0004278	0.002885	1.0503	1.0501	0.9512	-0.0722	yes	down	B(ii)	-	-	-	-	-	-	-	HMDB0253953	Phenylpropanoids and polyketides	Anthracyclines	Not Available	-	646.157	4.0838	M+FA-H	C29H31NO11S	0	49.3	neg_1325	neg	45.8	5.571	0.03775	5.857	0.02657
metab_9665	Deoxyinosine	0.000196	0.001718	1.05	1.05	1.0514	0.0723	yes	up	B(i)	C05512	-	-	map01100;map02010;map01232;map00230	Metabolic pathways;ABC transporters;Nucleotide metabolism;Purine metabolism	Metabolism;Environmental Information Processing;Metabolism;Metabolism	Global and overview maps;Membrane transport;Global and overview maps;Nucleotide metabolism	HMDB0000071;PW_C000050	Nucleosides, nucleotides, and analogues	Purine nucleosides	Purine 2''-deoxyribonucleosides	890-38-0	503.162	0.979417	2M-H	C10H12N4O4	90	0	neg_582	neg	56.1	5.811	0.03671	5.527	0.008123
metab_9698	Citric Acid	3.251E-6	0.0001242	1.0445	1.0444	0.9661	-0.0498	yes	down	B(i)	C00158	Organic acids	Carboxylic acids	map01100;map00630;map01110;map01240;map01210;map01200;map01230;map00250;map00020	Metabolic pathways;Glyoxylate and dicarboxylate metabolism;Biosynthesis of secondary metabolites;Biosynthesis of cofactors;2-Oxocarboxylic acid metabolism;Carbon metabolism;Biosynthesis of amino acids;Alanine, aspartate and glutamate metabolism;Citrate cycle (TCA cycle)	Metabolism;Metabolism;Metabolism;Metabolism;Metabolism;Metabolism;Metabolism;Metabolism;Metabolism	Global and overview maps;Carbohydrate metabolism;Global and overview maps;Global and overview maps;Global and overview maps;Global and overview maps;Global and overview maps;Amino acid metabolism;Carbohydrate metabolism	HMDB0000094;PW_C000063	Organic acids and derivatives	Carboxylic acids and derivatives	Tricarboxylic acids and derivatives	77-92-9	191.019	1.12468	M-H	C6H8O7	98.9	0	neg_621	neg	58.7	7.923	0.00931	8.201	0.00922
metab_1233	Ptelatoside A	0.001109	0.005624	1.0407	1.0405	1.0631	0.0883	yes	up	B(ii)	-	-	-	-	-	-	-	HMDB0032600	Organic oxygen compounds	Organooxygen compounds	Carbohydrates and carbohydrate conjugates	90899-20-0	432.185	2.2645	M+NH4	C19H26O10	0	54.4	pos_1295	pos	46.8	4.782	0.05798	4.498	0.008845
metab_10301	Fraxin	0.0003244	0.002408	1.0404	1.0403	0.947	-0.0786	yes	down	B(ii)	C09266;_	-	-	-	-	-	-	HMDB0252486	Phenylpropanoids and polyketides	Coumarins and derivatives	Coumarin glycosides	524-30-1;_	369.083	3.82778	M-H	C16H18O10	0	49.3	neg_1224	neg	46.8	5.003	0.0005409	5.283	0.04211
metab_1778	Spergualin	9.31E-5	0.001045	1.0397	1.0395	1.0529	0.0744	yes	up	B(ii)	C16747;_	-	-	-	-	-	-	HMDB0258417	Organic acids and derivatives	Carboxylic acids and derivatives	Amino acids, peptides, and analogues	80902-43-8;_	458.307	2.91847	M+CH3OH+Na	C17H37N7O4	0	60.8	pos_1859	pos	49.4	5.531	0.02495	5.253	0.01733
metab_7755	4-Methyl-5-Thiazoleethanol	0.0002224	0.001864	1.038	1.0379	0.9459	-0.0803	yes	down	B(i)	C04294	-	-	map00730;map01100;map01240	Thiamine metabolism;Metabolic pathways;Biosynthesis of cofactors	Metabolism;Metabolism;Metabolism	Metabolism of cofactors and vitamins;Global and overview maps;Global and overview maps	HMDB0032985	Organoheterocyclic compounds	Azoles	Thiazoles	137-00-8	144.047	2.51022	M+H	C6H9NOS	80.3	0	pos_8341	pos	53.2	4.857	0.0129	5.135	0.03571
metab_461	Quinic Acid	1.474E-5	0.0003114	1.0339	1.0337	1.0478	0.0673	yes	up	B(ii)	C00296	-	-	map01100;map00400	Metabolic pathways;Phenylalanine, tyrosine and tryptophan biosynthesis	Metabolism;Metabolism	Global and overview maps;Amino acid metabolism	HMDB0003072	Organic oxygen compounds	Organooxygen compounds	Alcohols and polyols	77-95-2	234.096	0.676967	M+ACN+H	C7H12O6	0	59	pos_479	pos	50	5.986	0.01562	5.713	0.01044
metab_12986	Endalin	1.912E-5	0.0003749	1.0317	1.0315	1.0551	0.0773	yes	up	B(ii)	-	-	-	-	-	-	-	HMDB0041887	Nucleosides, nucleotides, and analogues	Pyrimidine nucleosides	Pyrimidine 2'',3''-dideoxyribonucleosides	106908-12-7	264.055	3.36272	M+Cl	C9H12FN3O3	0	53.4	neg_3920	neg	47.2	5.212	0.01765	4.94	0.009369
metab_1643	Eriojaposide B	0.001032	0.005359	1.0316	1.0312	1.059	0.0828	yes	up	B(ii)	C17889;_	-	-	-	-	-	-	HMDB0038029	Lipids and lipid-like molecules	Fatty Acyls	Fatty acyl glycosides	-;351412-97-0	481.239	2.8038	M+H-2H2O	C25H40O11	0	66.8	pos_1720	pos	47.6	4.987	0.03772	4.709	0.04204
metab_6808	Eriodictyol	0.0007095	0.004093	1.0293	1.029	0.9465	-0.0794	yes	down	B(i)	C05631	-	-	map01100;map00941;map01110	Metabolic pathways;Flavonoid biosynthesis;Biosynthesis of secondary metabolites	Metabolism;Metabolism;Metabolism	Global and overview maps;Biosynthesis of other secondary metabolites;Global and overview maps	HMDB0005810;LMPK12140002	Phenylpropanoids and polyketides	Flavonoids	Flavans	552-58-9;	289.069	3.46485	M+H	C15H12O6	62.3	0	pos_7359	pos	49.6	4.88	0.04429	5.156	0.02483
metab_12390	Pyropheophorbide A	0.003903	0.014	1.0264	1.0261	0.9453	-0.0811	yes	down	B(ii)	C18064;_	-	-	map01110;map00860	Biosynthesis of secondary metabolites;Porphyrin metabolism	Metabolism;Metabolism	Global and overview maps;Metabolism of cofactors and vitamins	HMDB0256993	Not Available	Not Available	Not Available	-;_	579.266	4.96137	M+FA-H	C33H34N4O3	0	69.7	neg_3324	neg	47.9	4.895	0.03962	5.178	0.07157
metab_1515	N-(1-Deoxy-1-Fructosyl)Glycine	0.01063	0.02965	1.0225	1.0227	0.9399	-0.0895	yes	down	B(ii)	-	-	-	-	-	-	-	HMDB0037848	Organic oxygen compounds	Organooxygen compounds	Carbohydrates and carbohydrate conjugates	60644-20-4	242.065	2.72405	M+Na-H2O	C8H15NO7	0	53.1	pos_1590	pos	48	4.563	0.09362	4.855	0.06077
metab_7027	N-Acetyl-L-Methionine	0.004267	0.01497	1.0219	1.0216	1.0619	0.0867	yes	up	B(i)	C02712	-	-	-	-	-	-	HMDB0011745	Organic acids and derivatives	Carboxylic acids and derivatives	Amino acids, peptides, and analogues	65-82-7	192.068	3.23148	M+H	C7H13NO3S	90.4	0	pos_7582	pos	55.2	4.817	0.05111	4.536	0.06578
metab_1150	Calystegine B2	0.0001851	0.001656	1.0204	1.0201	0.9527	-0.0699	yes	down	B(ii)	C10851	-	-	-	-	-	-	HMDB0038594	Alkaloids and derivatives	Tropane alkaloids	Not Available	127414-85-1	351.175	1.91793	2M+H	C7H13NO4	0	59.3	pos_1210	pos	49.7	5.421	0.0322	5.69	0.01362
metab_8074	Blasticidin S	0.000265	0.002114	1.0202	1.0201	0.9529	-0.0696	yes	down	B(ii)	C02010	-	-	-	-	-	-	HMDB0030452	Organic acids and derivatives	Carboxylic acids and derivatives	Amino acids, peptides, and analogues	2079-00-7	445.191	1.7719	M+Na	C17H26N8O5	0	54.5	pos_8678	pos	48.2	5.439	0.01472	5.708	0.03546
metab_12634	Agavoside A	0.001155	0.005805	1.0183	1.0182	1.0531	0.0746	yes	up	B(ii)	C08885;_	-	-	-	-	-	-	HMDB0034391	Lipids and lipid-like molecules	Steroids and steroid derivatives	Steroidal glycosides	56857-65-9;	627.336	4.12188	M+Cl	C33H52O9	0	73	neg_3568	neg	49.7	5.399	0.02537	5.127	0.05081
metab_7528	Methylmalonylcarnitine	0.008708	0.02547	1.018	1.0182	0.9384	-0.0917	yes	down	B(ii)	-	-	-	-	-	-	-	HMDB0013133	Lipids and lipid-like molecules	Fatty Acyls	Fatty acid esters	256928-70-8;	262.128	2.73008	M+H	C11H19NO6	0	63.2	pos_8104	pos	49.4	4.359	0.04634	4.645	0.09259
metab_12341	3,3-Dimethylglutaric Acid	8.612E-5	0.0009957	1.015	1.0149	0.9416	-0.0868	yes	down	B(i)	-	-	-	-	-	-	-	HMDB0002441	Lipids and lipid-like molecules	Fatty Acyls	Fatty acids and conjugates	4839-46-7	159.065	5.15037	M-H	C7H12O4	45.1	0	neg_3275	neg	46.2	4.273	0.01122	4.538	0.02608
metab_6485	4(1H)-Pyridinone, 3-Hydroxy-1-(3-Hydroxypropyl)-2-Methyl-	0.002594	0.01043	1.0131	1.0128	0.942	-0.0863	yes	down	B(ii)	-	-	-	-	-	-	-	HMDB0250502	Organoheterocyclic compounds	Pyridines and derivatives	Methylpyridines	-	166.086	3.8993	M+H-H2O	C9H13NO3	0	64.6	pos_7021	pos	50.7	4.431	0.06071	4.704	0.03613
metab_10411	2,5-Dihydroxybenzoic Acid	0.0001338	0.001317	1.0108	1.0106	1.0592	0.083	yes	up	B(i)	C00628	-	-	map01100;map00350	Metabolic pathways;Tyrosine metabolism	Metabolism;Metabolism	Global and overview maps;Amino acid metabolism	HMDB0000152	Benzenoids	Benzene and substituted derivatives	Benzoic acids and derivatives	490-79-9	153.018	4.11405	M-H	C7H6O4	75.2	0	neg_1334	neg	52.3	4.689	0.02737	4.427	0.01567
metab_886	Azacitidine	0.0001663	0.00154	1.0096	1.0094	0.9493	-0.075	yes	down	B(ii)	C11262;_	-	-	-	-	-	-	HMDB0015063	Organic oxygen compounds	Organooxygen compounds	Carbohydrates and carbohydrate conjugates	320-67-2;_	244.081	1.33867	M+	C8H12N4O5	0	52.2	pos_938	pos	48.5	4.908	0.01242	5.17	0.03089
metab_13420	Adenosine Diphosphate Ribose	8.125E-5	0.0009544	1.0087	1.0086	0.9548	-0.0667	yes	down	B(i)	C00301	-	-	map01100;map00230	Metabolic pathways;Purine metabolism	Metabolism;Metabolism	Global and overview maps;Nucleotide metabolism	HMDB0001178;PW_C000914	Nucleosides, nucleotides, and analogues	Purine nucleotides	Purine nucleotide sugars	-;20762-30-5	558.065	0.926083	M-H	C15H23N5O14P2	93.5	0	neg_4363	neg	55	5.512	0.02637	5.773	0.008236
metab_8626	2-Aminomuconic Acid Semialdehyde	0.04451	0.0905	1.0046	1.0049	0.9245	-0.1132	yes	down	B(ii)	C03824	-	-	map01100;map00380	Metabolic pathways;Tryptophan metabolism	Metabolism;Metabolism	Global and overview maps;Amino acid metabolism	HMDB0001280	Organic acids and derivatives	Carboxylic acids and derivatives	Amino acids, peptides, and analogues	245128-91-0;	159.076	0.621267	M+NH4	C6H7NO3	0	48.4	pos_9266	pos	47.4	3.833	0.1715	4.146	0.07587
