# Supplementary material for: Metabolomic insights into ultrasound-assisted fermentation of grape juice
Source: Ultrason Sonochem. 2025 Aug 30;121:107537. doi: 10.1016/j.ultsonch.2025.107537 (PMC12423418; doi:10.1016/j.ultsonch.2025.107537)
Supplement: Supplementary Data 4 [file mmc4.xlsx]

## Sheet: Sheet1
																				Table S3 Significantly different metabolites in the FGJ vs. FGJ groups
Metab ID	Metabolite	代谢物	P_value	FDR	VIP_pred_OPLS-DA	VIP_PLS-DA	FC(UTFGJ/FGJ)	Log2FC(UTFGJ/FGJ)	Significant	Regulate	level	KEGG Compound ID	KEGG Compound First Category	KEGG Compound Second Category	KEGG Pathway ID	KEGG Pathway Description	KEGG Pathway First Category	KEGG Pathway Second Category	Library ID	HMDB Superclass	HMDB Class	HMDB Subclass	CAS ID	M/Z	Retention time	Adducts	Formula	Fragmentation Score	Theoretical Fragmentation Score	ID	Mode	Score	UFGJ_mean	UFGJ_SD	FGJ_mean	FGJ_SD
metab_11919	Ganoderiol I	灵芝醇I	0.02864	0.3521	4.4639	4.4443	1.2439	0.3149	yes	up	B(ii)	-	-	-	-	-	-	-	HMDB0037778	Lipids and lipid-like molecules	Prenol lipids	Triterpenoids	114567-49-6	523.341	6.66702	M+Na-2H	C31H50O5	0	75.2	neg_2851	neg	53.2	5.803	0.1955	4.665	0.5551
metab_11059	S-Nitroglutathione	-	0.04053	0.3949	4.2939	4.2866	1.3209	0.4015	yes	up	B(ii)	-	-	-	-	-	-	-	HMDB0257410	Organic acids and derivatives	Carboxylic acids and derivatives	Amino acids, peptides, and analogues	-	373.045	6.43475	M+Na-2H	C10H16N4O8S	0	45.8	neg_1982	neg	45.4	4.495	0.6238	3.403	0.1133
metab_11214	Pe(18:1(9Z)-O(12,13)/18:2(9Z,12Z))	-	0.0427	0.3995	3.7762	3.7693	1.1927	0.2543	yes	up	B(ii)	-	-	-	-	-	-	-	HMDB0261461	Not Available	Not Available	Not Available	-	754.503	6.77537	M-H	C41H74NO9P	0	85	neg_2138	neg	52.5	5.26	0.3756	4.41	0.333
metab_11138	Ursolic Acid	熊果酸	0.01528	0.2899	3.4779	3.4639	1.1184	0.1615	yes	up	B(i)	C08988	-	-	-	-	-	-	HMDB0002395;LMPR0106180007	Lipids and lipid-like molecules	Prenol lipids	Triterpenoids	77-52-1;	455.353	6.66702	M-H	C30H48O3	78.9	0	neg_2062	neg	54.5	6.243	0.1111	5.582	0.2589
metab_7008	Phenylalanyl-Gamma-Glutamate	-	0.01533	0.2899	3.1282	3.1188	1.2021	0.2656	yes	up	B(ii)	-	-	-	-	-	-	-	HMDB0029009	Organic acids and derivatives	Carboxylic acids and derivatives	Amino acids, peptides, and analogues	-	276.133	3.26082	M+H-H2O	C14H19N3O4	0	69.2	pos_7563	pos	51.1	3.194	0.1671	2.657	0.1563
metab_11918	Momorcharaside B	苦瓜子苷B	0.027	0.345	3.0902	3.0755	1.0913	0.1261	yes	up	B(ii)	-	-	-	-	-	-	-	HMDB0032941	Lipids and lipid-like molecules	Steroids and steroid derivatives	Steroidal glycosides	134886-64-9	635.417	6.66702	M-H2O-H	C36H62O10	0	84.1	neg_2850	neg	55.4	6.477	0.06726	5.935	0.2669
metab_12993	Betonicine	左旋水苏碱	0.0002081	0.07043	2.9654	2.9554	1.1082	0.1483	yes	up	B(ii)	C08269	-	-	-	-	-	-	HMDB0029412	Organic acids and derivatives	Carboxylic acids and derivatives	Amino acids, peptides, and analogues	515-25-3	218.103	3.34727	M+Hac-H	C7H13NO3	0	42.5	neg_3927	neg	47.5	4.485	0.03866	4.047	0.04429
metab_9926	Lysyltyrosine	赖氨酰-酪氨酸	0.001383	0.1446	2.8558	2.8478	1.0935	0.1289	yes	up	B(ii)	-	-	-	-	-	-	-	HMDB0028963	Organic acids and derivatives	Carboxylic acids and derivatives	Amino acids, peptides, and analogues	35978-98-4	344.135	2.35338	M+Cl	C15H23N3O4	0	47.5	neg_849	neg	46.3	4.844	0.04456	4.43	0.0791
metab_5191	4-Oxo-2-Nonenal	-	0.03445	0.38	2.7084	2.6933	1.1031	0.1416	yes	up	B(i)	-	-	-	-	-	-	-	HMDB0060285;HMDB0245270	Organic oxygen compounds	Organooxygen compounds	Carbonyl compounds	-	172.133	6.63048	M+NH4	C9H14O2	58.3	0	pos_5663	pos	49.1	4.546	0.219	4.121	0.08231
metab_8170	Benzofuran	苯并呋喃	0.003872	0.1941	2.6153	2.6094	1.0932	0.1286	yes	up	B(ii)	C14512	-	-	-	-	-	-	HMDB0032929	Organoheterocyclic compounds	Benzofurans	Not Available	271-89-6	119.049	1.3067	M+H	C8H6O	0	46.9	pos_8778	pos	48.3	4.174	0.02948	3.818	0.09826
metab_7816	Neocarthamin	新红花苷	0.001344	0.1416	2.5932	2.5848	1.0715	0.0997	yes	up	B(ii)	C17675;_	-	-	-	-	-	-	HMDB0037476	Phenylpropanoids and polyketides	Flavonoids	Flavonoid glycosides	-;_	468.148	2.2645	M+NH4	C21H22O11	0	49.1	pos_8405	pos	47.1	5.124	0.0507	4.782	0.05414
metab_3681	Corchorusoside D	-	0.0001315	0.0557	2.5299	2.5203	1.0827	0.1146	yes	up	B(ii)	-	-	-	-	-	-	-	HMDB0033085	Lipids and lipid-like molecules	Steroids and steroid derivatives	Steroid lactones	210637-18-6	699.353	6.46332	M+H	C35H54O14	0	59.2	pos_3857	pos	46.2	4.164	0.03716	3.846	0.007717
metab_4025	Pa(16:0/18:2(9Z,12Z))	-	0.0004189	0.08622	2.3378	2.3286	0.9615	-0.0567	yes	down	B(ii)	C00416;_	Lipids;-	Phospholipids;-	map01100;map00564;map01110;map00561;map04070	Metabolic pathways;Glycerophospholipid metabolism;Biosynthesis of secondary metabolites;Glycerolipid metabolism;Phosphatidylinositol signaling system	Metabolism;Metabolism;Metabolism;Metabolism;Environmental Information Processing	Global and overview maps;Lipid metabolism;Global and overview maps;Lipid metabolism;Signal transduction	HMDB0007860	Lipids and lipid-like molecules	Glycerophospholipids	Glycerophosphates	_;	673.477	6.88512	M+H	C37H69O8P	0	75.8	pos_4269	pos	51.3	6.809	0.04308	7.082	0.008319
metab_2745	Retaspimycin	瑞他霉素	4.767E-6	0.02328	2.2828	2.2742	1.0448	0.0632	yes	up	B(ii)	-	-	-	-	-	-	-	HMDB0257169	Phenylpropanoids and polyketides	Macrolactams	Not Available	-	552.312	4.23342	M+H-2H2O	C31H45N3O8	0	82.9	pos_2875	pos	53.2	5.996	0.01227	5.739	0.005119
metab_6994	Capsianoside I	-	0.01188	0.2708	2.2582	2.2556	1.0607	0.085	yes	up	B(ii)	-	-	-	-	-	-	-	HMDB0002318	Lipids and lipid-like molecules	Fatty Acyls	Fatty acyl glycosides	121924-04-7	625.328	3.27213	M+H-2H2O	C32H52O14	0	50.6	pos_7549	pos	44.9	4.843	0.006908	4.566	0.1094
metab_11630	Limonoate A-Ring-Lactone	-	0.001764	0.1494	2.2187	2.2146	1.0543	0.0763	yes	up	B(ii)	C16718	-	-	-	-	-	-	HMDB0302537	Lipids and lipid-like molecules	Prenol lipids	Triterpenoids	-;_	547.217	7.51273	M+Hac-H	C26H32O9	0	69.7	neg_2560	neg	52	4.893	0.03687	4.641	0.04577
metab_7809	P-Coumaraldehyde	P -香豆醛	5.949E-5	0.0346	2.2094	2.2013	1.0394	0.0558	yes	up	B(ii)	C05608	-	-	map01100;map00940;map01110	Metabolic pathways;Phenylpropanoid biosynthesis;Biosynthesis of secondary metabolites	Metabolism;Metabolism;Metabolism	Global and overview maps;Biosynthesis of other secondary metabolites;Global and overview maps	HMDB0040986	Phenylpropanoids and polyketides	Cinnamaldehydes	Not Available	2538-87-6;20711-53-9	166.086	2.27602	M+NH4	C9H8O2	0	46.8	pos_8398	pos	46.8	6.379	0.02279	6.137	0.006178
metab_13129	L-Phenylalanine	L-苯丙氨酸	0.0003566	0.0832	2.1954	2.1886	1.049	0.0691	yes	up	B(i)	C00079	Peptides	Amino acids	map01100;map01110;map00970;map01210;map00960;map02010;map00999;map01230;map00966;map00460;map00940;map00470;map00360;map00400	Metabolic pathways;Biosynthesis of secondary metabolites;Aminoacyl-tRNA biosynthesis;2-Oxocarboxylic acid metabolism;Tropane, piperidine and pyridine alkaloid biosynthesis;ABC transporters;Biosynthesis of various plant secondary metabolites;Biosynthesis of amino acids;Glucosinolate biosynthesis;Cyanoamino acid metabolism;Phenylpropanoid biosynthesis;D-Amino acid metabolism;Phenylalanine metabolis…	Metabolism;Metabolism;Genetic Information Processing;Metabolism;Metabolism;Environmental Information Processing;Metabolism;Metabolism;Metabolism;Metabolism;Metabolism;Metabolism;Metabolism;Metabolism	Global and overview maps;Global and overview maps;Translation;Global and overview maps;Biosynthesis of other secondary metabolites;Membrane transport;Biosynthesis of other secondary metabolites;Global and overview maps;Biosynthesis of other secondary metabolites;Metabolism of other amino acids;Biosynthesis of other secondary metabolites;Metabolism of other amino acids;Amino acid metabolism;Amino …	HMDB0000159;PW_C000104	Organic acids and derivatives	Carboxylic acids and derivatives	Amino acids, peptides, and analogues	63-91-2	164.071	2.34753	M-H	C9H11NO2	97.2	0	neg_4063	neg	57.8	5.155	0.02783	4.914	0.02459
metab_1238	Indoline	二氢吲哚	7.663E-5	0.04271	2.1869	2.1791	1.0423	0.0598	yes	up	B(i)	-	-	-	-	-	-	-	HMDB0253472	Organoheterocyclic compounds	Indoles and derivatives	Indolines	-	120.081	2.27602	M+H	C8H9N	82.7	0	pos_1301	pos	54.6	5.84	0.02371	5.603	0.006862
metab_8181	Octopamine	章鱼胺	1.247E-5	0.02328	2.1646	2.1571	1.0474	0.0668	yes	up	B(i)	C04227	-	-	-	-	-	-	HMDB0004825	Benzenoids	Phenols	1-hydroxy-2-unsubstituted benzenoids	104-14-3	136.075	1.27485	M+H-H2O	C8H11NO2	81.9	0	pos_8792	pos	55.3	5.102	0.01497	4.871	0.002882
metab_1233	Ptelatoside A	-	0.005249	0.213	2.1585	2.1503	1.0538	0.0756	yes	up	B(ii)	-	-	-	-	-	-	-	HMDB0032600	Organic oxygen compounds	Organooxygen compounds	Carbohydrates and carbohydrate conjugates	90899-20-0	432.185	2.2645	M+NH4	C19H26O10	0	54.4	pos_1295	pos	46.8	4.782	0.05798	4.538	0.04979
metab_5304	Stearidonic Acid	硬脂四烯酸	0.02327	0.3322	2.1286	2.123	1.0501	0.0705	yes	up	B(i)	C16300	-	-	map00592;map01110	alpha-Linolenic acid metabolism;Biosynthesis of secondary metabolites	Metabolism;Metabolism	Lipid metabolism;Global and overview maps	HMDB0006547;LMFA01030357;PW_C002804	Lipids and lipid-like molecules	Fatty Acyls	Lineolic acids and derivatives	20290-75-9;	277.215	6.51905	M+H	C18H28O2	72.5	0	pos_5789	pos	51.1	5.367	0.1205	5.111	0.02889
metab_12006	Androstanediol	雄烷二醇	0.02739	0.3455	2.1005	2.0905	1.0678	0.0946	yes	up	B(ii)	C07632;_	Steroids;-	19-Carbon atoms;-	-	-	-	-	HMDB0000495	Lipids and lipid-like molecules	Glycerophospholipids	Glycerophosphocholines	25126-76-5;_	291.233	6.41917	M-H	C19H32O2	0	70.5	neg_2940	neg	51.7	3.954	0.1281	3.703	0.005029
metab_11073	(All-Z)-8,11,14-Heptadecatrienal	-	0.03992	0.3912	2.0997	2.0871	1.055	0.0773	yes	up	B(ii)	C16343	-	-	map00592	alpha-Linolenic acid metabolism	Metabolism	Lipid metabolism	HMDB0041333	Lipids and lipid-like molecules	Fatty Acyls	Fatty aldehydes	56797-44-5	293.212	6.4656	M+FA-H	C17H28O	0	43.8	neg_1996	neg	46.5	4.966	0.04394	4.707	0.143
metab_5238	Lysopc(20:5(5Z,8Z,11Z,14Z,17Z)/0:0)	-	0.01424	0.2844	2.0889	2.0761	1.0419	0.0592	yes	up	B(ii)	C04230	Lipids	Phospholipids	map00564	Glycerophospholipid metabolism	Metabolism	Lipid metabolism	HMDB0010397	Lipids and lipid-like molecules	Glycerophospholipids	Glycerophosphocholines	-	542.32	6.56688	M+H	C28H48NO7P	0	78.4	pos_5712	pos	51.5	5.897	0.05233	5.66	0.08391
metab_4654	Beta-Funaltrexamine	-	0.02916	0.3531	2.056	2.0462	1.0582	0.0816	yes	up	B(ii)	C18127;_	-	-	-	-	-	-	HMDB0249128	Benzenoids	Phenanthrenes and derivatives	Not Available	72782-05-9;_	493.171	7.64933	M+K	C25H30N2O6	0	46.1	pos_4988	pos	43.5	4.4	0.05277	4.158	0.1142
metab_858	2-Hydroxycinnamic Acid	2 -羟基肉桂酸	0.000228	0.07092	2.0102	2.0026	1.0391	0.0553	yes	up	B(i)	C01772	-	-	map01100;map00360;map01110;map00999	Metabolic pathways;Phenylalanine metabolism;Biosynthesis of secondary metabolites;Biosynthesis of various plant secondary metabolites	Metabolism;Metabolism;Metabolism;Metabolism	Global and overview maps;Amino acid metabolism;Global and overview maps;Biosynthesis of other secondary metabolites	HMDB0002641	Phenylpropanoids and polyketides	Cinnamic acids and derivatives	Hydroxycinnamic acids and derivatives	614-60-8	165.054	1.27485	M+H	C9H8O3	81.9	0	pos_908	pos	55	5.342	0.01683	5.141	0.02193
metab_865	L-Tyrosine	L-酪氨酸	8.054E-6	0.02328	1.9692	1.9623	1.0329	0.0467	yes	up	B(i)	C00082	Peptides	Amino acids	map01100;map01110;map00350;map01240;map00730;map00130;map01210;map00965;map00999;map01230;map00966;map00950;map00460;map00940;map00360;map00970;map00261;map00400	Metabolic pathways;Biosynthesis of secondary metabolites;Tyrosine metabolism;Biosynthesis of cofactors;Thiamine metabolism;Ubiquinone and other terpenoid-quinone biosynthesis;2-Oxocarboxylic acid metabolism;Betalain biosynthesis;Biosynthesis of various plant secondary metabolites;Biosynthesis of amino acids;Glucosinolate biosynthesis;Isoquinoline alkaloid biosynthesis;Cyanoamino acid metabolism;P…	Metabolism;Metabolism;Metabolism;Metabolism;Metabolism;Metabolism;Metabolism;Metabolism;Metabolism;Metabolism;Metabolism;Metabolism;Metabolism;Metabolism;Metabolism;Genetic Information Processing;Metabolism;Metabolism	Global and overview maps;Global and overview maps;Amino acid metabolism;Global and overview maps;Metabolism of cofactors and vitamins;Metabolism of cofactors and vitamins;Global and overview maps;Biosynthesis of other secondary metabolites;Biosynthesis of other secondary metabolites;Global and overview maps;Biosynthesis of other secondary metabolites;Biosynthesis of other secondary metabolites;Me…	HMDB0000158;PW_C000103	Organic acids and derivatives	Carboxylic acids and derivatives	Amino acids, peptides, and analogues	60-18-4	182.081	1.29875	M+H	C9H11NO3	99.6	0	pos_917	pos	58.9	6.025	0.00859	5.833	0.007338
metab_12281	Melagatran	美加拉群	0.01426	0.2844	1.9689	1.9637	1.0447	0.0631	yes	up	B(ii)	C21551;_	-	-	-	-	-	-	HMDB0254416	Organic acids and derivatives	Carboxylic acids and derivatives	Amino acids, peptides, and analogues	159776-70-2;_	488.252	5.39592	M+Hac-H	C22H31N5O4	0	56.1	neg_3215	neg	49.8	4.952	0.05401	4.74	0.07009
metab_726	Picolinic Acid	皮考啉酸	0.0005708	0.1003	1.9416	1.9367	1.0439	0.062	yes	up	B(i)	C10164	-	-	map01100;map00380	Metabolic pathways;Tryptophan metabolism	Metabolism;Metabolism	Global and overview maps;Amino acid metabolism	HMDB0002243	Organoheterocyclic compounds	Pyridines and derivatives	Pyridinecarboxylic acids and derivatives	98-98-6	124.039	1.0116	M+H	C6H5NO2	70.6	0	pos_766	pos	52.6	4.494	0.01327	4.305	0.03018
metab_5218	Lysope(0:0/20:5(5Z,8Z,11Z,14Z,17Z))	-	0.03937	0.3884	1.9302	1.9195	1.043	0.0607	yes	up	B(ii)	-	-	-	-	-	-	-	HMDB0011489	Lipids and lipid-like molecules	Glycerophospholipids	Glycerophosphoethanolamines	-	500.273	6.59085	M+H	C25H42NO7P	0	79.6	pos_5691	pos	50.9	5.312	0.09641	5.093	0.08093
metab_12533	Virginiamycin M1	-	0.0002772	0.07655	1.9247	1.9179	0.9661	-0.0497	yes	down	B(ii)	C11299;_	-	-	-	-	-	-	HMDB0259836	Phenylpropanoids and polyketides	Macrolide lactams	Not Available	21411-53-0;_	584.258	4.43533	M+Hac-H	C28H35N3O7	0	74.4	neg_3467	neg	50.5	5.279	0.003471	5.464	0.02646
metab_12021	Lpc(18:3)	-	0.01123	0.265	1.9201	1.9123	1.0381	0.0539	yes	up	B(i)	C04230	Lipids	Phospholipids	map00564	Glycerophospholipid metabolism	Metabolism	Lipid metabolism	HMDB0010387	Lipids and lipid-like molecules	Glycerophospholipids	Glycerophosphocholines	-	562.316	6.3494	M+FA-H	C26H48NO7P	84.7	0	neg_2955	neg	55.1	5.398	0.02984	5.2	0.07117
metab_10863	(1R,2R,3S,1'R)-Nepetalinic Acid	-	0.03436	0.3798	1.8586	1.8477	1.052	0.0731	yes	up	B(ii)	-	-	-	-	-	-	-	HMDB0034971	Lipids and lipid-like molecules	Prenol lipids	Monoterpenoids	32603-11-5	199.097	5.85527	M-H	C10H16O4	0	43.6	neg_1786	neg	47.6	4.048	0.1013	3.848	0.04253
metab_10803	Licoagroside B	甘草苷B	0.0002736	0.07655	1.7986	1.7925	0.9704	-0.0433	yes	down	B(ii)	-	-	-	-	-	-	-	HMDB0036523	Lipids and lipid-like molecules	Saccharolipids	Not Available	-	431.123	5.49858	M-H	C18H24O12	0	69.3	neg_1726	neg	51.4	5.286	0.01058	5.447	0.02069
metab_5770	8-Geranyloxy Psoralen	8 -香叶基氧基补骨脂素	0.001516	0.1492	1.7691	1.762	1.0317	0.045	yes	up	B(i)	-	-	-	-	-	-	-	HMDB0039309	Lipids and lipid-like molecules	Prenol lipids	Terpene lactones	7437-55-0	339.16	5.55257	M+H	C21H22O4	39.2	0	pos_6278	pos	44	5.173	0.03218	5.014	0.01537
metab_5144	Lysope(0:0/18:3(6Z,9Z,12Z))	-	0.02221	0.3279	1.7579	1.7477	1.0338	0.0479	yes	up	B(ii)	-	-	-	-	-	-	-	HMDB0011478	Lipids and lipid-like molecules	Glycerophospholipids	Glycerophosphoethanolamines	-	476.273	6.70222	M+H	C23H42NO7P	0	72.6	pos_5594	pos	49.1	5.295	0.05465	5.122	0.06183
metab_12412	Ps(22:4(7Z,10Z,13Z,16Z)/22:5(7Z,10Z,13Z,16Z,19Z))	-	0.04614	0.4081	1.7522	1.7509	1.0392	0.0554	yes	up	B(ii)	_;C02737	-;Lipids	-;Phospholipids	map01100;map00564;map01110;map00260	Metabolic pathways;Glycerophospholipid metabolism;Biosynthesis of secondary metabolites;Glycine, serine and threonine metabolism	Metabolism;Metabolism;Metabolism;Metabolism	Global and overview maps;Lipid metabolism;Global and overview maps;Amino acid metabolism	HMDB0112812	Lipids and lipid-like molecules	Glycerophospholipids	Glycerophosphoserines	-	920.521	4.86698	M+Cl	C50H80NO10P	0	51.2	neg_3346	neg	46.7	4.907	0.05877	4.722	0.09592
metab_3875	Lysopc(18:3(6Z,9Z,12Z)/0:0)	-	0.03747	0.3858	1.7437	1.7332	1.0313	0.0444	yes	up	B(ii)	C04230	Lipids	Phospholipids	map00564	Glycerophospholipid metabolism	Metabolism	Lipid metabolism	HMDB0010387	Lipids and lipid-like molecules	Glycerophospholipids	Glycerophosphocholines	-	518.32	6.68632	M+H	C26H48NO7P	0	74.4	pos_4084	pos	51.2	5.841	0.0585	5.664	0.08162
metab_11652	5Alpha-Androstan-17Beta-Ol-3-One Glucosiduronate	-	0.006446	0.2263	1.7369	1.7276	1.0291	0.0414	yes	up	B(ii)	-	-	-	-	-	-	-	HMDB0246662	Lipids and lipid-like molecules	Steroids and steroid derivatives	Steroidal glycosides	-	501.224	7.46628	M+Cl	C25H38O8	0	60.7	neg_2582	neg	48.9	5.582	0.02929	5.424	0.04366
metab_870	4-Hydroxybenzaldehyde	4-羟基苯甲醛	0.0009924	0.1398	1.6755	1.6701	1.0294	0.0418	yes	up	B(i)	C00633	-	-	map01100	Metabolic pathways	Metabolism	Global and overview maps	HMDB0011718	Organic oxygen compounds	Organooxygen compounds	Carbonyl compounds	123-08-0	123.044	1.3067	M+H	C7H6O2	87.6	0	pos_922	pos	56.4	4.974	0.01282	4.832	0.02543
metab_2731	(S)-4-(2-(4-Amino-1,2,5-Oxadiazol-3-Yl)-1-Ethyl-7-(Piperidin-3-Ylmethoxy)-1H-Imidazo[4,5-C]Pyridin-4-Yl)-2-Methylbut-3-Yn-2-Ol	-	0.0393	0.3884	1.6732	1.6674	0.9651	-0.0512	yes	down	B(ii)	-	-	-	-	-	-	-	HMDB0247670	Organoheterocyclic compounds	Imidazopyridines	Imidazo-[4,5-c]pyridines	-	480.232	4.18528	M+CH3OH+Na	C21H27N7O3	0	43.5	pos_2860	pos	45.9	4.569	0.05146	4.734	0.07971
metab_4974	Pa(18:3(9Z,12Z,15Z)/18:2(9Z,12Z))	-	0.001651	0.1494	1.6715	1.6675	0.9816	-0.0267	yes	down	B(ii)	_;C00416	-;Lipids	-;Phospholipids	map01100;map00564;map01110;map00561;map04070	Metabolic pathways;Glycerophospholipid metabolism;Biosynthesis of secondary metabolites;Glycerolipid metabolism;Phosphatidylinositol signaling system	Metabolism;Metabolism;Metabolism;Metabolism;Environmental Information Processing	Global and overview maps;Lipid metabolism;Global and overview maps;Lipid metabolism;Signal transduction	HMDB0115008	Lipids and lipid-like molecules	Glycerophospholipids	Glycerophosphates	_;	695.46	6.97258	M+H	C39H67O8P	0	65.2	pos_5381	pos	50	7.59	0.03123	7.732	0.009594
metab_7815	3-Methylcatechol	3 -甲基儿茶酚	0.001451	0.1465	1.6697	1.6612	1.036	0.051	yes	up	B(i)	C02923	-	-	map01100	Metabolic pathways	Metabolism	Global and overview maps	HMDB0301753	Benzenoids	Phenols	Benzenediols	488-17-5	107.049	2.27	M+H-H2O	C7H8O2	40.3	0	pos_8404	pos	46.6	4.059	0.01475	3.918	0.02761
metab_12171	Gamma-Glutamylcysteine	γ -谷氨酰半胱氨酸	0.005747	0.2203	1.6613	1.6559	1.0337	0.0479	yes	up	B(ii)	C00669	-	-	map01100;map00480;map01240	Metabolic pathways;Glutathione metabolism;Biosynthesis of cofactors	Metabolism;Metabolism;Metabolism	Global and overview maps;Metabolism of other amino acids;Global and overview maps	HMDB0001049	Organic acids and derivatives	Carboxylic acids and derivatives	Amino acids, peptides, and analogues	636-58-8	309.075	5.90892	M+Hac-H	C8H14N2O5S	0	57.1	neg_3105	neg	47.6	4.413	0.02862	4.269	0.03675
metab_10327	Moroxydine	吗啉胍	0.03766	0.3858	1.6534	1.6426	1.0383	0.0542	yes	up	B(ii)	-	-	-	-	-	-	-	HMDB0254889	Organic nitrogen compounds	Organonitrogen compounds	Guanidines	-	387.225	3.90777	2M+FA-H	C6H13N5O	0	79.9	neg_1250	neg	53.8	4.343	0.03423	4.183	0.08366
metab_12794	Isoeriocitrin	异麦角甾苷	0.006779	0.2274	1.6488	1.6409	0.9738	-0.0383	yes	down	B(ii)	C09805	-	-	-	-	-	-	HMDB0302534	Phenylpropanoids and polyketides	Flavonoids	Flavonoid glycosides	-	631.146	3.73618	M+Cl	C27H32O15	0	46.7	neg_3728	neg	45.1	5.309	0.04734	5.452	0.009021
metab_13516	Digalacturonate	尸胺	0.0004361	0.08707	1.6434	1.6387	1.0226	0.0322	yes	up	B(i)	C02273	-	-	map01100;map00040;map02010	Metabolic pathways;Pentose and glucuronate interconversions;ABC transporters	Metabolism;Metabolism;Environmental Information Processing	Global and overview maps;Carbohydrate metabolism;Membrane transport	HMDB0039721	Organic oxygen compounds	Organooxygen compounds	Carbohydrates and carbohydrate conjugates	5894-59-7	369.068	0.728167	M-H	C12H18O13	51.8	0	neg_4459	neg	48.3	6.109	0.01657	5.974	0.01439
metab_3825	Lpe(18:2)	-	0.01812	0.3071	1.6372	1.6292	1.0256	0.0364	yes	up	B(i)	-	-	-	-	-	-	-	HMDB0011477	Lipids and lipid-like molecules	Glycerophospholipids	Glycerophosphoethanolamines	-	478.291	6.5986	M+H	C23H44NO7P	78.7	0	pos_4014	pos	53.4	5.937	0.04448	5.789	0.04932
metab_3201	Ustiloxin B	-	0.003156	0.1791	1.6345	1.6305	1.0268	0.0381	yes	up	B(ii)	-	-	-	-	-	-	-	HMDB0041373	Lipids and lipid-like molecules	Prenol lipids	Diterpenoids	151841-41-7	610.219	5.31035	M+H-2H2O	C26H39N5O12S	0	42.3	pos_3361	pos	45.3	5.29	0.03051	5.152	0.02209
metab_7438	Pantothenic Acid	泛酸	0.006247	0.2246	1.6251	1.6177	1.0297	0.0422	yes	up	B(i)	C00864;_	Vitamins and cofactors;-	Vitamins;-	map01100;map01110;map00770;map00410;map01240	Metabolic pathways;Biosynthesis of secondary metabolites;Pantothenate and CoA biosynthesis;beta-Alanine metabolism;Biosynthesis of cofactors	Metabolism;Metabolism;Metabolism;Metabolism;Metabolism	Global and overview maps;Global and overview maps;Metabolism of cofactors and vitamins;Metabolism of other amino acids;Global and overview maps	HMDB0000210;HMDB0250782;PW_C000136	Organic oxygen compounds	Organooxygen compounds	Alcohols and polyols	79-83-4;_	220.117	2.77672	M+H	C9H17NO5	93	0	pos_8013	pos	56.8	4.822	0.03675	4.683	0.02708
metab_2070	Janthitrem B	-	0.015	0.2891	1.6249	1.6198	1.0288	0.041	yes	up	B(ii)	C20600;_	-	-	-	-	-	-	HMDB0030528	Organoheterocyclic compounds	Naphthopyrans	Not Available	73561-90-7	568.343	3.29527	M+H-H2O	C37H47NO5	0	74.6	pos_2169	pos	50.7	5.181	0.05838	5.036	0.01866
metab_6732	Octaethylene Glycol	-	0.0448	0.4034	1.6232	1.6248	1.0296	0.0421	yes	up	B(i)	-	-	-	-	-	-	-	HMDB0094680	Organic oxygen compounds	Organooxygen compounds	Ethers	-	388.252	3.5542	M+NH4	C16H34O9	86.8	0	pos_7279	pos	54.9	5.531	0.08797	5.372	0.03694
metab_5800	Vinblastine	长春碱	0.00468	0.2101	1.611	1.6037	1.027	0.0384	yes	up	B(i)	C07201	-	-	map01100;map01110	Metabolic pathways;Biosynthesis of secondary metabolites	Metabolism;Metabolism	Global and overview maps;Global and overview maps	HMDB0014710;PW_C009064	Organic acids and derivatives	Carboxylic acids and derivatives	Amino acids, peptides, and analogues	865-21-4	811.429	5.39158	M+H	C46H58N4O9	79.8	0	pos_6309	pos	51.7	5.137	0.03823	5.002	0.0149
metab_720	L-Dopa	左旋多巴	0.01885	0.3107	1.6014	1.5993	1.0292	0.0416	yes	up	B(i)	C00355	Peptides;Hormones and transmitters	Amino acids;Neurotransmitters	map01100;map00950;map01110;map00965;map00350	Metabolic pathways;Isoquinoline alkaloid biosynthesis;Biosynthesis of secondary metabolites;Betalain biosynthesis;Tyrosine metabolism	Metabolism;Metabolism;Metabolism;Metabolism;Metabolism	Global and overview maps;Biosynthesis of other secondary metabolites;Global and overview maps;Biosynthesis of other secondary metabolites;Amino acid metabolism	HMDB0000181;PW_C000117	Organic acids and derivatives	Carboxylic acids and derivatives	Amino acids, peptides, and analogues	59-92-7	198.076	1.00363	M+H	C9H11NO4	52.4	0	pos_760	pos	48.5	5.037	0.01929	4.894	0.06199
metab_3625	Prostaglandin D1	前列腺素D1	0.01374	0.2822	1.5923	1.5881	1.0262	0.0373	yes	up	B(ii)	C06438	Lipids	Eicosanoids	-	-	-	-	HMDB0005102	Lipids and lipid-like molecules	Fatty Acyls	Eicosanoids	17968-82-0	337.234	6.37563	M+H-H2O	C20H34O5	0	44.3	pos_3796	pos	43.7	5.445	0.04805	5.306	0.0309
metab_7545	Tyrosine Methylester	-	0.04435	0.4034	1.579	1.5698	1.0347	0.0492	yes	up	B(i)	C03404	-	-	-	-	-	-	HMDB0029217	Organic acids and derivatives	Carboxylic acids and derivatives	Amino acids, peptides, and analogues	1080-06-4	196.096	2.71653	M+H	C10H13NO3	65.3	0	pos_8122	pos	50.6	4.415	0.04343	4.267	0.07742
metab_2054	(2R,3R)-3-[[(2S)-1-[4-(Diaminomethylideneamino)Butylamino]-4-Methyl-1-Oxopentan-2-Yl]Carbamoyl]Oxirane-2-Carboxylic Acid	-	0.006926	0.2299	1.5614	1.5571	1.0265	0.0378	yes	up	B(ii)	-	-	-	-	-	-	-	HMDB0251665	Organic acids and derivatives	Carboxylic acids and derivatives	Amino acids, peptides, and analogues	-	399.234	3.27568	M+ACN+H	C15H27N5O5	0	60.3	pos_2153	pos	50.3	4.991	0.0296	4.862	0.03216
metab_13533	Glucose Propionate	-	0.04621	0.4081	1.5544	1.5503	0.9729	-0.0396	yes	down	B(ii)	-	-	-	-	-	-	-	HMDB0252785	Organic oxygen compounds	Organooxygen compounds	Carbohydrates and carbohydrate conjugates	-	287.054	0.70505	M+Cl	C9H16O8	0	45.5	neg_4476	neg	46.9	5.245	0.07232	5.391	0.05054
metab_5020	Alpha-Terpineol Propanoate	-	0.04798	0.412	1.5529	1.545	1.0308	0.0437	yes	up	B(ii)	-	-	-	-	-	-	-	HMDB0032052	Lipids and lipid-like molecules	Prenol lipids	Monoterpenoids	80-27-3	228.195	6.8694	M+NH4	C13H22O2	0	40	pos_5446	pos	45	4.86	0.07056	4.715	0.05457
metab_5406	Cer(D18:0/14:0)	-	0.03293	0.3718	1.5344	1.5332	0.9777	-0.0326	yes	down	B(ii)	-	-	-	-	-	-	-	HMDB0011759	Lipids and lipid-like molecules	Sphingolipids	Ceramides	_;	512.502	6.3836	M+H	C32H65NO3	0	41.4	pos_5902	pos	46.2	6.043	0.05966	6.181	0.04439
metab_6345	Apigenin 7-Arabinoside	-	0.007886	0.2362	1.5308	1.5237	0.9754	-0.036	yes	down	B(ii)	-	-	-	-	-	-	-	HMDB0303810	Phenylpropanoids and polyketides	Flavonoids	Flavonoid glycosides	-	403.101	4.12233	M+H	C20H18O9	0	56.9	pos_6875	pos	48.2	4.907	0.02381	5.031	0.03658
metab_2820	Dn-Isobutylamide	-	0.01337	0.279	1.5285	1.5202	1.028	0.0398	yes	up	B(ii)	-	-	-	-	-	-	-	HMDB0251551	Organic acids and derivatives	Carboxylic acids and derivatives	Amino acids, peptides, and analogues	-	441.221	4.39647	M+Na-H2O	C20H32N6O5	0	53.6	pos_2959	pos	45.4	4.633	0.002961	4.507	0.05173
metab_4433	Dexelvucitabine	-	0.01627	0.2938	1.5283	1.5193	1.0258	0.0367	yes	up	B(ii)	-	-	-	-	-	-	-	HMDB0251085	Nucleosides, nucleotides, and analogues	Nucleoside and nucleotide analogues	Not Available	-	192.055	7.71333	M+H-2H2O	C9H10FN3O3	0	48.5	pos_4764	pos	47	5.057	0.04639	4.93	0.03051
metab_11413	Lysopa(18:2(9Z,12Z)/0:0)	-	0.006421	0.2263	1.5139	1.5066	1.0187	0.0268	yes	up	B(ii)	-	-	-	-	-	-	-	HMDB0007856	Lipids and lipid-like molecules	Glycerophospholipids	Glycerophosphates	-	433.236	7.49733	M-H	C21H39O7P	0	74.7	neg_2343	neg	54.3	6.583	0.0037	6.462	0.03975
metab_12184	Trans-Piceid	-	0.049	0.4139	1.5004	1.4925	0.9731	-0.0394	yes	down	B(ii)	C10275	-	-	-	-	-	-	HMDB0030564	Phenylpropanoids and polyketides	Stilbenes	Stilbene glycosides	27208-80-6	425.101	5.8725	M+Cl	C20H22O8	0	63.7	neg_3118	neg	49.4	4.918	0.01913	5.054	0.08173
metab_10592	Camptothecin Sodium	-	0.00746	0.2337	1.4978	1.4909	0.9769	-0.0337	yes	down	B(ii)	-	-	-	-	-	-	-	HMDB0259530	Alkaloids and derivatives	Camptothecins	Not Available	-	401.088	4.66188	M+Cl	C20H18N2O5	0	43.3	neg_1515	neg	45	4.998	0.04035	5.116	0.007474
metab_2253	N6-(Delta2-Isopentenyl)-Adenine	-	0.002952	0.178	1.4771	1.4739	1.023	0.0328	yes	up	B(i)	C04083	-	-	map01110;map04075;map00908	Biosynthesis of secondary metabolites;Plant hormone signal transduction;Zeatin biosynthesis	Metabolism;Environmental Information Processing;Metabolism	Global and overview maps;Signal transduction;Metabolism of terpenoids and polyketides	HMDB0245646	Organoheterocyclic compounds	Imidazopyrimidines	Purines and purine derivatives	2365-40-4	236.15	3.48903	M+CH3OH+H	C10H13N5	74.2	0	pos_2362	pos	52.6	5.034	0.01539	4.921	0.02598
metab_3492	Spisulosine	-	0.03032	0.3583	1.4683	1.469	1.0242	0.0345	yes	up	B(ii)	-	-	-	-	-	-	-	HMDB0258433	Organic nitrogen compounds	Organonitrogen compounds	Amines	_;	327.336	6.18438	M+ACN+H	C18H39NO	0	63.8	pos_3655	pos	49.8	5.245	0.06451	5.121	0.01234
metab_4692	Pe(18:3(9Z,12Z,15Z)/5-Iso Pgf2Vi)	-	0.04672	0.4093	1.4576	1.4488	1.0235	0.0335	yes	up	B(ii)	-	-	-	-	-	-	-	HMDB0261654	Not Available	Not Available	Not Available	-	784.483	7.60135	M+H	C41H70NO11P	0	61.1	pos_5028	pos	48	5.526	0.04667	5.399	0.06182
metab_12634	Agavoside A	龙舌兰苷A	0.002242	0.1655	1.4494	1.4457	0.9804	-0.0286	yes	down	B(ii)	C08885;_	-	-	-	-	-	-	HMDB0034391	Lipids and lipid-like molecules	Steroids and steroid derivatives	Steroidal glycosides	56857-65-9;	627.336	4.12188	M+Cl	C33H52O9	0	73	neg_3568	neg	49.7	5.399	0.02537	5.507	0.008666
metab_383	L-Glutamine	L-谷氨酰胺	0.003884	0.1941	1.4489	1.4439	1.0236	0.0336	yes	up	B(i)	C00064	Peptides	Amino acids	map01100;map00630;map00220;map02010;map00230;map01240;map01232;map00470;map00910;map01230;map00240;map00250;map00970;map00750	Metabolic pathways;Glyoxylate and dicarboxylate metabolism;Arginine biosynthesis;ABC transporters;Purine metabolism;Biosynthesis of cofactors;Nucleotide metabolism;D-Amino acid metabolism;Nitrogen metabolism;Biosynthesis of amino acids;Pyrimidine metabolism;Alanine, aspartate and glutamate metabolism;Aminoacyl-tRNA biosynthesis;Vitamin B6 metabolism	Metabolism;Metabolism;Metabolism;Environmental Information Processing;Metabolism;Metabolism;Metabolism;Metabolism;Metabolism;Metabolism;Metabolism;Metabolism;Genetic Information Processing;Metabolism	Global and overview maps;Carbohydrate metabolism;Amino acid metabolism;Membrane transport;Nucleotide metabolism;Global and overview maps;Global and overview maps;Metabolism of other amino acids;Energy metabolism;Global and overview maps;Nucleotide metabolism;Amino acid metabolism;Translation;Metabolism of cofactors and vitamins	HMDB0000641;PW_C000500	Organic acids and derivatives	Carboxylic acids and derivatives	Amino acids, peptides, and analogues	56-85-9	147.076	0.589483	M+H	C5H10N2O3	91.3	0	pos_396	pos	56.7	4.734	0.01947	4.625	0.02463
metab_12220	N-Lactoyl-Tryptophan	-	0.04841	0.412	1.441	1.4386	0.972	-0.0409	yes	down	B(ii)	-	-	-	-	-	-	-	HMDB0062178	Organic acids and derivatives	Carboxylic acids and derivatives	Amino acids, peptides, and analogues	-	275.104	5.65995	M-H	C14H16N2O4	0	59	neg_3154	neg	49	4.343	0.05324	4.468	0.05652
metab_4741	Pe(P-18:0/Pgj2)	-	0.03458	0.38	1.4394	1.4376	1.0199	0.0285	yes	up	B(ii)	-	-	-	-	-	-	-	HMDB0285306	Not Available	Not Available	Not Available	-	804.516	7.52188	M+Na	C43H76NO9P	0	57.3	pos_5083	pos	49	6.194	0.04827	6.073	0.04611
metab_7709	Alpha-Carboxyethyl Hydroxychroman	-	0.001727	0.1494	1.4345	1.4281	1.0228	0.0325	yes	up	B(ii)	-	-	-	-	-	-	-	HMDB0257876	Organoheterocyclic compounds	Benzopyrans	1-benzopyrans	-	264.122	2.58953	M+ACN+H	C12H14O4	0	61.4	pos_8294	pos	49.7	4.712	0.01803	4.607	0.01629
metab_11967	Lysopc(15:0/0:0)	-	0.04127	0.3971	1.4305	1.4254	1.0209	0.0298	yes	up	B(ii)	C04230	Lipids	Phospholipids	map00564	Glycerophospholipid metabolism	Metabolism	Lipid metabolism	HMDB0010381	Lipids and lipid-like molecules	Glycerophospholipids	Glycerophosphocholines	-	540.331	6.52762	M+Hac-H	C23H48NO7P	0	81.4	neg_2900	neg	55.1	5.963	0.05699	5.841	0.04213
metab_1239	Cinnamic Acid	-	0.04385	0.4034	1.4287	1.4233	1.0286	0.0407	yes	up	B(i)	C10438	-	-	-	-	-	-	HMDB0000567;HMDB0000930;HMDB0000567;HMDB0000930	Phenylpropanoids and polyketides	Cinnamic acids and derivatives	Cinnamic acids	621-82-9;102-94-3;140-10-3	149.059	2.27602	M+H	C9H8O2	73.7	0	pos_1302	pos	52.4	4.389	0.05774	4.267	0.04373
metab_3280	Glucoobtusifolin	-	0.007016	0.2322	1.4146	1.409	0.9787	-0.0311	yes	down	B(ii)	C10381	-	-	-	-	-	-	HMDB0029617	Benzenoids	Anthracenes	Anthraquinones	120163-18-0	429.114	5.66987	M+H-H2O	C22H22O10	0	48.5	pos_3440	pos	45	4.824	0.02329	4.929	0.0273
metab_10598	Tubocurarine	筒箭毒碱	0.02029	0.317	1.4126	1.4077	1.024	0.0342	yes	up	B(ii)	C07547	-	-	map00950	Isoquinoline alkaloid biosynthesis	Metabolism	Biosynthesis of other secondary metabolites	HMDB0015330	Organic oxygen compounds	Organooxygen compounds	Ethers	57-95-4;6989-98-6	668.315	4.67578	M+Hac-H	C37H41N2O6+	0	48.8	neg_1521	neg	44.2	4.739	0.03573	4.628	0.03741
metab_11718	Soyacerebroside I	大豆脑苷脂I	0.008484	0.2406	1.3941	1.3875	1.0145	0.0208	yes	up	B(ii)	-	-	-	-	-	-	-	HMDB0032677	Lipids and lipid-like molecules	Sphingolipids	Glycosphingolipids	114297-20-0	712.538	7.22575	M-H	C40H75NO9	0	84.2	neg_2648	neg	56.2	7.255	0.03173	7.151	0.01914
metab_9404	4-Amino-3-Hydroxybutyric Acid	-	0.001341	0.1416	1.3869	1.3816	1.0197	0.0282	yes	up	B(i)	C03678	-	-	-	-	-	-	HMDB0061877	Organic acids and derivatives	Carboxylic acids and derivatives	Amino acids, peptides, and analogues	-	118.05	0.5832	M-H	C4H9NO3	73.9	0	neg_316	neg	52.3	5.016	0.007064	4.919	0.01997
metab_5495	9(S)-Hpode	-	0.01834	0.3072	1.374	1.367	1.0216	0.0308	yes	up	B(ii)	C14827	-	-	map01100;map00591	Metabolic pathways;Linoleic acid metabolism	Metabolism;Metabolism	Global and overview maps;Lipid metabolism	HMDB0006940	Lipids and lipid-like molecules	Fatty Acyls	Lineolic acids and derivatives	29774-12-7;_	313.236	6.24795	M+H	C18H32O4	0	40.8	pos_5995	pos	44.3	4.972	0.02395	4.867	0.0404
metab_12182	Phlorizine	氟桂利嗪	0.01954	0.3137	1.3708	1.3622	0.9791	-0.0304	yes	down	B(i)	-	-	-	-	-	-	-	HMDB0256451	Phenylpropanoids and polyketides	Flavonoids	Flavonoid glycosides	-	435.129	5.87883	M-H	C21H24O10	57.5	0	neg_3116	neg	48.9	4.88	0.01817	4.984	0.04415
metab_10586	Gabazine	克他命	0.002427	0.1663	1.3605	1.3572	0.9823	-0.0257	yes	down	B(ii)	C13796	-	-	-	-	-	-	HMDB0252568	Organoheterocyclic compounds	Diazines	Pyridazines and derivatives	-	332.125	4.63848	M+FA-H	C15H17N3O3	0	43	neg_1509	neg	47	5.284	0.01845	5.379	0.01558
metab_8039	Alpha-Acetyllysine	-	0.01429	0.2844	1.36	1.357	1.022	0.0313	yes	up	B(ii)	-	-	-	-	-	-	-	HMDB0247927	Organic acids and derivatives	Carboxylic acids and derivatives	Amino acids, peptides, and analogues	-	189.123	1.90193	M+H	C8H16N2O3	0	44	pos_8639	pos	47.1	4.746	0.02312	4.644	0.03539
metab_12260	Indole-3-Acetaldehyde	-	0.0007616	0.1213	1.3528	1.3491	0.9824	-0.0257	yes	down	B(i)	C00637	-	-	map01100;map00380	Metabolic pathways;Tryptophan metabolism	Metabolism;Metabolism	Global and overview maps;Amino acid metabolism	HMDB0001190	Organoheterocyclic compounds	Indoles and derivatives	Indoles	2591-98-2	158.06	5.49858	M-H	C10H9NO	87.1	0	neg_3194	neg	55.2	5.18	0.003664	5.273	0.0169
metab_11010	Myristic Acid	肉豆蔻酸	0.001801	0.1494	1.3506	1.3451	1.0198	0.0282	yes	up	B(i)	C06424	Lipids	Fatty acids	map01100;map00061	Metabolic pathways;Fatty acid biosynthesis	Metabolism;Metabolism	Global and overview maps;Lipid metabolism	HMDB0000806;LMFA01010014;PW_C000643	Lipids and lipid-like molecules	Fatty Acyls	Fatty acids and conjugates	544-63-8;	287.223	6.264	M+Hac-H	C14H28O2	53.1	0	neg_1933	neg	48	4.797	0.006501	4.704	0.02081
metab_10791	N-Acetyl-D-Tryptophan	-	0.008193	0.2388	1.3506	1.3466	0.9782	-0.0317	yes	down	B(ii)	C03137;_	-	-	-	-	-	-	HMDB0255052	Organic acids and derivatives	Carboxylic acids and derivatives	Amino acids, peptides, and analogues	2280/1/5;_	245.093	5.49073	M-H	C13H14N2O3	0	64.1	neg_1714	neg	49.9	4.361	0.02555	4.458	0.02319
metab_10361	Aica Ribonucleotide	-	0.02069	0.3192	1.3499	1.3477	0.9794	-0.03	yes	down	B(i)	C04677	-	-	map01100;map00340;map01110;map00230	Metabolic pathways;Histidine metabolism;Biosynthesis of secondary metabolites;Purine metabolism	Metabolism;Metabolism;Metabolism;Metabolism	Global and overview maps;Amino acid metabolism;Global and overview maps;Nucleotide metabolism	HMDB0001517	Nucleosides, nucleotides, and analogues	Imidazole ribonucleosides and ribonucleotides	1-ribosyl-imidazolecarboxamides	3031-94-5	373.033	3.98953	M+Cl	C9H15N4O8P	81.8	0	neg_1284	neg	53.3	4.852	0.02191	4.954	0.04241
metab_11340	Dehydroisoandrosterone 3-Glucuronide	-	0.04164	0.3991	1.3491	1.3447	1.0204	0.0292	yes	up	B(ii)	C03033	-	-	map01100;map00040;map00053;map01240	Metabolic pathways;Pentose and glucuronate interconversions;Ascorbate and aldarate metabolism;Biosynthesis of cofactors	Metabolism;Metabolism;Metabolism;Metabolism	Global and overview maps;Carbohydrate metabolism;Carbohydrate metabolism;Global and overview maps	HMDB0010327	Lipids and lipid-like molecules	Steroids and steroid derivatives	Steroidal glycosides	_;	499.208	7.29547	M+Cl	C25H36O8	0	78.5	neg_2270	neg	52	5.394	0.03588	5.286	0.05197
metab_5072	(Z)-9-Cycloheptadecen-1-One	-	0.03194	0.3677	1.3451	1.343	1.0215	0.0307	yes	up	B(ii)	-	-	-	-	-	-	-	HMDB0031336	Organic oxygen compounds	Organooxygen compounds	Carbonyl compounds	542-46-1	268.262	6.78983	M+NH4	C17H30O	0	40.6	pos_5508	pos	44.9	4.989	0.03124	4.884	0.04684
metab_1771	N1,N5,N10-Tris-Trans-P-Coumaroylspermine	-	0.0151	0.2891	1.3328	1.3286	0.9816	-0.0268	yes	down	B(ii)	-	-	-	-	-	-	-	HMDB0039962	Phenylpropanoids and polyketides	Cinnamic acids and derivatives	Hydroxycinnamic acids and derivatives	-	605.312	2.9099	M+H-2H2O	C37H44N4O6	0	49.9	pos_1852	pos	45.9	5.177	0.02869	5.274	0.02967
metab_9537	5-Formamido-1-(5-Phospho-D-Ribosyl)Imidazole-4-Carboxamide(2-)	-	0.007411	0.2337	1.3303	1.3274	0.9834	-0.0242	yes	down	B(ii)	-	-	-	-	-	-	-	HMDB0062708	Nucleosides, nucleotides, and analogues	Imidazole ribonucleosides and ribonucleotides	1-ribosyl-imidazolecarboxamides	-	425.072	0.72035	M+Hac-H	C10H15N4O9P	0	40.4	neg_451	neg	45.5	5.56	0.004518	5.654	0.03214
metab_381	L-Threonine	L-苏氨酸	0.01307	0.2779	1.3154	1.3115	1.0206	0.0294	yes	up	B(i)	C00188	Peptides	Amino acids	map01100;map01110;map02010;map00290;map00470;map00860;map01230;map00260;map00261;map00970	Metabolic pathways;Biosynthesis of secondary metabolites;ABC transporters;Valine, leucine and isoleucine biosynthesis;D-Amino acid metabolism;Porphyrin metabolism;Biosynthesis of amino acids;Glycine, serine and threonine metabolism;Monobactam biosynthesis;Aminoacyl-tRNA biosynthesis	Metabolism;Metabolism;Environmental Information Processing;Metabolism;Metabolism;Metabolism;Metabolism;Metabolism;Metabolism;Genetic Information Processing	Global and overview maps;Global and overview maps;Membrane transport;Amino acid metabolism;Metabolism of other amino acids;Metabolism of cofactors and vitamins;Global and overview maps;Amino acid metabolism;Biosynthesis of other secondary metabolites;Translation	HMDB0000167;PW_C000109	Organic acids and derivatives	Carboxylic acids and derivatives	Amino acids, peptides, and analogues	72-19-5	120.065	0.589483	M+H	C4H9NO3	91	0	pos_394	pos	57	4.666	0.01914	4.572	0.03315
metab_12888	Kojic Acid	曲酸	0.02413	0.3352	1.3117	1.3062	1.0204	0.0292	yes	up	B(ii)	C14516	-	-	-	-	-	-	HMDB0032923	Organoheterocyclic compounds	Pyrans	Pyranones and derivatives	501-30-4	283.046	3.54933	2M-H	C6H6O4	0	66.2	neg_3822	neg	52.6	4.845	0.03727	4.748	0.0295
metab_6318	4'-Hydroxypropanolol	-	0.04624	0.4081	1.3054	1.303	1.0229	0.0326	yes	up	B(ii)	-	-	-	-	-	-	-	HMDB0060989	Benzenoids	Naphthalenes	Naphthols and derivatives	-	314.115	4.1646	M+K	C16H21NO3	0	46	pos_6847	pos	45.8	4.605	0.04846	4.502	0.03926
metab_10483	6-Deoxy-4-O-(3,6-Di-O-Methyl-Beta-D-Glucopyranosyl)-2,3-Di-O-Methyl-Alpha-L-Mannopyranose	-	0.006191	0.2245	1.3044	1.3013	1.0177	0.0254	yes	up	B(ii)	-	-	-	-	-	-	-	HMDB0249889	Organic oxygen compounds	Organooxygen compounds	Carbohydrates and carbohydrate conjugates	-	427.183	4.3261	M+FA-H	C16H30O10	0	77.7	neg_1406	neg	53.7	5.108	0.02213	5.019	0.01941
metab_12104	Undecanedioic Acid	-	0.01291	0.2773	1.2995	1.2966	1.0212	0.0303	yes	up	B(i)	-	-	-	-	-	-	-	HMDB0000888;LMFA01170007	Lipids and lipid-like molecules	Fatty Acyls	Fatty acids and conjugates	1852-04-6;	215.128	6.08567	M-H	C11H20O4	61.9	0	neg_3038	neg	49.8	4.431	0.02035	4.339	0.03122
metab_6812	(-)-Wikstromol	（-）-Wikstromol	0.004339	0.2016	1.2959	1.2911	0.9836	-0.0239	yes	down	B(ii)	C10725	-	-	-	-	-	-	HMDB0030598	Lignans, neolignans and related compounds	Furanoid lignans	Tetrahydrofuran lignans	34444-37-6	416.169	3.45532	M+ACN+H	C20H22O7	0	45	pos_7363	pos	46.1	5.218	0.02215	5.305	0.0136
metab_10797	3-Indolehydracrylic Acid	-	0.0002335	0.071	1.2949	1.2911	0.9878	-0.0177	yes	down	B(ii)	-	-	-	-	-	-	-	HMDB0059765	Organoheterocyclic compounds	Indoles and derivatives	Indolyl carboxylic acids and derivatives	-	204.066	5.49858	M-H	C11H11NO3	0	74.9	neg_1720	neg	53.8	6.791	0.006926	6.875	0.009257
metab_9531	Alanylglutamic Acid	-	0.01722	0.3023	1.2851	1.2826	0.9829	-0.0248	yes	down	B(ii)	-	-	-	-	-	-	-	HMDB0028686	Organic acids and derivatives	Carboxylic acids and derivatives	Amino acids, peptides, and analogues	13187-90-1	217.083	0.712633	M-H	C8H14N2O5	0	45	neg_444	neg	46.5	5.243	0.03102	5.334	0.02589
metab_10858	Kaempferol-3-O-Glucoside	莰非醇-3-O-葡糖苷	0.03337	0.3745	1.2845	1.2821	0.9826	-0.0254	yes	down	B(i)	C12249	-	-	map01110;map00944	Biosynthesis of secondary metabolites;Flavone and flavonol biosynthesis	Metabolism;Metabolism	Global and overview maps;Biosynthesis of other secondary metabolites	HMDB0037429	Phenylpropanoids and polyketides	Flavonoids	Flavonoid glycosides	480-10-4	447.094	5.82822	M-H	C21H20O11	89.3	0	neg_1781	neg	56.2	5.407	0.04094	5.503	0.03242
metab_11266	Gpetn(18:3/18:3)	-	0.04946	0.4164	1.2831	1.2735	1.0185	0.0265	yes	up	B(i)	-	-	-	-	-	-	-	HMDB0009127	Lipids and lipid-like molecules	Glycerophospholipids	Glycerophosphoethanolamines	-	734.478	6.93842	M-H	C41H70NO8P	77.2	0	neg_2194	neg	52.3	5.444	0.02025	5.345	0.058
metab_10796	Indoleacrylic Acid	-	0.001859	0.1507	1.2739	1.2711	0.9832	-0.0245	yes	down	B(i)	-	-	-	-	-	-	-	HMDB0000734	Organoheterocyclic compounds	Indoles and derivatives	Indoles	29953-71-7	186.055	5.49858	M-H	C11H9NO2	82.1	0	neg_1719	neg	55.2	4.847	0.006855	4.93	0.01842
metab_8063	Hydroxyphenylacetylglycine	羟基苯乙酰基甘氨酸	0.00397	0.1942	1.2598	1.2562	1.0153	0.0219	yes	up	B(ii)	C05596	-	-	map00350	Tyrosine metabolism	Metabolism	Amino acid metabolism	HMDB0000735	Organic acids and derivatives	Carboxylic acids and derivatives	Amino acids, peptides, and analogues	28116-23-6	242.101	1.84243	M+CH3OH+H	C10H11NO4	0	55.3	pos_8665	pos	48.7	5.455	0.01532	5.373	0.0184
metab_3250	Cyanidin	花青素	0.02968	0.3547	1.2552	1.2466	0.9814	-0.0271	yes	down	B(i)	C05905	-	-	map01100;map00942;map00941;map01110	Metabolic pathways;Anthocyanin biosynthesis;Flavonoid biosynthesis;Biosynthesis of secondary metabolites	Metabolism;Metabolism;Metabolism;Metabolism	Global and overview maps;Biosynthesis of other secondary metabolites;Biosynthesis of other secondary metabolites;Global and overview maps	HMDB0002708;LMPK12010002	Phenylpropanoids and polyketides	Flavonoids	Hydroxyflavonoids	528-58-5;13306-05-3;	287.054	5.46698	M+	C15H11O6+	32.9	0	pos_3410	pos	43.1	4.75	0.0361	4.84	0.03025
metab_2478	Prostaglandin F3A	-	0.004074	0.1968	1.2505	1.2452	1.0165	0.0236	yes	up	B(ii)	C06476	Lipids	Eicosanoids	-	-	-	-	HMDB0002122	Lipids and lipid-like molecules	Fatty Acyls	Eicosanoids	745-64-2	407.237	3.77893	M+CH3OH+Na	C20H32O5	0	49.9	pos_2597	pos	46.4	4.994	0.02116	4.913	0.01072
metab_10382	Allyl Cysteine	-	0.03503	0.3807	1.22	1.2169	0.9842	-0.023	yes	down	B(ii)	-	-	-	-	-	-	-	HMDB0248164	Organic acids and derivatives	Carboxylic acids and derivatives	Amino acids, peptides, and analogues	-	220.065	4.04725	M+Hac-H	C6H11NO2S	0	61.6	neg_1305	neg	49.4	5.42	0.03038	5.507	0.03718
metab_4188	(8S,9S,10S,11S,13S,14S,17R)-11,17-Dihydroxy-17-(2-Hydroxyacetyl)-10,13-Dimethyl-9-Nonyl-1,2,6,7,8,11,12,14,15,16-Decahydrocyclopenta[A]Phenanthren-3-One	-	0.004183	0.1987	1.2174	1.2148	1.0143	0.0204	yes	up	B(ii)	-	-	-	-	-	-	-	HMDB0260197	Lipids and lipid-like molecules	Steroids and steroid derivatives	Hydroxysteroids	-	521.379	7.28373	M+CH3OH+H	C30H48O5	0	71.1	pos_4477	pos	48.8	5.48	0.0111	5.403	0.01987
metab_10214	Arctinol	牛蒡子醇	0.001218	0.1407	1.2122	1.2098	0.9892	-0.0157	yes	down	B(ii)	-	-	-	-	-	-	-	HMDB0302303	Organoheterocyclic compounds	Bi- and oligothiophenes	Not Available	-	309.025	3.63503	M+FA-H	C13H12O2S2	0	40.7	neg_1137	neg	45.4	6.866	0.01497	6.941	0.005058
metab_2453	Fenamic Acid	-	0.0002536	0.07539	1.2116	1.2074	1.0135	0.0193	yes	up	B(i)	C13697	-	-	-	-	-	-	HMDB0255225	Benzenoids	Benzene and substituted derivatives	Benzoic acids and derivatives	91-40-7	214.086	3.75823	M+H	C13H11NO2	36.8	0	pos_2570	pos	46	5.483	0.003664	5.41	0.009663
metab_8206	Gamma-Glutamylglutamic Acid	-	0.01276	0.2773	1.2089	1.2069	1.0142	0.0204	yes	up	B(ii)	C05282	-	-	-	-	-	-	HMDB0011737	Organic acids and derivatives	Carboxylic acids and derivatives	Amino acids, peptides, and analogues	1116-22-9	259.092	1.179	M+H-H2O	C10H16N2O7	0	45.6	pos_8818	pos	46.9	5.634	0.009552	5.555	0.0307
metab_2292	Glu-Ile-Leu-Asp-Val	谷氨酰-异亮氨酰-亮氨酰-天冬氨酰-缬氨酸	0.01089	0.263	1.2083	1.2016	0.9868	-0.0191	yes	down	B(ii)	-	-	-	-	-	-	-	HMDB0252757	Organic acids and derivatives	Peptidomimetics	Hybrid peptides	-	629.348	3.53692	M+ACN+H	C26H45N5O10	0	77.6	pos_2404	pos	53.7	5.919	0.001702	5.998	0.03013
metab_11893	5,8,11-Eicosatrienoic Acid	-	0.02909	0.3531	1.1997	1.1974	1.0151	0.0216	yes	up	B(ii)	C21938;_	-	-	-	-	-	-	HMDB0010378	Lipids and lipid-like molecules	Fatty Acyls	Fatty acids and conjugates	-;20590-32-3;	351.254	6.68267	M+FA-H	C20H34O2	0	44.2	neg_2825	neg	47.6	5.592	0.03705	5.509	0.02199
metab_2578	4-O-Beta-D-Glucosyl-4-Coumaric Acid	4 - O - β - D -葡萄糖基- 4 -香豆酸	0.01876	0.3107	1.1996	1.1918	0.9869	-0.019	yes	down	B(i)	-	-	-	-	-	-	-	HMDB0039509	Organic oxygen compounds	Organooxygen compounds	Carbohydrates and carbohydrate conjugates	14364-05-7	291.085	3.93035	M+H-2H2O	C15H18O8	36.1	0	pos_2701	pos	45.4	5.971	0.0196	6.05	0.03021
metab_9658	3'-Adenylic Acid	3′-腺苷酸	0.01915	0.3112	1.1919	1.1865	0.9858	-0.0206	yes	down	B(i)	C01367;_	-	-	map01100;map00230	Metabolic pathways;Purine metabolism	Metabolism;Metabolism	Global and overview maps;Nucleotide metabolism	HMDB0003540;HMDB0258140	Nucleosides, nucleotides, and analogues	Ribonucleoside 3''-phosphates	Not Available	84-21-9;_	346.056	0.971767	M-H	C10H14N5O7P	58.8	0	neg_575	neg	49.1	5.483	0.03549	5.562	0.005772
metab_13119	Vigabatrin	氨己烯酸	0.004909	0.2118	1.1915	1.1854	0.9881	-0.0173	yes	down	B(ii)	C07500	-	-	-	-	-	-	HMDB0015212	Organic acids and derivatives	Carboxylic acids and derivatives	Amino acids, peptides, and analogues	60643-86-9	188.092	2.5536	M+Hac-H	C6H11NO2	0	50.6	neg_4053	neg	48.6	6.126	0.004895	6.2	0.02221
metab_12201	Isorhamnetin 3-Galactoside	-	0.001231	0.1407	1.1904	1.1873	0.9877	-0.0179	yes	down	B(i)	-	-	-	-	-	-	-	HMDB0301761;LMPK12112315	Phenylpropanoids and polyketides	Flavonoids	Flavonoid glycosides	6743-92-6;	477.104	5.8019	M-H	C22H22O12	88.7	0	neg_3135	neg	56.5	5.763	0.006877	5.835	0.01364
metab_10230	(2S)-3-Hydroxy-1-[(2S)-Pyrrolidine-2-Carbonyl]Pyrrolidine-2-Carboxylic Acid	-	0.007978	0.2367	1.1802	1.174	1.016	0.0229	yes	up	B(ii)	-	-	-	-	-	-	-	HMDB0257791	Organic acids and derivatives	Carboxylic acids and derivatives	Amino acids, peptides, and analogues	-	227.103	3.67388	M-H	C10H16N2O4	0	53	neg_1153	neg	48.2	4.64	0.0104	4.567	0.02381
metab_9856	Hyaluronic Acid	-	0.04236	0.3992	1.1776	1.1748	0.9862	-0.02	yes	down	B(ii)	C00518	-	-	map00531	Glycosaminoglycan degradation	Metabolism	Glycan biosynthesis and metabolism	HMDB0002061	Organic oxygen compounds	Organooxygen compounds	Carbohydrates and carbohydrate conjugates	9004-61-9	418.093	1.89168	M+Na-2H	H2O.[C14H21NO11]n	0	62.8	neg_779	neg	30.5	5.861	0.03433	5.943	0.03429
metab_3005	N-Acetyl-Dl-Phenylalanine	-	0.04653	0.4085	1.1776	1.1693	0.9818	-0.0265	yes	down	B(i)	-	-	-	-	-	-	-	HMDB0255056	Organic acids and derivatives	Carboxylic acids and derivatives	Amino acids, peptides, and analogues	-	208.096	4.8371	M+H	C11H13NO3	88.2	0	pos_3160	pos	55	4.48	0.02417	4.563	0.04413
metab_4808	Gpetn(14:0/22:5)	-	0.01825	0.3071	1.176	1.1735	1.0126	0.0181	yes	up	B(i)	C00350	Lipids	Phospholipids	map01100;map00564;map01110;map00563;map04136	Metabolic pathways;Glycerophospholipid metabolism;Biosynthesis of secondary metabolites;Glycosylphosphatidylinositol (GPI)-anchor biosynthesis;Autophagy - other	Metabolism;Metabolism;Metabolism;Metabolism;Cellular Processes	Global and overview maps;Lipid metabolism;Global and overview maps;Glycan biosynthesis and metabolism;Transport and catabolism	HMDB0008845	Lipids and lipid-like molecules	Glycerophospholipids	Glycerophosphoethanolamines	-	738.504	7.37145	M+H	C41H72NO8P	82.3	0	pos_5164	pos	54	6.19	0.02187	6.113	0.02662
metab_4684	Gpetn(18:2/20:5)	-	0.0161	0.293	1.1723	1.167	1.013	0.0187	yes	up	B(i)	-	-	-	-	-	-	-	HMDB0009104	Lipids and lipid-like molecules	Glycerophospholipids	Glycerophosphoethanolamines	-	762.502	7.60933	M+H	C43H72NO8P	65.5	0	pos_5020	pos	49.2	5.833	0.02912	5.758	0.01476
metab_2577	2,5-Dihydroxybenzaldehyde	2，5 -二羟基苯甲醛	0.02215	0.3279	1.1717	1.1644	0.9833	-0.0243	yes	down	B(i)	C05585	-	-	map01100;map00350	Metabolic pathways;Tyrosine metabolism	Metabolism;Metabolism	Global and overview maps;Amino acid metabolism	HMDB0004062	Organic oxygen compounds	Organooxygen compounds	Carbonyl compounds	-;1194-98-5	139.039	3.93035	M+H	C7H6O3	84	0	pos_2700	pos	54.8	4.529	0.03114	4.606	0.01919
metab_10411	2,5-Dihydroxybenzoic Acid	-	0.01444	0.2858	1.1631	1.1619	0.9843	-0.0229	yes	down	B(i)	C00628	-	-	map01100;map00350	Metabolic pathways;Tyrosine metabolism	Metabolism;Metabolism	Global and overview maps;Amino acid metabolism	HMDB0000152	Benzenoids	Benzene and substituted derivatives	Benzoic acids and derivatives	490-79-9	153.018	4.11405	M-H	C7H6O4	75.2	0	neg_1334	neg	52.3	4.689	0.02737	4.764	0.01475
metab_5334	Phthalic Anhydride	邻苯二甲酸酐	0.01568	0.2918	1.1623	1.1591	0.9836	-0.0239	yes	down	B(i)	-	-	-	-	-	-	-	HMDB0256501	Organoheterocyclic compounds	Benzofurans	Benzofuranones	-	149.023	6.48718	M+H	C8H4O3	77.9	0	pos_5826	pos	53.4	4.425	0.03125	4.499	0.006354
metab_12495	Benzidine	联苯胺	0.006075	0.2212	1.1559	1.1538	1.0148	0.0212	yes	up	B(ii)	C16444	-	-	-	-	-	-	HMDB0041835	Benzenoids	Benzene and substituted derivatives	Biphenyls and derivatives	92-87-5	229.098	4.54332	M+FA-H	C12H12N2	0	42.5	neg_3429	neg	46.9	4.807	0.003443	4.737	0.02276
metab_12098	5(S),14(R)-Lipoxin B4	-	0.01125	0.265	1.154	1.1478	1.0138	0.0198	yes	up	B(i)	C06315	-	-	map00590;map01100	Arachidonic acid metabolism;Metabolic pathways	Metabolism;Metabolism	Lipid metabolism;Global and overview maps	HMDB0005082	Lipids and lipid-like molecules	Fatty Acyls	Eicosanoids	98049-69-5	397.221	6.10902	M+FA-H	C20H32O5	61.4	0	neg_3032	neg	48.4	5.214	0.018	5.143	0.02126
metab_11330	Ps(22:1(13Z)/18:4(6Z,9Z,12Z,15Z))	-	0.02728	0.3451	1.1517	1.145	1.0112	0.016	yes	up	B(ii)	_;C02737	-;Lipids	-;Phospholipids	map01100;map00564;map01110;map00260	Metabolic pathways;Glycerophospholipid metabolism;Biosynthesis of secondary metabolites;Glycine, serine and threonine metabolism	Metabolism;Metabolism;Metabolism;Metabolism	Global and overview maps;Lipid metabolism;Global and overview maps;Amino acid metabolism	HMDB0116775	Lipids and lipid-like molecules	Glycerophospholipids	Glycerophosphoserines	-	872.521	7.21807	M+Cl	C46H80NO10P	0	46	neg_2259	neg	46.7	6.787	0.009186	6.712	0.03726
metab_12936	2-S-Glutathionyl Caftaric Acid	-	0.001774	0.1494	1.1451	1.1402	1.009	0.0129	yes	up	B(ii)	-	-	-	-	-	-	-	HMDB0301713	Organic acids and derivatives	Carboxylic acids and derivatives	Amino acids, peptides, and analogues	-	616.11	3.45563	M-H	C23H27N3O15S	0	84.8	neg_3870	neg	55.9	7.501	0.01357	7.434	0.007706
metab_12444	Epothilone B	埃博霉素B	0.0444	0.4034	1.145	1.1403	1.0144	0.0206	yes	up	B(ii)	C12154;_	-	-	-	-	-	-	HMDB0251874	Phenylpropanoids and polyketides	Macrolides and analogues	Epothilones and analogues	152044-54-7;_;	506.262	4.72208	M-H	C27H41NO6S	0	87.3	neg_3378	neg	53.2	5.5	0.03403	5.422	0.03218
metab_10932	3,5-Dihydroxy-6,7-Megastigmadien-9-One	-	0.0463	0.4081	1.1425	1.1425	1.0173	0.0247	yes	up	B(ii)	-	-	-	-	-	-	-	HMDB0303443	Lipids and lipid-like molecules	Prenol lipids	Sesquiterpenoids	-	269.14	6.02358	M+FA-H	C13H20O3	0	41.4	neg_1855	neg	46.3	4.599	0.03915	4.521	0.02718
metab_12842	Esculetin	七叶亭	0.003061	0.178	1.1349	1.1327	0.9884	-0.0169	yes	down	B(i)	C09263	-	-	map01110;map00999	Biosynthesis of secondary metabolites;Biosynthesis of various plant secondary metabolites	Metabolism;Metabolism	Global and overview maps;Biosynthesis of other secondary metabolites	HMDB0030819	Phenylpropanoids and polyketides	Coumarins and derivatives	Hydroxycoumarins	305-01-1	177.019	3.63503	M-H	C9H6O4	84.4	0	neg_3776	neg	55.2	5.603	0.01771	5.669	0.003272
metab_7806	[(2R,3S,4R,5R)-3,4,5,6-Tetrahydroxy-1-Oxohexan-2-Yl] 3-Hydroxybutanoate	-	0.02615	0.341	1.1312	1.1249	0.9876	-0.018	yes	down	B(ii)	-	-	-	-	-	-	-	HMDB0257924	Organic oxygen compounds	Organooxygen compounds	Carbohydrates and carbohydrate conjugates	-	289.088	2.2835	M+Na	C10H18O8	0	51	pos_8394	pos	48	5.808	0.02612	5.881	0.02538
metab_6482	Isamoxole	双丁胺	0.04332	0.4028	1.1292	1.1283	1.0128	0.0184	yes	up	B(ii)	-	-	-	-	-	-	-	HMDB0253591	Organoheterocyclic compounds	Azoles	Oxazoles	-	288.17	3.8993	M+ACN+Na	C12H20N2O2	0	69	pos_7018	pos	50.8	6.007	0.03946	5.931	0.02241
metab_903	Carnosine	肌肽	0.0003448	0.0832	1.1209	1.1167	1.0126	0.0181	yes	up	B(ii)	C00386	Peptides	Peptides	map01100;map00340;map00410	Metabolic pathways;Histidine metabolism;beta-Alanine metabolism	Metabolism;Metabolism;Metabolism	Global and overview maps;Amino acid metabolism;Metabolism of other amino acids	HMDB0000033	Organic acids and derivatives	Peptidomimetics	Hybrid peptides	305-84-0	209.101	1.40225	M+H-H2O	C9H14N4O3	0	46.7	pos_955	pos	45.1	5.053	0.008399	4.99	0.004615
metab_8676	Sarcosine	肌氨酸	0.01362	0.2821	1.1178	1.1129	1.0139	0.0199	yes	up	B(i)	C00213	-	-	map01100;map00330;map00260	Metabolic pathways;Arginine and proline metabolism;Glycine, serine and threonine metabolism	Metabolism;Metabolism;Metabolism	Global and overview maps;Amino acid metabolism;Amino acid metabolism	HMDB0000271;PW_C000185	Organic acids and derivatives	Carboxylic acids and derivatives	Amino acids, peptides, and analogues	107-97-1	90.0552	0.58165	M+H	C3H7NO2	54.2	0	pos_9318	pos	49.4	4.953	0.02449	4.885	0.01349
metab_756	3-Hydroxy-4-Oxo-4H-Pyran-2-Carboxylic Acid	-	0.03709	0.3843	1.114	1.1077	1.0149	0.0214	yes	up	B(ii)	-	-	-	-	-	-	-	HMDB0245887	Organoheterocyclic compounds	Pyrans	Pyranones and derivatives	-	157.013	1.09133	M+H	C6H4O5	0	60.5	pos_799	pos	50.2	4.896	0.0395	4.824	0.01009
metab_7401	Leucylproline	亮氨酰脯氨酸	0.03463	0.38	1.1117	1.1084	1.0111	0.016	yes	up	B(i)	-	-	-	-	-	-	-	HMDB0011175	Organic acids and derivatives	Carboxylic acids and derivatives	Amino acids, peptides, and analogues	6403-35-6	229.154	2.81483	M+H	C11H20N2O3	77.6	0	pos_7974	pos	54.4	6.45	0.03647	6.379	0.01544
metab_10420	Dethiobiotin	脱硫生物素	0.00584	0.2212	1.1117	1.1083	0.9878	-0.0177	yes	down	B(ii)	C01909	-	-	map01100;map00780;map01240	Metabolic pathways;Biotin metabolism;Biosynthesis of cofactors	Metabolism;Metabolism;Metabolism	Global and overview maps;Metabolism of cofactors and vitamins;Global and overview maps	HMDB0003581	Lipids and lipid-like molecules	Fatty Acyls	Fatty acids and conjugates	533-48-2	259.13	4.12968	M+FA-H	C10H18N2O3	0	53.7	neg_1343	neg	49.8	5.265	0.01724	5.33	0.01196
metab_10597	Norathyriol	去甲盖蹄蕨酮	0.03112	0.3639	1.1115	1.1102	0.9851	-0.0217	yes	down	B(ii)	C10086	-	-	-	-	-	-	HMDB0255722	Organoheterocyclic compounds	Benzopyrans	1-benzopyrans	3542-72-1;_	319.046	4.67578	M+Hac-H	C13H8O6	0	50.6	neg_1520	neg	48.7	4.688	0.03747	4.759	0.006013
metab_9890	Gallic Acid	没食子酸	0.02097	0.3195	1.1077	1.1048	1.0149	0.0214	yes	up	B(i)	C01424	-	-	map00999	Biosynthesis of various plant secondary metabolites	Metabolism	Biosynthesis of other secondary metabolites	HMDB0005807	Benzenoids	Benzene and substituted derivatives	Benzoic acids and derivatives	149-91-7	169.013	1.95383	M-H	C7H6O5	85.2	0	neg_813	neg	54.7	4.696	0.02343	4.627	0.02212
metab_12870	Homovanillic Acid Sulfate	-	0.01125	0.265	1.1067	1.1034	0.9883	-0.017	yes	down	B(i)	-	-	-	-	-	-	-	HMDB0011719	Organic acids and derivatives	Organic sulfuric acids and derivatives	Arylsulfates	38339-06-9	261.008	3.58828	M-H	C9H10O7S	60.5	0	neg_3804	neg	50.2	5.565	0.01937	5.631	0.0169
metab_3683	Coronaric Acid	-	0.03042	0.3584	1.1036	1.1023	1.0131	0.0187	yes	up	B(i)	C14825	-	-	map01100;map00591	Metabolic pathways;Linoleic acid metabolism	Metabolism;Metabolism	Global and overview maps;Lipid metabolism	HMDB0004701	Lipids and lipid-like molecules	Fatty Acyls	Fatty acids and conjugates	-	279.231	6.47127	M+H-H2O	C18H32O3	55.8	0	pos_3859	pos	48	5.508	0.02689	5.437	0.02568
metab_12345	Acetylleucine	-	0.002672	0.1735	1.1021	1.0986	0.9866	-0.0195	yes	down	B(i)	C02710	-	-	-	-	-	-	HMDB0011756	Organic acids and derivatives	Carboxylic acids and derivatives	Amino acids, peptides, and analogues	1188-21-2	172.097	5.11957	M-H	C8H15NO3	96.3	0	neg_3279	neg	56.5	4.564	0.01393	4.626	0.008441
metab_11288	Gpetn(18:2/18:3)	-	0.02721	0.3451	1.1019	1.0971	1.0111	0.016	yes	up	B(i)	-	-	-	-	-	-	-	HMDB0009094	Lipids and lipid-like molecules	Glycerophospholipids	Glycerophosphoethanolamines	-	736.494	7.09387	M-H	C41H72NO8P	45.6	0	neg_2217	neg	46.9	6.363	0.01387	6.293	0.03232
metab_12845	Ramiprilat	雷米普利拉	0.02461	0.3352	1.0937	1.0893	1.0139	0.0199	yes	up	B(ii)	-	-	-	-	-	-	-	HMDB0060579	Organic acids and derivatives	Carboxylic acids and derivatives	Amino acids, peptides, and analogues	_;87269-97-4	387.189	3.6273	M-H	C21H28N2O5	0	54	neg_3779	neg	45.2	4.976	0.01757	4.908	0.0283
metab_7804	3-Methylbenzaldehyde	3 -甲基苯甲醛	0.02873	0.3521	1.0922	1.0858	1.0159	0.0228	yes	up	B(ii)	C07209;_	-	-	map01100	Metabolic pathways	Metabolism	Global and overview maps	HMDB0029637	Benzenoids	Benzene and substituted derivatives	Benzoyl derivatives	620-23-5;_	121.065	2.29148	M+H	C8H8O	0	54.4	pos_8392	pos	48.9	4.346	0.03308	4.278	0.0121
metab_13109	Normetanephrine	去甲变肾上腺素	0.01572	0.2919	1.086	1.0828	1.012	0.0172	yes	up	B(ii)	C05589	-	-	map01100;map00350	Metabolic pathways;Tyrosine metabolism	Metabolism;Metabolism	Global and overview maps;Amino acid metabolism	HMDB0000819	Benzenoids	Phenols	Methoxyphenols	97-31-4	164.071	2.8878	M-H2O-H	C9H13NO3	0	61.4	neg_4043	neg	50.2	5.47	0.02627	5.405	0.009274
metab_10274	6-Caffeoylsucrose	6 -咖啡酰基蔗糖	0.003016	0.178	1.0857	1.0806	0.9882	-0.0171	yes	down	B(ii)	-	-	-	-	-	-	-	HMDB0035486	Organic oxygen compounds	Organooxygen compounds	Carbohydrates and carbohydrate conjugates	-	503.141	3.77413	M-H	C21H28O14	0	54.7	neg_1197	neg	48.4	5.119	0.01249	5.18	0.01051
metab_12350	Pelargonidin	花葵素	0.007626	0.2345	1.084	1.0813	0.9874	-0.0183	yes	down	B(ii)	C05904	-	-	map01100;map00942;map00941;map01110	Metabolic pathways;Anthocyanin biosynthesis;Flavonoid biosynthesis;Biosynthesis of secondary metabolites	Metabolism;Metabolism;Metabolism;Metabolism	Global and overview maps;Biosynthesis of other secondary metabolites;Biosynthesis of other secondary metabolites;Global and overview maps	HMDB0003263	Phenylpropanoids and polyketides	Flavonoids	Hydroxyflavonoids	134-04-3;7690-51-9;	316.062	5.10395	M+FA-H	C15H11O5+	0	38.3	neg_3284	neg	42.3	4.934	0.01422	4.997	0.01644
metab_12509	L-Epicatechol	L -表儿茶酚	0.00527	0.213	1.0646	1.0596	0.9909	-0.0132	yes	down	B(i)	C09727	-	-	map01100;map00941;map01110	Metabolic pathways;Flavonoid biosynthesis;Biosynthesis of secondary metabolites	Metabolism;Metabolism;Metabolism	Global and overview maps;Biosynthesis of other secondary metabolites;Global and overview maps	HMDB0001871	Phenylpropanoids and polyketides	Flavonoids	Flavans	490-46-0	289.072	4.50415	M-H	C15H14O6	98.1	0	neg_3443	neg	58.9	6.397	0.004121	6.456	0.0181
metab_5757	N-Nitrosodibutylamine	N -亚硝基二丁胺	0.04994	0.418	1.0536	1.052	1.0159	0.0227	yes	up	B(i)	C19277	-	-	-	-	-	-	HMDB0255202	Organic nitrogen compounds	Organonitrogen compounds	Organic nitroso compounds	-	159.149	5.65065	M+H	C8H18N2O	59.7	0	pos_6264	pos	49.5	4.348	0.02127	4.28	0.0362
metab_12514	3-Caffeoyl-1,5-Quinolactone	-	0.04348	0.4033	1.0497	1.0475	0.9869	-0.019	yes	down	B(ii)	-	-	-	-	-	-	-	HMDB0029287	Phenylpropanoids and polyketides	Cinnamic acids and derivatives	Hydroxycinnamic acids and derivatives	-	335.078	4.49633	M-H	C16H16O8	0	49.6	neg_3448	neg	48	4.986	0.0226	5.052	0.03177
metab_10501	4-Hydroxyphenylpyruvic Acid	对羟基苯丙酮酸	0.04541	0.4058	1.0429	1.0435	0.9862	-0.02	yes	down	B(i)	C01179	-	-	map01100;map01110;map01240;map01210;map00130;map01230;map00950;map00350;map00261;map00400	Metabolic pathways;Biosynthesis of secondary metabolites;Biosynthesis of cofactors;2-Oxocarboxylic acid metabolism;Ubiquinone and other terpenoid-quinone biosynthesis;Biosynthesis of amino acids;Isoquinoline alkaloid biosynthesis;Tyrosine metabolism;Monobactam biosynthesis;Phenylalanine, tyrosine and tryptophan biosynthesis	Metabolism;Metabolism;Metabolism;Metabolism;Metabolism;Metabolism;Metabolism;Metabolism;Metabolism;Metabolism	Global and overview maps;Global and overview maps;Global and overview maps;Global and overview maps;Metabolism of cofactors and vitamins;Global and overview maps;Biosynthesis of other secondary metabolites;Amino acid metabolism;Biosynthesis of other secondary metabolites;Amino acid metabolism	HMDB0000707;PW_C000558	Benzenoids	Benzene and substituted derivatives	Phenylpyruvic acid derivatives	156-39-8	239.056	4.37297	M+Hac-H	C9H8O4	45	0	neg_1424	neg	47.3	4.723	0.0223	4.789	0.0328
metab_4871	As 1-1	-	0.007381	0.2337	1.0381	1.0331	1.0093	0.0134	yes	up	B(ii)	-	-	-	-	-	-	-	HMDB0032794	Lipids and lipid-like molecules	Sphingolipids	Glycosphingolipids	-	708.508	7.2198	M+Na	C38H71NO9	0	49.1	pos_5242	pos	46.4	6.154	0.01255	6.097	0.0151
metab_2491	Kinetensin 4-7	激动素4 ~ 7	0.01411	0.2844	1.0296	1.0232	1.0105	0.015	yes	up	B(ii)	-	-	-	-	-	-	-	HMDB0012986	Organic acids and derivatives	Carboxylic acids and derivatives	Amino acids, peptides, and analogues	138482-56-1	613.317	3.78955	M+ACN+H	C26H37N9O6	0	63.3	pos_2610	pos	49.2	5.501	0.01168	5.444	0.02089
metab_6762	Gamma-Glutamylphenylalanine	γ -谷氨酰苯丙氨酸	0.03422	0.3793	1.0279	1.0263	1.012	0.0172	yes	up	B(i)	-	-	-	-	-	-	-	HMDB0000594	Organic acids and derivatives	Carboxylic acids and derivatives	Amino acids, peptides, and analogues	7432-24-8	295.128	3.52733	M+H	C14H18N2O5	95	0	pos_7311	pos	56.8	5.233	0.01579	5.171	0.02996
metab_7258	4-Methylgallic Acid 3-Glucuronide	-	0.02326	0.3322	1.0256	1.0234	1.0117	0.0168	yes	up	B(ii)	-	-	-	-	-	-	-	HMDB0240462	Organic acids and derivatives	Organic sulfuric acids and derivatives	Arylsulfates	-	383.059	2.92723	M+Na	C14H16O11	0	77	pos_7831	pos	53.5	5.086	0.02745	5.027	0.008703
metab_7059	Kievitone Hydrate	-	0.02822	0.3504	1.0209	1.0144	0.9898	-0.0148	yes	down	B(ii)	C02549	-	-	-	-	-	-	HMDB0038111	Phenylpropanoids and polyketides	Isoflavonoids	Isoflavans	62682-11-5	416.169	3.19412	M+ACN+H	C20H22O7	0	79.7	pos_7618	pos	54.2	5.718	0.009221	5.777	0.02911
metab_12363	Tyramine Glucuronide	-	0.02455	0.3352	1.0194	1.0168	0.9884	-0.0168	yes	down	B(ii)	C03033	-	-	map01100;map00040;map00053;map01240	Metabolic pathways;Pentose and glucuronate interconversions;Ascorbate and aldarate metabolism;Biosynthesis of cofactors	Metabolism;Metabolism;Metabolism;Metabolism	Global and overview maps;Carbohydrate metabolism;Carbohydrate metabolism;Global and overview maps	HMDB0010328	Organic oxygen compounds	Organooxygen compounds	Carbohydrates and carbohydrate conjugates	27972-85-6	294.099	5.07312	M-H2O-H	C14H19NO7	0	68.9	neg_3297	neg	52.2	5.04	0.01841	5.099	0.02246
metab_10933	Trilostane	曲洛司坦	0.02549	0.3376	1.0188	1.012	1.01	0.0144	yes	up	B(ii)	C12580	-	-	-	-	-	-	HMDB0015240	Lipids and lipid-like molecules	Steroids and steroid derivatives	Estrane steroids	13647-35-3	657.386	6.02358	2M-H	C20H27NO3	0	57	neg_1856	neg	47.9	5.854	0.01346	5.796	0.0259
metab_13104	1,2,3,4-Tetrahydroisoquinoline-1-Carboxylic Acid	-	0.03275	0.371	1.0178	1.0153	1.0117	0.0168	yes	up	B(ii)	-	-	-	-	-	-	-	HMDB0246650	Organoheterocyclic compounds	Tetrahydroisoquinolines	Not Available	-	236.093	2.95227	M+Hac-H	C10H11NO2	0	54.5	neg_4038	neg	49.4	5.194	0.03088	5.134	0.01017
metab_10209	4-Hydroxyphenylacetic Acid	4-羟基苯乙酸	0.006401	0.2263	1.0177	1.0162	0.9908	-0.0133	yes	down	B(i)	C00642	-	-	map01100;map00360;map00350	Metabolic pathways;Phenylalanine metabolism;Tyrosine metabolism	Metabolism;Metabolism;Metabolism	Global and overview maps;Amino acid metabolism;Amino acid metabolism	HMDB0000020	Benzenoids	Phenols	1-hydroxy-2-unsubstituted benzenoids	156-38-7	133.028	3.63503	M-H2O-H	C8H8O3	46.5	0	neg_1132	neg	44.5	5.918	0.01566	5.973	0.009157
metab_12838	Cis-Caffeoyl Tartaric Acid	-	0.0006798	0.1137	1.0102	1.0081	0.9929	-0.0102	yes	down	B(ii)	-	-	-	-	-	-	-	HMDB0029276	Phenylpropanoids and polyketides	Cinnamic acids and derivatives	Hydroxycinnamic acids and derivatives	-	311.041	3.63503	M-H	C13H12O9	0	86.4	neg_3772	neg	56.9	7.17	0.006719	7.221	0.006517
metab_6157	Zingerone	姜油酮	0.03843	0.3866	1.0075	1.0011	0.989	-0.016	yes	down	B(ii)	C17497	-	-	-	-	-	-	HMDB0032590	Benzenoids	Phenols	Methoxyphenols	122-48-5	249.111	4.52297	M+CH3OH+Na	C11H14O3	0	41.9	pos_6678	pos	46.5	5.382	0.01632	5.442	0.02964
