# Supplementary material for: Metabolomic insights into ultrasound-assisted fermentation of grape juice
Source: Ultrason Sonochem. 2025 Aug 30;121:107537. doi: 10.1016/j.ultsonch.2025.107537 (PMC12423418; doi:10.1016/j.ultsonch.2025.107537)
Supplement: Supplementary Data 5 [file mmc5.xlsx]

## Sheet: Sheet1
Table S4 UFGJ of unique metabolites
Metab ID	Metabolite	KEGG Compound ID	KEGG Compound First Category	KEGG Compound Second Category	KEGG Pathway ID	KEGG Pathway Description	KEGG Pathway First Category	KEGG Pathway Second Category	Library ID	HMDB Superclass	HMDB Class	HMDB Subclass	CAS ID	M/Z	Retention time	Adducts	Formula	Fragmentation Score	Theoretical Fragmentation Score	ID	Mode	Score
metab_11919	Ganoderiol I	-	-	-	-	-	-	-	HMDB0037778	Lipids and lipid-like molecules	Prenol lipids	Triterpenoids	114567-49-6	523.341	6.66702	M+Na-2H	C31H50O5	0	75.2	neg_2851	neg	53.2
metab_11138	Ursolic Acid	C08988	-	-	-	-	-	-	HMDB0002395;LMPR0106180007	Lipids and lipid-like molecules	Prenol lipids	Triterpenoids	77-52-1;	455.353	6.66702	M-H	C30H48O3	78.9	0	neg_2062	neg	54.5
metab_11918	Momorcharaside B	-	-	-	-	-	-	-	HMDB0032941	Lipids and lipid-like molecules	Steroids and steroid derivatives	Steroidal glycosides	134886-64-9	635.417	6.66702	M-H2O-H	C36H62O10	0	84.1	neg_2850	neg	55.4
metab_1998	Biocytin	C05552	-	-	map01100;map00780	Metabolic pathways;Biotin metabolism	Metabolism;Metabolism	Global and overview maps;Metabolism of cofactors and vitamins	HMDB0003134	Organic acids and derivatives	Carboxylic acids and derivatives	Amino acids, peptides, and analogues	576-19-2	337.171	3.20217	M+H-2H2O	C16H28N4O4S	0	61.9	pos_2094	pos	40
metab_5586	Methyltestosterone	C07198;_	-	-	-	-	-	-	HMDB0015655	Lipids and lipid-like molecules	Steroids and steroid derivatives	Androstane steroids	58-18-4;_	335.256	6.12865	M+CH3OH+H	C20H30O2	0	57.5	pos_6088	pos	46.6
metab_12737	Proanthocyanidin A2	C10237;_	-	-	-	-	-	-	HMDB0037655	Phenylpropanoids and polyketides	Flavonoids	Biflavonoids and polyflavonoids	41743-41-3;_	575.12	3.86667	M-H	C30H24O12	0	46.5	neg_3671	neg	36.9
metab_13051	Jangomolide	-	-	-	-	-	-	-	HMDB0038158	Lipids and lipid-like molecules	Steroids and steroid derivatives	Steroid lactones	93767-25-0	527.188	3.23812	M+Hac-H	C26H28O8	0	42.3	neg_3985	neg	44.4
metab_1599	Araloside A	C17540;_	-	-	-	-	-	-	HMDB0034535	Lipids and lipid-like molecules	Prenol lipids	Terpene glycosides	7518-22-1	931.46	2.7607	M+Na-H2O	C47H74O18	0	66.6	pos_1675	pos	47.9
metab_10030	Acoric Acid	-	-	-	-	-	-	-	HMDB0038165	Lipids and lipid-like molecules	Prenol lipids	Monoterpenoids	1481585	581.331	3.29275	2M+FA-H	C15H24O4	0	43.6	neg_953	neg	46.3
metab_6953	1-[3-(Trifluoromethyl)Phenyl]Piperazine	-	-	-	-	-	-	-	HMDB0244703	Organoheterocyclic compounds	Diazinanes	Piperazines	-	263.138	3.32447	M+CH3OH+H	C11H13F3N2	48.4	0	pos_7508	pos	47.5
metab_7340	Sinapoyl-(S)-Malate	C02887;_	-	-	map00940;map01110	Phenylpropanoid biosynthesis;Biosynthesis of secondary metabolites	Metabolism;Metabolism	Biosynthesis of other secondary metabolites;Global and overview maps	HMDB0304485	Phenylpropanoids and polyketides	Cinnamic acids and derivatives	Hydroxycinnamic acids and derivatives	-;_	339.07	2.86073	M+H	C15H14O9-2	0	44.3	pos_7913	pos	46.5
metab_12315	Spiraeoside	-	-	-	-	-	-	-	HMDB0037932;HMDB0257588;LMPK12112184	Phenylpropanoids and polyketides	Flavonoids	Flavonoid glycosides	20229-56-5;_;	463.089	5.29532	M-H	C21H20O12	91.3	0	neg_3249	neg	55.2
metab_9986	Bergenin	C09919;_	-	-	-	-	-	-	HMDB0249087	Benzenoids	Benzene and substituted derivatives	Benzoic acids and derivatives	477-90-7;_	387.094	3.20195	M+Hac-H	C14H16O9	0	84.7	neg_909	neg	55.4
metab_6758	Tranexamic Acid	C12535	-	-	-	-	-	-	HMDB0014447;PW_C008836	Organic acids and derivatives	Carboxylic acids and derivatives	Amino acids, peptides, and analogues	1197-18-8	158.117	3.53287	M+H	C8H15NO2	52.8	0	pos_7305	pos	48.7
metab_12365	Isolariciresinol 9-O-Beta-D-Glucoside	-	-	-	-	-	-	-	HMDB0032907	Lignans, neolignans and related compounds	Lignan glycosides	Not Available	63358-11-2	521.203	5.06528	M-H	C26H34O11	0	57.1	neg_3299	neg	49.8
metab_9490	Diclobutrazol	C11235	-	-	-	-	-	-	HMDB0251205	Benzenoids	Benzene and substituted derivatives	Phenethylamines	75736-33-3;_	653.179	0.674833	2M-H	C15H19Cl2N3O	0	75.5	neg_402	neg	43.2
metab_12104	Undecanedioic Acid	-	-	-	-	-	-	-	HMDB0000888;LMFA01170007	Lipids and lipid-like molecules	Fatty Acyls	Fatty acids and conjugates	1852-04-6;	215.128	6.08567	M-H	C11H20O4	61.9	0	neg_3038	neg	49.8
metab_1233	Ptelatoside A	-	-	-	-	-	-	-	HMDB0032600	Organic oxygen compounds	Organooxygen compounds	Carbohydrates and carbohydrate conjugates	90899-20-0	432.185	2.2645	M+NH4	C19H26O10	0	54.4	pos_1295	pos	46.8
metab_10301	Fraxin	C09266;_	-	-	-	-	-	-	HMDB0252486	Phenylpropanoids and polyketides	Coumarins and derivatives	Coumarin glycosides	524-30-1;_	369.083	3.82778	M-H	C16H18O10	0	49.3	neg_1224	neg	46.8
metab_1778	Spergualin	C16747;_	-	-	-	-	-	-	HMDB0258417	Organic acids and derivatives	Carboxylic acids and derivatives	Amino acids, peptides, and analogues	80902-43-8;_	458.307	2.91847	M+CH3OH+Na	C17H37N7O4	0	60.8	pos_1859	pos	49.4
metab_1643	Eriojaposide B	C17889;_	-	-	-	-	-	-	HMDB0038029	Lipids and lipid-like molecules	Fatty Acyls	Fatty acyl glycosides	-;351412-97-0	481.239	2.8038	M+H-2H2O	C25H40O11	0	66.8	pos_1720	pos	47.6
metab_6808	Eriodictyol	C05631	-	-	map01100;map00941;map01110	Metabolic pathways;Flavonoid biosynthesis;Biosynthesis of secondary metabolites	Metabolism;Metabolism;Metabolism	Global and overview maps;Biosynthesis of other secondary metabolites;Global and overview maps	HMDB0005810;LMPK12140002	Phenylpropanoids and polyketides	Flavonoids	Flavans	552-58-9;	289.069	3.46485	M+H	C15H12O6	62.3	0	pos_7359	pos	49.6
metab_12390	Pyropheophorbide A	C18064;_	-	-	map01110;map00860	Biosynthesis of secondary metabolites;Porphyrin metabolism	Metabolism;Metabolism	Global and overview maps;Metabolism of cofactors and vitamins	HMDB0256993	Not Available	Not Available	Not Available	-;_	579.266	4.96137	M+FA-H	C33H34N4O3	0	69.7	neg_3324	neg	47.9
metab_1515	N-(1-Deoxy-1-Fructosyl)Glycine	-	-	-	-	-	-	-	HMDB0037848	Organic oxygen compounds	Organooxygen compounds	Carbohydrates and carbohydrate conjugates	60644-20-4	242.065	2.72405	M+Na-H2O	C8H15NO7	0	53.1	pos_1590	pos	48
metab_8074	Blasticidin S	C02010	-	-	-	-	-	-	HMDB0030452	Organic acids and derivatives	Carboxylic acids and derivatives	Amino acids, peptides, and analogues	2079-00-7	445.191	1.7719	M+Na	C17H26N8O5	0	54.5	pos_8678	pos	48.2
metab_7528	Methylmalonylcarnitine	-	-	-	-	-	-	-	HMDB0013133	Lipids and lipid-like molecules	Fatty Acyls	Fatty acid esters	256928-70-8;	262.128	2.73008	M+H	C11H19NO6	0	63.2	pos_8104	pos	49.4
metab_12341	3,3-Dimethylglutaric Acid	-	-	-	-	-	-	-	HMDB0002441	Lipids and lipid-like molecules	Fatty Acyls	Fatty acids and conjugates	4839-46-7	159.065	5.15037	M-H	C7H12O4	45.1	0	neg_3275	neg	46.2
metab_6485	4(1H)-Pyridinone, 3-Hydroxy-1-(3-Hydroxypropyl)-2-Methyl-	-	-	-	-	-	-	-	HMDB0250502	Organoheterocyclic compounds	Pyridines and derivatives	Methylpyridines	-	166.086	3.8993	M+H-H2O	C9H13NO3	0	64.6	pos_7021	pos	50.7
metab_13420	Adenosine Diphosphate Ribose	C00301	-	-	map01100;map00230	Metabolic pathways;Purine metabolism	Metabolism;Metabolism	Global and overview maps;Nucleotide metabolism	HMDB0001178;PW_C000914	Nucleosides, nucleotides, and analogues	Purine nucleotides	Purine nucleotide sugars	-;20762-30-5	558.065	0.926083	M-H	C15H23N5O14P2	93.5	0	neg_4363	neg	55
