# Supplementary material for: Metabolomic insights into ultrasound-assisted fermentation of grape juice
Source: Ultrason Sonochem. 2025 Aug 30;121:107537. doi: 10.1016/j.ultsonch.2025.107537 (PMC12423418; doi:10.1016/j.ultsonch.2025.107537)
Supplement: Supplementary Data 6 [file mmc6.xlsx]

## Sheet: Sheet1
Table S5 KEGG annotation statistics for significantly different metabolites in the FGJ vs. GJ group
Num	First Category	Second Category	Pathway Description	Pathway_ID	Database	Enrich Factor	DA Score	Ratio_in_study	Ratio_in_pop	P_value	P_adjust
5	Metabolism	Carbohydrate metabolism	Citrate cycle (TCA cycle)	map00020	KEGG PATHWAY	0.25	-0.1429	5/125	20/5003	0.0001031	0.7261
5	Metabolism	Amino acid metabolism	Alanine, aspartate and glutamate metabolism	map00250	KEGG PATHWAY	0.17857142857143	0.08333	5/125	28/5003	0.0005567	0.7349
6	Metabolism	Amino acid metabolism	Phenylalanine metabolism	map00360	KEGG PATHWAY	0.12244897959184	0	6/125	49/5003	0.001251	0.8376
5	Metabolism	Amino acid metabolism	Phenylalanine, tyrosine and tryptophan biosynthesis	map00400	KEGG PATHWAY	0.14285714285714	0.08333	5/125	35/5003	0.001599	0.7566
4	Metabolism	Amino acid metabolism	Valine, leucine and isoleucine biosynthesis	map00290	KEGG PATHWAY	0.17391304347826	0	4/125	23/5003	0.002275	0.6498
7	Metabolism	Carbohydrate metabolism	Ascorbate and aldarate metabolism	map00053	KEGG PATHWAY	0.10526315789474	-0.04762	6/125	57/5003	0.00276	0.8439
18	Metabolism	Global and overview maps	Biosynthesis of cofactors	map01240	KEGG PATHWAY	0.051671732522796	-0.1071	17/125	329/5003	0.003084	7.306E-8
6	Metabolism	Nucleotide metabolism	Pyrimidine metabolism	map00240	KEGG PATHWAY	0.09375	-0.5	6/125	64/5003	0.004948	0.768
3	Metabolism	Energy metabolism	Oxidative phosphorylation	map00190	KEGG PATHWAY	0.1875	0.75	3/125	16/5003	0.006721	0.4223
4	Metabolism	Carbohydrate metabolism	Pyruvate metabolism	map00620	KEGG PATHWAY	0.125	0	4/125	32/5003	0.007771	0.6373
5	Genetic Information Processing	Translation	Aminoacyl-tRNA biosynthesis	map00970	KEGG PATHWAY	0.096153846153846	-0.3571	5/125	52/5003	0.009136	0.7458
5	Metabolism	Biosynthesis of other secondary metabolites	Phenylpropanoid biosynthesis	map00940	KEGG PATHWAY	0.086206896551724	-0.07692	5/125	58/5003	0.01431	0.671
5	Metabolism	Metabolism of terpenoids and polyketides	Zeatin biosynthesis	map00908	KEGG PATHWAY	0.1025641025641	0.125	4/125	39/5003	0.01555	0.7554
3	Metabolism	Energy metabolism	Carbon fixation in photosynthetic organisms	map00710	KEGG PATHWAY	0.1304347826087	-0.1429	3/125	23/5003	0.01872	0.2446
5	Metabolism	Amino acid metabolism	Cysteine and methionine metabolism	map00270	KEGG PATHWAY	0.074626865671642	0.07692	5/125	67/5003	0.02528	0.7351
4	Environmental Information Processing	Signal transduction	Phosphatidylinositol signaling system	map04070	KEGG PATHWAY	0.10344827586207	0.1429	3/125	29/5003	0.03467	0.5379
3	Metabolism	Metabolism of cofactors and vitamins	Thiamine metabolism	map00730	KEGG PATHWAY	0.096774193548387	-0.25	3/125	31/5003	0.04115	0.415
3	Metabolism	Metabolism of other amino acids	beta-Alanine metabolism	map00410	KEGG PATHWAY	0.09375	-0.1	3/125	32/5003	0.04461	0.3018
4	Metabolism	Metabolism of cofactors and vitamins	Nicotinate and nicotinamide metabolism	map00760	KEGG PATHWAY	0.072727272727273	0.1818	4/125	55/5003	0.04763	0.63
3	Metabolism	Energy metabolism	Sulfur metabolism	map00920	KEGG PATHWAY	0.090909090909091	0.75	3/125	33/5003	0.0482	0.2926
8	Metabolism	Lipid metabolism	Glycerophospholipid metabolism	map00564	KEGG PATHWAY	0.071428571428571	-0.07843	4/125	56/5003	0.05034	0.8487
5	Metabolism	Amino acid metabolism	Tryptophan metabolism	map00380	KEGG PATHWAY	0.060240963855422	-0.07143	5/125	83/5003	0.05564	0.7635
5	Metabolism	Carbohydrate metabolism	Pentose and glucuronate interconversions	map00040	KEGG PATHWAY	0.068965517241379	-0.2143	4/125	58/5003	0.05601	0.7458
3	Metabolism	Metabolism of other amino acids	Glutathione metabolism	map00480	KEGG PATHWAY	0.078947368421053	0.1	3/125	38/5003	0.06819	0.2493
3	Metabolism	Biosynthesis of other secondary metabolites	Monobactam biosynthesis	map00261	KEGG PATHWAY	0.076923076923077	-0.2	3/125	39/5003	0.07258	0.2969
4	Metabolism	Carbohydrate metabolism	Glyoxylate and dicarboxylate metabolism	map00630	KEGG PATHWAY	0.0625	-0.25	4/125	64/5003	0.07498	0.6373
4	Metabolism	Metabolism of other amino acids	D-Amino acid metabolism	map00470	KEGG PATHWAY	0.057971014492754	-0.2222	4/125	69/5003	0.09296	0.4904
3	Metabolism	Lipid metabolism	alpha-Linolenic acid metabolism	map00592	KEGG PATHWAY	0.068181818181818	-0.07143	3/125	44/5003	0.09631	0.4156
6	Metabolism	Biosynthesis of other secondary metabolites	Isoquinoline alkaloid biosynthesis	map00950	KEGG PATHWAY	0.046511627906977	0	6/125	129/5003	0.1027	0.7705
2	Metabolism	Amino acid metabolism	Arginine biosynthesis	map00220	KEGG PATHWAY	0.08695652173913	0	2/125	23/5003	0.1115	0.1851
2	Metabolism	Biosynthesis of other secondary metabolites	Betalain biosynthesis	map00965	KEGG PATHWAY	0.08695652173913	-0.6667	2/125	23/5003	0.1115	0.2279
4	Metabolism	Biosynthesis of other secondary metabolites	Flavonoid biosynthesis	map00941	KEGG PATHWAY	0.054054054054054	-0.1053	4/125	74/5003	0.1128	0.4904
3	Metabolism	Amino acid metabolism	Glycine, serine and threonine metabolism	map00260	KEGG PATHWAY	0.0625	-0.2143	3/125	48/5003	0.1173	0.4721
1	Metabolism	Glycan biosynthesis and metabolism	Glycosaminoglycan degradation	map00531	KEGG PATHWAY	0.2	-1	1/125	5/5003	0.1189	0.02131
4	Metabolism	Biosynthesis of other secondary metabolites	Glucosinolate biosynthesis	map00966	KEGG PATHWAY	0.051948051948052	-0.3333	4/125	77/5003	0.1255	0.5244
2	Metabolism	Lipid metabolism	Linoleic acid metabolism	map00591	KEGG PATHWAY	0.071428571428571	0.1667	2/125	28/5003	0.154	0.153
2	Metabolism	Metabolism of cofactors and vitamins	Vitamin B6 metabolism	map00750	KEGG PATHWAY	0.068965517241379	0	2/125	29/5003	0.1628	0.2378
3	Metabolism	Amino acid metabolism	Lysine degradation	map00310	KEGG PATHWAY	0.053571428571429	0.2143	3/125	56/5003	0.1636	0.3985
6	Metabolism	Biosynthesis of other secondary metabolites	Biosynthesis of various plant secondary metabolites	map00999	KEGG PATHWAY	0.040268456375839	-0.2727	6/125	149/5003	0.168	0.8372
2	Metabolism	Metabolism of cofactors and vitamins	Pantothenate and CoA biosynthesis	map00770	KEGG PATHWAY	0.066666666666667	-0.2857	2/125	30/5003	0.1717	0.1541
2	Metabolism	Carbohydrate metabolism	Pentose phosphate pathway	map00030	KEGG PATHWAY	0.054054054054054	0	2/125	37/5003	0.236	0.1526
3	Metabolism	Amino acid metabolism	Arginine and proline metabolism	map00330	KEGG PATHWAY	0.043478260869565	0.05882	3/125	69/5003	0.2476	0.4091
3	Metabolism	Metabolism of cofactors and vitamins	Ubiquinone and other terpenoid-quinone biosynthesis	map00130	KEGG PATHWAY	0.042253521126761	-0.08333	3/125	71/5003	0.2611	0.2967
2	Environmental Information Processing	Signal transduction	Plant hormone signal transduction	map04075	KEGG PATHWAY	0.083333333333333	0.5	1/125	12/5003	0.2621	0.2366
3	Metabolism	Biosynthesis of other secondary metabolites	Tropane, piperidine and pyridine alkaloid biosynthesis	map00960	KEGG PATHWAY	0.041666666666667	0.1111	3/125	72/5003	0.2679	0.2493
2	Metabolism	Metabolism of other amino acids	Cyanoamino acid metabolism	map00460	KEGG PATHWAY	0.044444444444444	-0.2857	2/125	45/5003	0.3106	0.2381
2	Metabolism	Carbohydrate metabolism	Butanoate metabolism	map00650	KEGG PATHWAY	0.042553191489362	0.2857	2/125	47/5003	0.3291	0.1902
2	Metabolism	Carbohydrate metabolism	Inositol phosphate metabolism	map00562	KEGG PATHWAY	0.042553191489362	0.5	2/125	47/5003	0.3291	0.2409
2	Metabolism	Biosynthesis of other secondary metabolites	Flavone and flavonol biosynthesis	map00944	KEGG PATHWAY	0.03921568627451	-0.25	2/125	51/5003	0.3657	0.1899
1	Metabolism	Energy metabolism	Nitrogen metabolism	map00910	KEGG PATHWAY	0.052631578947368	-0.5	1/125	19/5003	0.3822	0.03133
1	Metabolism	Metabolism of cofactors and vitamins	Riboflavin metabolism	map00740	KEGG PATHWAY	0.041666666666667	-1	1/125	24/5003	0.4559	0.01358
1	Metabolism	Biosynthesis of other secondary metabolites	Stilbenoid, diarylheptanoid and gingerol biosynthesis	map00945	KEGG PATHWAY	0.04	0.25	1/125	25/5003	0.4696	0.0001596
1	Metabolism	Lipid metabolism	Ether lipid metabolism	map00565	KEGG PATHWAY	0.04	0.5	1/125	25/5003	0.4696	0.04629
1	Metabolism	Lipid metabolism	Cutin, suberine and wax biosynthesis	map00073	KEGG PATHWAY	0.037037037037037	-0.1667	1/125	27/5003	0.4959	0.03929
1	Metabolism	Metabolism of cofactors and vitamins	Biotin metabolism	map00780	KEGG PATHWAY	0.03448275862069	0.1667	1/125	29/5003	0.5209	0.02097
1	Metabolism	Lipid metabolism	Sphingolipid metabolism	map00600	KEGG PATHWAY	0.028571428571429	-0.25	1/125	35/5003	0.5888	0.06797
1	Metabolism	Carbohydrate metabolism	C5-Branched dibasic acid metabolism	map00660	KEGG PATHWAY	0.028571428571429	0.1429	1/125	35/5003	0.5888	0.1011
2	Metabolism	Lipid metabolism	Arachidonic acid metabolism	map00590	KEGG PATHWAY	0.025316455696203	-0.1818	2/125	79/5003	0.5923	0.1574
1	Metabolism	Carbohydrate metabolism	Starch and sucrose metabolism	map00500	KEGG PATHWAY	0.027027027027027	0.1429	1/125	37/5003	0.6092	0.001567
2	Metabolism	Lipid metabolism	Glycerolipid metabolism	map00561	KEGG PATHWAY	0.026315789473684	0	1/125	38/5003	0.6191	0.2287
1	Metabolism	Carbohydrate metabolism	Propanoate metabolism	map00640	KEGG PATHWAY	0.024390243902439	0.3333	1/125	41/5003	0.6471	0.07904
1	Metabolism	Amino acid metabolism	Valine, leucine and isoleucine degradation	map00280	KEGG PATHWAY	0.023809523809524	0.3333	1/125	42/5003	0.656	0.06951
1	Metabolism	Metabolism of cofactors and vitamins	Lipoic acid metabolism	map00785	KEGG PATHWAY	0.022727272727273	0.3333	1/125	44/5003	0.6731	0.04219
1	Metabolism	Carbohydrate metabolism	Galactose metabolism	map00052	KEGG PATHWAY	0.021739130434783	0.09091	1/125	46/5003	0.6894	0.0006279
2	Metabolism	Amino acid metabolism	Histidine metabolism	map00340	KEGG PATHWAY	0.021276595744681	0	1/125	47/5003	0.6972	0.1627
1	Metabolism	Lipid metabolism	Fatty acid biosynthesis	map00061	KEGG PATHWAY	0.017241379310345	0.5	1/125	58/5003	0.7715	0.1318
1	Metabolism	Metabolism of terpenoids and polyketides	Monoterpenoid biosynthesis	map00902	KEGG PATHWAY	0.016393442622951	-0.1667	1/125	61/5003	0.7884	0.01519
1	Metabolism	Biosynthesis of other secondary metabolites	Isoflavonoid biosynthesis	map00943	KEGG PATHWAY	0.015625	-0.1429	1/125	64/5003	0.804	0.007052
2	Metabolism	Carbohydrate metabolism	Amino sugar and nucleotide sugar metabolism	map00520	KEGG PATHWAY	0.016806722689076	0.1667	2/125	119/5003	0.8042	0.1576
3	Metabolism	Global and overview maps	Biosynthesis of nucleotide sugars	map01250	KEGG PATHWAY	0.014925373134328	0.07143	3/125	201/5003	0.8854	0.296
1	Metabolism	Metabolism of terpenoids and polyketides	Diterpenoid biosynthesis	map00904	KEGG PATHWAY	0.0080645161290323	-0.3333	1/125	124/5003	0.9583	0.1489
1	Metabolism	Metabolism of cofactors and vitamins	Porphyrin metabolism	map00860	KEGG PATHWAY	0.0067114093959732	-0.1667	1/125	149/5003	0.9782	0.01921
13	Environmental Information Processing	Membrane transport	ABC transporters	map02010	KEGG PATHWAY	0.094202898550725	-0.02941	13/125	138/5003	3.305E-5	1.42E-5
12	Metabolism	Amino acid metabolism	Tyrosine metabolism	map00350	KEGG PATHWAY	0.15384615384615	0	12/125	78/5003	3.738E-7	0.9093
13	Metabolism	Nucleotide metabolism	Purine metabolism	map00230	KEGG PATHWAY	0.11881188118812	-0.05556	12/125	101/5003	6.302E-6	0.9711
13	Metabolism	Global and overview maps	Nucleotide metabolism	map01232	KEGG PATHWAY	0.22413793103448	-0.3889	13/125	58/5003	9.614E-10	0.9782
