# Supplementary material for: Metabolomic insights into ultrasound-assisted fermentation of grape juice
Source: Ultrason Sonochem. 2025 Aug 30;121:107537. doi: 10.1016/j.ultsonch.2025.107537 (PMC12423418; doi:10.1016/j.ultsonch.2025.107537)
Supplement: Supplementary Data 8 [file mmc8.xlsx]

## Sheet: Sheet1
Table S7 KEGG annotation statistics for significantly different metabolites in the UFGJ vs. FGJ group
Num	First Category	Second Category	Pathway Description	Pathway_ID	Database	Enrich Factor	DA Score	Ratio_in_study	Ratio_in_pop	P_value	P_adjust
4	Metabolism	Amino acid metabolism	Phenylalanine metabolism	map00360	KEGG PATHWAY	0.081632653061224	0.2222	4/48	49/5003	0.001152	0.02994
4	Genetic Information Processing	Translation	Aminoacyl-tRNA biosynthesis	map00970	KEGG PATHWAY	0.076923076923077	0.2857	4/48	52/5003	0.001441	0.02497
9	Metabolism	Lipid metabolism	Glycerophospholipid metabolism	map00564	KEGG PATHWAY	0.071428571428571	0.09804	4/48	56/5003	0.001901	0.02471
4	Metabolism	Metabolism of other amino acids	D-Amino acid metabolism	map00470	KEGG PATHWAY	0.057971014492754	0.2222	4/48	69/5003	0.004084	0.04248
3	Metabolism	Amino acid metabolism	Phenylalanine, tyrosine and tryptophan biosynthesis	map00400	KEGG PATHWAY	0.085714285714286	0.08333	3/48	35/5003	0.004374	0.03791
3	Metabolism	Biosynthesis of other secondary metabolites	Monobactam biosynthesis	map00261	KEGG PATHWAY	0.076923076923077	0.2	3/48	39/5003	0.005946	0.04417
4	Metabolism	Amino acid metabolism	Glycine, serine and threonine metabolism	map00260	KEGG PATHWAY	0.0625	0.2857	3/48	48/5003	0.0106	0.06887
5	Metabolism	Biosynthesis of other secondary metabolites	Biosynthesis of various plant secondary metabolites	map00999	KEGG PATHWAY	0.033557046979866	0.1364	5/48	149/5003	0.01339	0.07734
3	Metabolism	Biosynthesis of other secondary metabolites	Phenylpropanoid biosynthesis	map00940	KEGG PATHWAY	0.051724137931034	0.2308	3/48	58/5003	0.01768	0.09196
2	Metabolism	Biosynthesis of other secondary metabolites	Betalain biosynthesis	map00965	KEGG PATHWAY	0.08695652173913	0.6667	2/48	23/5003	0.02006	0.09483
1	Cellular Processes	Transport and catabolism	Autophagy - other	map04136	KEGG PATHWAY	0.33333333333333	0.1	1/48	3/5003	0.02851	0.1236
2	Metabolism	Lipid metabolism	Linoleic acid metabolism	map00591	KEGG PATHWAY	0.071428571428571	0.1667	2/48	28/5003	0.02908	0.1163
3	Metabolism	Biosynthesis of other secondary metabolites	Flavonoid biosynthesis	map00941	KEGG PATHWAY	0.040540540540541	-0.1579	3/48	74/5003	0.03341	0.1241
4	Metabolism	Biosynthesis of other secondary metabolites	Isoquinoline alkaloid biosynthesis	map00950	KEGG PATHWAY	0.031007751937984	0.2222	4/48	129/5003	0.03426	0.1188
8	Metabolism	Global and overview maps	Biosynthesis of cofactors	map01240	KEGG PATHWAY	0.021276595744681	0.03571	7/48	329/5003	0.03571	0.1161
2	Metabolism	Metabolism of other amino acids	beta-Alanine metabolism	map00410	KEGG PATHWAY	0.0625	0.2	2/48	32/5003	0.03724	0.1139
4	Environmental Information Processing	Membrane transport	ABC transporters	map02010	KEGG PATHWAY	0.028985507246377	0.1176	4/48	138/5003	0.0423	0.1222
1	Metabolism	Glycan biosynthesis and metabolism	Glycosaminoglycan degradation	map00531	KEGG PATHWAY	0.2	-1	1/48	5/5003	0.04708	0.1288
1	Metabolism	Glycan biosynthesis and metabolism	Glycosylphosphatidylinositol (GPI)-anchor biosynthesis	map00563	KEGG PATHWAY	0.14285714285714	0.1	1/48	7/5003	0.0653	0.1698
2	Metabolism	Lipid metabolism	alpha-Linolenic acid metabolism	map00592	KEGG PATHWAY	0.045454545454545	0.1429	2/48	44/5003	0.06609	0.1637
2	Metabolism	Metabolism of other amino acids	Cyanoamino acid metabolism	map00460	KEGG PATHWAY	0.044444444444444	0.2857	2/48	45/5003	0.06875	0.1625
3	Metabolism	Nucleotide metabolism	Purine metabolism	map00230	KEGG PATHWAY	0.02970297029703	-0.05556	3/48	101/5003	0.07191	0.1626
2	Metabolism	Amino acid metabolism	Histidine metabolism	map00340	KEGG PATHWAY	0.042553191489362	0	2/48	47/5003	0.07418	0.1607
3	Metabolism	Carbohydrate metabolism	Pentose and glucuronate interconversions	map00040	KEGG PATHWAY	0.03448275862069	0.07143	2/48	58/5003	0.1062	0.221
1	Environmental Information Processing	Signal transduction	Plant hormone signal transduction	map04075	KEGG PATHWAY	0.083333333333333	0.25	1/48	12/5003	0.1094	0.2187
2	Metabolism	Biosynthesis of other secondary metabolites	Anthocyanin biosynthesis	map00942	KEGG PATHWAY	0.03030303030303	-0.4	2/48	66/5003	0.1315	0.2533
2	Metabolism	Metabolism of cofactors and vitamins	Ubiquinone and other terpenoid-quinone biosynthesis	map00130	KEGG PATHWAY	0.028169014084507	0	2/48	71/5003	0.1479	0.2747
1	Metabolism	Energy metabolism	Nitrogen metabolism	map00910	KEGG PATHWAY	0.052631578947368	0.5	1/48	19/5003	0.1677	0.3006
2	Metabolism	Biosynthesis of other secondary metabolites	Glucosinolate biosynthesis	map00966	KEGG PATHWAY	0.025974025974026	0.3333	2/48	77/5003	0.1682	0.2915
2	Metabolism	Amino acid metabolism	Tryptophan metabolism	map00380	KEGG PATHWAY	0.024096385542169	0	2/48	83/5003	0.1889	0.3168
1	Metabolism	Amino acid metabolism	Arginine biosynthesis	map00220	KEGG PATHWAY	0.043478260869565	0.1	1/48	23/5003	0.1993	0.3238
1	Metabolism	Amino acid metabolism	Valine, leucine and isoleucine biosynthesis	map00290	KEGG PATHWAY	0.043478260869565	0.125	1/48	23/5003	0.1993	0.3238
1	Metabolism	Amino acid metabolism	Alanine, aspartate and glutamate metabolism	map00250	KEGG PATHWAY	0.035714285714286	0.08333	1/48	28/5003	0.2371	0.3627
1	Metabolism	Metabolism of cofactors and vitamins	Biotin metabolism	map00780	KEGG PATHWAY	0.03448275862069	-0.1667	1/48	29/5003	0.2445	0.3632
1	Metabolism	Metabolism of cofactors and vitamins	Vitamin B6 metabolism	map00750	KEGG PATHWAY	0.03448275862069	0.2	1/48	29/5003	0.2445	0.3632
2	Environmental Information Processing	Signal transduction	Phosphatidylinositol signaling system	map04070	KEGG PATHWAY	0.03448275862069	-0.1429	1/48	29/5003	0.2445	0.3632
1	Metabolism	Metabolism of cofactors and vitamins	Pantothenate and CoA biosynthesis	map00770	KEGG PATHWAY	0.033333333333333	0.1429	1/48	30/5003	0.2518	0.3445
1	Metabolism	Metabolism of cofactors and vitamins	Thiamine metabolism	map00730	KEGG PATHWAY	0.032258064516129	0.25	1/48	31/5003	0.259	0.3453
1	Metabolism	Metabolism of other amino acids	Glutathione metabolism	map00480	KEGG PATHWAY	0.026315789473684	0.1	1/48	38/5003	0.3077	0.4
2	Metabolism	Lipid metabolism	Glycerolipid metabolism	map00561	KEGG PATHWAY	0.026315789473684	-0.1667	1/48	38/5003	0.3077	0.4
1	Metabolism	Metabolism of terpenoids and polyketides	Zeatin biosynthesis	map00908	KEGG PATHWAY	0.025641025641026	0.125	1/48	39/5003	0.3144	0.3892
1	Metabolism	Biosynthesis of other secondary metabolites	Flavone and flavonol biosynthesis	map00944	KEGG PATHWAY	0.019607843137255	-0.125	1/48	51/5003	0.3899	0.4715
2	Metabolism	Carbohydrate metabolism	Ascorbate and aldarate metabolism	map00053	KEGG PATHWAY	0.017543859649123	0	1/48	57/5003	0.4246	0.5018
1	Metabolism	Global and overview maps	Nucleotide metabolism	map01232	KEGG PATHWAY	0.017241379310345	0.05556	1/48	58/5003	0.4301	0.4971
1	Metabolism	Lipid metabolism	Fatty acid biosynthesis	map00061	KEGG PATHWAY	0.017241379310345	0.5	1/48	58/5003	0.4301	0.4971
1	Metabolism	Nucleotide metabolism	Pyrimidine metabolism	map00240	KEGG PATHWAY	0.015625	0.08333	1/48	64/5003	0.4626	0.5118
1	Metabolism	Carbohydrate metabolism	Glyoxylate and dicarboxylate metabolism	map00630	KEGG PATHWAY	0.015625	0.125	1/48	64/5003	0.4626	0.5118
1	Metabolism	Amino acid metabolism	Arginine and proline metabolism	map00330	KEGG PATHWAY	0.014492753623188	0.05882	1/48	69/5003	0.4882	0.5181
1	Metabolism	Biosynthesis of other secondary metabolites	Tropane, piperidine and pyridine alkaloid biosynthesis	map00960	KEGG PATHWAY	0.013888888888889	0.1111	1/48	72/5003	0.503	0.5231
1	Metabolism	Lipid metabolism	Arachidonic acid metabolism	map00590	KEGG PATHWAY	0.012658227848101	0.09091	1/48	79/5003	0.5359	0.5464
1	Metabolism	Metabolism of cofactors and vitamins	Porphyrin metabolism	map00860	KEGG PATHWAY	0.0067114093959732	0.1667	1/48	149/5003	0.7674	0.7674
8	Metabolism	Amino acid metabolism	Tyrosine metabolism	map00350	KEGG PATHWAY	0.1025641025641	0	8/48	78/5003	5.535E-7	2.878E-5
