# Supplementary material for: Metabolomic insights into ultrasound-assisted fermentation of grape juice
Source: Ultrason Sonochem. 2025 Aug 30;121:107537. doi: 10.1016/j.ultsonch.2025.107537 (PMC12423418; doi:10.1016/j.ultsonch.2025.107537)
Supplement: Supplementary Data 9 [file mmc9.xlsx]

## Sheet: Sheet1
Table S8 Differential metabolites upregulated in the UFGJ vs. FGJ and UFGJ vs. GJ groups
ID	Metab ID	Metabolite	GJ_1	GJ_2	GJ_3	FGJ_1	FGJ_2	FGJ_3	UFGJ_1	UFGJ_2	UFGJ_3
pos_1044	metab_992	1-Isothiocyanato-7-(Methylsulfinyl)Heptane	4.25222	4.25293	4.26376	5.11745	5.09519	5.10731	5.14099	5.08917	5.15966
pos_1249	metab_1189	Valylproline	5.43902	5.36951	5.38073	6.30704	6.27084	6.25368	6.3323	6.29993	6.32068
pos_1619	metab_1544	Tyr-Pro	4.53126	4.45753	4.48948	5.1393	5.11948	5.17456	5.19984	5.1058	5.19363
pos_2271	metab_2165	Forodesine	2.75019	2.99678	2.73271	4.53405	4.59685	4.66312	4.53881	4.56045	4.5037
pos_6051	metab_5549	Pc(2:0/18:1(12Z)-2Oh(9,10))	0.606661	1.41034	0.593552	5.46023	5.46733	5.42381	5.51984	5.50076	5.4073
pos_7289	metab_6742	Galnon	4.92575	5.05113	5.06747	5.53208	5.58993	5.62971	5.54033	5.54394	5.43458
pos_7305	metab_6758	Tranexamic Acid	4.90861	4.68983	4.93693	5.11248	4.93994	5.14802	5.07925	5.22674	5.23319
pos_7363	metab_6812	(-)-Wikstromol	3.6851	3.64546	3.47443	5.31432	5.31217	5.28976	5.1932	5.2254	5.23564
pos_7517	metab_6962	Aspirin	3.75487	3.75094	3.67558	4.25475	4.36109	4.11454	4.1401	4.11334	4.08908
pos_8044	metab_7469	Octreotide	3.83842	3.82746	3.82092	5.65297	5.5017	5.66799	5.57772	5.44696	5.71392
pos_8660	metab_8058	L-2-Amino-4-Methylenepentanedioic Acid	4.0931	3.93942	4.01485	5.05707	5.02555	5.01349	5.08082	5.00491	5.1143
neg_1587	metab_10664	2-Propenoic Acid, 2-(((2-Methoxyphenyl)Acetyl)Amino)-	4.08511	3.87044	4.09544	5.02369	5.01176	4.97124	4.98656	4.99459	4.95787
neg_3279	metab_12345	Acetylleucine	3.58029	3.56601	3.77951	4.63272	4.62866	4.6165	4.5528	4.5585	4.57927
neg_4223	metab_13289	Erythritol	4.84559	4.8523	4.94353	5.59182	5.59344	5.60734	5.55569	5.56188	5.55442
pos_1090	metab_1032	Arginylserine	4.01831	3.88358	4.10332	5.07505	5.08428	5.05652	5.06722	5.07216	5.08011
pos_1675	metab_1599	Araloside A	5.09592	5.3538	5.21062	5.4942	5.44939	5.62957	5.59074	5.53231	5.57611
pos_2204	metab_2103	Annomuricatin B	5.17166	5.22405	5.22275	5.59894	5.57413	5.52593	5.50388	5.48628	5.54785
pos_3307	metab_3148	(E)-5-(3,4,5,6-Tetrahydro-3-Pyridylidenemethyl)-2-Furanmethanol	2.96789	2.96832	3.00885	4.61959	4.6797	4.62544	4.63972	4.6163	4.62682
pos_8714	metab_8109	N-Methylglucosamine	3.75734	3.51498	3.18953	5.49183	5.4154	5.40903	5.43603	5.41018	5.46252
pos_8889	metab_8275	Nad+	4.62675	4.56229	4.69285	6.12435	6.13317	6.12448	6.17106	6.13604	6.14178
neg_538	metab_9623	(2S,3S,4S,5R)-3,4,5-Trihydroxy-6-Sulfooxyoxane-2-Carboxylic Acid	6.74122	6.69561	6.78385	7.12045	7.06946	7.04372	7.07779	7.08999	7.05404
neg_544	metab_9629	Ascorbic Acid	6.78325	6.72549	6.82057	7.31995	7.29761	7.26586	7.30486	7.32374	7.2711
neg_3583	metab_12649	Ac-Pro-Gly-Pro-Oh	4.65849	4.6322	4.68844	4.96149	4.96393	4.94327	4.95544	4.92702	4.97265
neg_4310	metab_13372	Galactinol	5.20638	5.27302	5.35203	7.15401	7.26861	7.28484	7.15983	7.1822	7.12388
neg_4449	metab_13506	D-Manno-2-Heptulose	5.97702	5.98961	5.97608	6.31035	6.32636	6.31485	6.30222	6.31488	6.32873
pos_750	metab_710	(S)-2-Aceto-2-Hydroxybutanoic Acid	5.69685	5.65058	5.68529	6.20387	6.1954	6.18765	6.15029	6.14564	6.16288
pos_828	metab_784	Kainic Acid	4.27328	4.27585	4.2768	5.25064	5.27486	5.26756	5.24881	5.26424	5.2851
pos_1337	metab_1272	5-Methyl Furfural	5.25255	5.2545	5.26819	5.68798	5.66576	5.67968	5.68474	5.67651	5.70162
pos_2409	metab_2297	N-Lactoyl-Tyrosine	3.34757	3.36579	4.11568	5.17265	5.12011	5.16754	5.18709	5.18951	5.16118
pos_3308	metab_3149	N-Lactoyl-Phenylalanine	3.5414	3.88592	4.13918	5.77855	5.83635	5.76447	5.79075	5.78184	5.7751
pos_6957	metab_6422	Glufosinate	4.07972	4.08081	4.32938	5.12191	5.08917	5.0755	5.1113	5.13472	5.13206
pos_7024	metab_6488	Diphenylurea	4.64634	4.7356	4.78758	5.30369	5.34108	5.35785	5.29854	5.34825	5.20764
pos_8765	metab_8159	Galactosylhydroxylysine	3.28788	3.57106	3.72579	5.66331	5.75098	5.71744	5.73622	5.73657	5.66783
neg_546	metab_9631	Glucuronolactone	5.05323	4.87436	5.09679	6.22286	6.14672	6.05871	6.18515	6.22247	6.07529
neg_1343	metab_10420	Dethiobiotin	3.3029	3.28666	3.34738	5.32005	5.34337	5.32706	5.28439	5.26022	5.25101
neg_4097	metab_13163	Esonarimod	5.04665	5.02989	5.05733	5.78744	5.80363	5.81745	5.77037	5.78437	5.7621
pos_477	metab_459	Miglitol	3.78297	3.88734	3.80689	4.99821	4.8453	4.88817	4.8438	4.91238	4.94816
pos_619	metab_593	Gluconolactone	4.5702	4.60209	4.6687	5.06702	5.1535	5.08268	5.14164	5.1067	5.18762
pos_1859	metab_1778	Spergualin	5.26984	5.2542	5.23523	5.52759	5.45442	5.42843	5.51626	5.51642	5.55956
pos_2487	metab_2373	Cyanidin 3-(Malonylsophoroside) 5-Glucoside	5.20215	5.17096	4.95575	5.66452	5.58086	5.58746	5.60869	5.52176	5.61865
pos_3133	metab_2979	Mexiletine	3.20691	3.08918	3.79195	4.4399	4.60402	4.30797	4.68547	4.62733	4.29
pos_3777	metab_3606	Mupirocin	4.82766	4.60807	4.67711	5.47942	5.54538	5.51869	5.3608	5.46342	5.4443
pos_8269	metab_7684	Zeranol	5.34634	5.41248	5.38275	6.26222	6.35343	6.33398	6.34482	6.33947	6.27712
pos_9218	metab_8581	Valtrate	4.14788	4.15187	4.26267	4.95199	4.95482	4.95835	4.89833	4.96209	4.916
neg_594	metab_9675	N-Acetyl-L-Aspartic Acid	3.86716	4.1865	4.01604	5.02918	5.06664	5.08232	5.03983	5.02415	5.0727
neg_1133	metab_10210	3-Hydroxypentanoic Acid	3.37965	3.39469	3.58165	4.3581	4.37919	4.39025	4.38731	4.39438	4.34362
neg_3804	metab_12870	Homovanillic Acid Sulfate	5.19218	5.19993	5.24533	5.64896	5.61559	5.62767	5.55395	5.55311	5.58706
pos_767	metab_727	Pyridoxine	5.03209	5.03419	5.06132	5.62465	5.60674	5.6195	5.65072	5.64364	5.66556
pos_868	metab_823	3-Methylthiopropionic Acid	1.54431	1.57685	2.04438	5.62157	5.61137	5.61237	5.61672	5.62953	5.65003
pos_1076	metab_1019	Methyldopate	4.94212	4.9387	4.97733	6.07481	6.12754	6.1088	6.08406	6.08374	6.06789
pos_1369	metab_1303	Trinexapac-Ethyl	4.28263	4.35578	4.17061	5.19219	5.16561	5.15632	5.21539	5.17767	5.22686
pos_1695	metab_1618	Oxibendazole	4.2433	4.29612	4.33094	4.68956	4.82176	4.91989	4.74461	4.74546	4.69817
pos_2680	metab_2558	Lawsone	4.12909	4.17263	4.27536	4.86905	4.89949	4.84165	4.87766	4.92995	4.89569
pos_3100	metab_2950	(-)-N-(2-((R)-3-(6,7-Dimethoxy-1,2,3,4-Tetrahydroisoquinoline-2-Carbonyl)Piperidino)Ethyl)-4-Fluorobenzamide	4.74465	4.67788	4.67902	5.12392	5.10878	5.02728	5.05614	5.07772	5.08664
pos_3475	metab_3315	Aciclovir	4.74558	4.78287	4.77698	5.07782	5.14347	5.05357	5.14288	5.16553	5.14583
pos_7132	metab_6592	Citreoviridin	4.31225	4.4808	4.48243	5.60953	5.73303	5.68277	5.70964	5.72247	5.64922
pos_7559	metab_7004	Myricetin 3-Rhamnoside	5.10723	5.20489	5.14755	5.45047	5.45436	5.44934	5.46286	5.47832	5.49505
pos_8713	metab_8108	Pretyrosine	4.89627	4.72976	4.92937	5.55553	5.53787	5.51543	5.53438	5.50507	5.53872
pos_9054	metab_8430	Pyroglutamyl-Histidyl-Glycine	5.01469	5.05993	5.05893	5.60735	5.66125	5.62963	5.58486	5.62003	5.59198
neg_279	metab_9367	Glutamic Acid Gamma-Methyl Ester	3.86906	3.98834	4.06697	4.29484	4.39184	4.36534	4.30266	4.4123	4.32004
neg_718	metab_9795	O-Succinyl-L-Homoserine	4.50947	4.64232	4.60398	5.95913	5.98039	5.97536	5.93235	5.94215	5.95851
neg_1424	metab_10501	4-Hydroxyphenylpyruvic Acid	3.81886	3.99423	4.09155	4.75098	4.81103	4.80389	4.70587	4.71464	4.74813
neg_2924	metab_11990	2-Hydroxymyristic Acid	4.36261	4.39491	4.33221	4.81094	4.918	4.88592	4.94627	4.86463	4.87305
neg_3290	metab_12356	Epsilon-Caprolactone	2.21582	2.28829	2.26851	4.21685	4.28849	4.27176	4.23583	4.26387	4.23653
neg_3343	metab_12409	Acetyllycopsamine	4.33683	4.38655	4.35384	4.64727	4.61504	4.64395	4.67341	4.61297	4.7103
neg_3492	metab_12558	Cilnidipine	5.19145	5.01103	4.92413	5.63149	5.65845	5.68977	5.69045	5.72138	5.71362
neg_3710	metab_12776	4-Hydroxyphenylacetaldehyde	5.50393	5.52133	5.52602	5.8963	5.89025	5.90104	5.89562	5.88828	5.89131
neg_4145	metab_13211	2-Hydroxyadipic Acid	5.19595	5.17128	5.21034	5.71321	5.75126	5.77432	5.72752	5.70307	5.71734
pos_222	metab_211	Spermidine	5.14782	5.14434	5.11724	5.54669	5.53207	5.48906	5.47323	5.51446	5.51592
pos_768	metab_728	Glycerol Lactate Pyruvate	4.64073	4.89789	5.2625	7.04028	7.1153	7.10754	7.04413	7.06376	7.00391
pos_1705	metab_1628	5-Methyldeoxycytidine	4.44462	4.56123	4.49195	5.1263	5.07056	5.18425	5.17788	5.08984	5.20241
pos_1873	metab_1792	Betamethasone 17 Valerate	4.95152	4.85686	4.79671	5.29466	5.16381	5.16085	5.20201	5.17077	5.20885
pos_6930	metab_6397	Zoniporide	3.76244	3.86182	3.87405	5.14081	5.12878	5.04924	5.05092	5.12422	5.08829
neg_3092	metab_12158	P-Menthane-3,8-Diol	4.69155	4.66182	4.68968	5.02599	5.04507	5.04485	5.07019	5.04203	5.07504
neg_3194	metab_12260	Indole-3-Acetaldehyde	3.91383	3.97616	3.93587	5.25681	5.2708	5.29045	5.18364	5.18117	5.17643
neg_3706	metab_12772	Recoflavone	2.84465	2.99559	2.68656	5.45916	5.43363	5.43263	5.47016	5.4637	5.49152
neg_3728	metab_12794	Isoeriocitrin	4.16256	4.11666	4.33986	5.46244	5.44508	5.4495	5.28592	5.36374	5.27813
neg_4194	metab_13260	3-Hydroxy-L-Proline	2.80904	2.79187	3.06223	5.67312	5.67555	5.67894	5.65742	5.64444	5.68515
pos_691	metab_657	N-Alpha-Acetyllysine	4.75981	4.68807	4.7445	5.43401	5.41114	5.41979	5.42023	5.37538	5.42895
pos_2442	metab_2329	Val-Gly-Val-Ala-Pro-Gly	5.45716	5.3953	5.40713	5.86363	5.75636	5.69483	5.71722	5.71079	5.71315
pos_3471	metab_3311	Geranyl Acetate	3.99252	4.05414	4.05292	4.45707	4.42262	4.37807	4.42184	4.44903	4.46435
pos_5298	metab_4912	Dg(18:0/18:2(9Z,12Z)/0:0)	5.38771	5.3523	5.45553	5.92068	6.27842	6.4358	6.22028	6.32353	6.34284
neg_897	metab_9974	4-Hydroxy-2-Nonenal-Glutathione Conjugate	4.61301	4.36016	4.28679	5.28604	5.31511	5.27307	5.31834	5.31328	5.30937
neg_3074	metab_12140	Dehydrovomifoliol	2.9902	2.95146	2.95939	4.64974	4.58369	4.60385	4.60325	4.62652	4.64204
neg_3210	metab_12276	Isopentenyladenine	3.20756	3.57261	3.82602	5.7005	5.69906	5.70303	5.66217	5.66472	5.66123
neg_4122	metab_13188	1-Aminocyclopropanecarboxylic Acid	2.5178	2.50161	2.62064	5.00591	4.99142	4.99376	4.96979	4.9749	4.98857
pos_506	metab_487	N-Epsilon-Acetyl-L-Lysine	4.04626	4.00411	4.07764	5.02434	5.02224	5.03068	4.98014	5.04357	4.97798
pos_526	metab_505	Lactosamine	5.46102	5.46805	5.41443	5.80664	5.8249	5.77531	5.81934	5.82427	5.7721
pos_745	metab_706	Adenosine 5'-Monophosphate	5.49127	5.48312	5.51219	5.96859	5.97784	5.97014	5.94805	5.93355	5.92387
pos_912	metab_862	(1R,2S)-2-Aminocyclopentanecarboxylic Acid	4.15839	4.00773	4.07383	4.62883	4.53875	4.54441	4.54766	4.5645	4.62648
pos_1325	metab_1260	3-Hydroxyhexanoylglycine	4.95413	4.93338	4.95706	6.11884	6.10489	6.09733	6.09225	6.0378	6.08216
pos_2140	metab_2042	Baicalin	4.66958	4.79135	4.7726	5.06013	5.02668	5.01102	5.03442	5.01327	5.09868
pos_2323	metab_2216	Skimmianine	4.70827	4.69528	4.71609	5.07279	5.06966	5.04846	5.03616	5.03567	5.03221
pos_7508	metab_6953	1-[3-(Trifluoromethyl)Phenyl]Piperazine	5.17372	5.16708	5.1937	5.49198	5.43556	5.41474	5.46539	5.46198	5.49573
pos_7672	metab_7112	Adipic Acid	4.50421	4.46515	4.64146	5.1632	5.15316	5.20257	5.14754	5.17608	5.16549
pos_8789	metab_8178	2-(3-Carboxy-3-Aminopropyl)-L-Histidine	4.81812	4.81096	4.87225	5.28106	5.24266	5.30031	5.32915	5.31404	5.31182
pos_8988	metab_8369	Tetranor-(+)-S-145	5.44339	5.395	5.4245	6.12291	6.15929	6.17211	6.15177	6.16054	6.11817
neg_1532	metab_10609	4-P-Coumaroylquinic Acid	4.49323	4.48293	4.49475	4.79717	4.88305	4.82396	4.86196	4.76124	4.80679
neg_1719	metab_10796	Indoleacrylic Acid	4.02079	4.06236	4.13022	4.91016	4.94668	4.93261	4.83895	4.85006	4.85145
neg_1830	metab_10907	1,2-Dihydroxy-3,4-Epoxy-1,2,3,4-Tetrahydronaphthalene	2.83583	3.15356	2.82754	4.28831	4.41963	4.42298	4.37974	4.37321	4.41507
neg_4053	metab_13119	Vigabatrin	4.76448	4.80017	4.81488	6.21982	6.20492	6.17612	6.12774	6.13048	6.12097
pos_618	metab_592	3,4-Dihydroxybenzaldehyde	4.45956	4.54697	4.56146	4.81096	4.87396	4.81021	4.81284	4.86663	4.91405
pos_1377	metab_1311	9-(3,4-Dimethoxyphenyl)-2-Methoxy-1H-Phenalen-1-One	5.16069	5.17286	5.09041	5.66508	5.64122	5.62981	5.63782	5.60648	5.62632
pos_2404	metab_2292	Glu-Ile-Leu-Asp-Val	5.62172	5.58661	5.59354	6.03229	5.97762	5.98299	5.91944	5.92105	5.91764
pos_2665	metab_2543	Aspartame	3.24878	3.49651	3.81746	5.68382	5.69085	5.67553	5.65162	5.66229	5.61816
pos_3025	metab_2882	Isoketocamphoric Acid	4.01119	3.947	4.00179	4.7861	4.58809	4.66911	4.76336	4.65535	4.60211
pos_3160	metab_3005	N-Acetyl-Dl-Phenylalanine	3.31632	3.41376	3.48379	4.61371	4.53386	4.54119	4.50185	4.48465	4.45412
pos_7339	metab_6788	N-Lactoyl-Methionine	4.39508	4.35097	4.42351	5.02915	4.98845	4.98457	4.92428	4.98414	4.92434
pos_9078	metab_8453	N-Methylglutamic Acid	5.54913	5.55029	5.58998	6.0804	6.07842	6.04619	6.07112	6.07966	6.10094
pos_9120	metab_8492	Noreugenin	5.50444	5.4878	5.50813	5.8311	5.8425	5.80693	5.85133	5.82261	5.86326
neg_582	metab_9665	Deoxyinosine	5.53488	5.51863	5.52656	5.83326	5.96803	5.98178	5.81032	5.84812	5.77472
neg_680	metab_9757	(3S,4R,5S)-3,4-Dihydroxy-5-(2-Hydroxyacetyl)Oxolan-2-One	4.61282	4.57709	4.61372	5.33834	5.2685	5.42982	5.36009	5.35921	5.29568
neg_1720	metab_10797	3-Indolehydracrylic Acid	4.78802	5.03691	5.16845	6.87146	6.86749	6.88513	6.78545	6.78895	6.7988
neg_2957	metab_12023	2,3-Dinor-Txb1	3.74687	3.4224	3.43773	5.59857	5.62625	5.62948	5.66231	5.63328	5.61668
neg_4442	metab_13499	D-Myo-Inositol 1,4-Bisphosphate	6.29586	6.33005	6.32117	6.88004	6.89094	6.89979	6.89533	6.88469	6.89123
pos_3211	metab_3055	Dehydroxymethylepoxyquinomicin	2.13369	2.12281	2.11632	5.70292	5.59761	5.59007	5.63918	5.59406	5.56383
pos_6576	metab_6062	Ps(22:6(4Z,7Z,10Z,13Z,16Z,19Z)/20:5(5Z,8Z,10E,14Z,17Z)-Oh(12))	5.38999	5.318	5.262	5.64898	5.63	5.57741	5.62367	5.61291	5.62917
pos_8581	metab_7982	2-Hydroxy-3-Methyl-2-Cyclopenten-1-One	4.58533	4.54936	4.56215	5.52728	5.51945	5.50351	5.48645	5.47345	5.45931
pos_9201	metab_8565	N-(1-Deoxy-1-Fructosyl)Proline	6.23398	6.34124	6.32398	6.61038	6.62609	6.62177	6.60238	6.65348	6.55582
pos_9363	metab_8719	Minocycline	4.69986	4.89525	5.10958	5.52166	5.75452	5.68476	5.61432	5.64447	5.46814
neg_406	metab_9494	Fumaric Acid	6.57798	6.52431	6.59061	6.94714	6.94267	6.87689	6.90834	6.92427	6.87252
neg_632	metab_9709	L-3-Aminodihydro-2(3H)-Furanone	3.91939	3.90526	3.92083	5.15757	5.15591	5.17682	5.14524	5.15763	5.16374
neg_1305	metab_10382	Allyl Cysteine	2.58491	3.03633	2.57662	5.49345	5.54923	5.47875	5.39042	5.45115	5.41916
neg_1445	metab_10522	6-Hydroxymelatonin	3.93871	3.9297	4.02196	5.63884	5.66363	5.64958	5.61721	5.58463	5.5964
neg_1509	metab_10586	Gabazine	4.67268	4.64603	4.69196	5.38468	5.3611	5.39054	5.29286	5.26255	5.29593
neg_1670	metab_10747	D-3-Phenyllactic Acid	5.19441	5.46869	5.58002	7.19993	7.1934	7.20802	7.18158	7.18411	7.19003
neg_4333	metab_13393	D-Erythro-L-Galacto-Nonulose	6.18417	6.15474	6.17436	7.32248	7.35014	7.37123	7.32505	7.34364	7.36143
pos_1720	metab_1643	Eriojaposide B	4.67494	4.75586	4.69564	4.96557	4.95014	5.03655	5.00772	4.94375	5.01038
pos_1926	metab_1843	Reproterol	4.44583	4.62335	4.36835	5.05178	4.98797	4.97423	5.00925	4.98798	4.9982
pos_2165	metab_2066	Methyldopa	3.87563	4.11279	4.03147	4.54216	4.60581	4.63325	4.64434	4.60465	4.56977
pos_6472	metab_5962	Genipin	2.96679	2.95585	2.94931	4.98052	4.91988	4.92216	4.93475	4.97042	4.93881
pos_6843	metab_6314	L-Furosine	3.98112	4.23514	4.43133	5.364	5.48317	5.42718	5.3352	5.36965	5.31338
pos_7490	metab_6935	Ethyl 7-Epi-12-Hydroxyjasmonate Glucoside	4.38987	4.49421	4.41859	4.85303	4.89257	4.84999	4.79548	4.81671	4.8936
pos_9295	metab_8654	Muramic Acid	5.82711	5.89886	5.84846	6.16253	6.17568	6.15669	6.16396	6.17195	6.16285
neg_489	metab_9575	Dehydroascorbate (Bicyclic Form)	5.15012	5.03383	5.0903	5.6803	5.82881	5.82539	5.75018	5.75724	5.87037
neg_1677	metab_10754	2,3-Benzofuran	2.33985	2.32369	2.33158	4.771	4.76372	4.77894	4.76245	4.77302	4.76039
neg_3482	metab_12548	Proline Betaine	2.98598	3.51925	3.52681	5.42789	5.4197	5.43016	5.39242	5.38515	5.3819
neg_3985	metab_13051	Jangomolide	4.58314	4.96972	4.99198	5.11396	5.34287	5.36049	5.25596	5.28631	5.1864
pos_8394	metab_7806	[(2R,3S,4R,5R)-3,4,5,6-Tetrahydroxy-1-Oxohexan-2-Yl] 3-Hydroxybutanoate	4.90893	4.83048	4.99208	5.89285	5.89809	5.85175	5.80925	5.83414	5.78193
pos_9219	metab_8582	N-Methacryloyl-L-Glutamic Acid	4.67325	4.66515	4.66222	5.1493	5.15345	5.15125	5.09178	5.12854	5.1119
neg_1199	metab_10276	6H,8H-3,4-Dihydropyrimido(4,5-C)(1,2)Oxazin-7-One	3.32019	3.17109	3.29638	4.78543	4.78321	4.796	4.82276	4.77776	4.78846
neg_1334	metab_10411	2,5-Dihydroxybenzoic Acid	4.44301	4.42488	4.41182	4.74842	4.77787	4.7647	4.714	4.65993	4.69438
neg_3920	metab_12986	Endalin	4.94799	4.92984	4.94298	5.22159	5.2237	5.20982	5.20732	5.19801	5.23215
pos_399	metab_386	Sn-Glycero-3-Phosphocholine	4.20386	3.96564	4.2401	5.29682	5.25067	5.27733	5.26739	5.25502	5.25443
pos_1120	metab_1060	Ketoleucine	4.18722	4.02933	4.06104	5.27078	5.25293	5.25025	5.23398	5.21969	5.22614
pos_1605	metab_1530	Ganoderic Acid Mi	5.70294	5.63148	5.59695	5.98151	5.92404	5.94691	5.99438	5.92926	6.01521
pos_2332	metab_2225	Neoconvallatoxoloside	5.32055	5.47286	5.4725	5.79036	5.91624	5.85013	5.75381	5.79513	5.70346
pos_6452	metab_5942	Isoquinoline	4.14622	4.20542	4.19053	4.77054	4.71229	4.68602	4.6333	4.64057	4.67582
pos_7582	metab_7027	N-Acetyl-L-Methionine	4.5901	4.55449	4.46261	4.83329	4.83773	4.83128	4.76232	4.82493	4.8636
pos_7882	metab_7309	Valyl-Prolyl-Glycyl-Valyl-Glycine	4.70554	4.63762	4.5601	4.98589	4.98624	4.85335	4.91561	4.96418	4.94896
pos_8580	metab_7981	Mevalonolactone	4.43656	4.61543	4.65582	6.37035	6.35958	6.35427	6.33162	6.32883	6.33164
pos_8954	metab_8335	Hydroxyprolyl-Arginine	5.30534	5.41728	5.40964	5.7719	5.83667	5.84747	5.82236	5.8315	5.76065
neg_402	metab_9490	Diclobutrazol	4.80599	5.07642	5.04486	5.25318	5.27158	5.32788	5.32802	5.25115	5.32034
neg_881	metab_9958	Quinapril	4.28569	3.97551	3.49413	5.13847	5.14558	5.10981	5.14865	5.15577	5.1066
neg_1030	metab_10107	2-O-Galloylsucrose	3.32925	3.31805	3.32095	4.67883	4.9158	5.0138	4.85974	4.96371	4.7682
neg_1675	metab_10752	Aucubin	3.29034	4.44247	4.67383	6.52082	6.51848	6.55146	6.52868	6.51479	6.52798
neg_1705	metab_10782	(1R,2R,4R,8R)-P-Menthane-2,8,9-Triol	3.16449	3.42945	3.17851	4.64539	4.62452	4.5586	4.5998	4.56452	4.63564
neg_3022	metab_12088	Dodecanedioic Acid	4.61867	4.61434	4.58998	4.95341	4.97499	4.9718	4.97768	5.0227	5.00741
neg_3707	metab_12773	Hydroxytyrosol 4'-O-Glucoside	4.57567	4.73547	4.81917	6.43003	6.39369	6.42048	6.45272	6.45952	6.43728
neg_4364	metab_13421	Inulobiose	3.61563	3.59939	4.1625	5.56886	5.59217	5.62891	5.59357	5.54483	5.61094
pos_652	metab_623	Alpha-Amino-3-Hydroxy-5-Methyl-4-Isoxazolepropionic Acid	4.91727	4.99037	4.99317	5.77135	5.80927	5.7709	5.75712	5.74804	5.76885
pos_690	metab_656	D-Glucuronolactone	5.99834	5.92696	5.99061	6.43413	6.35003	6.30961	6.41717	6.42286	6.37264
pos_8003	metab_7429	Sorbic Acid	3.67203	3.76806	3.69849	4.08004	4.0679	4.02177	3.98289	4.05738	4.00564
pos_9017	metab_8397	Cis-4-Carboxymethylenebut-2-En-4-Olide	4.86309	4.78545	4.84141	5.18757	5.10195	5.06586	5.17265	5.18999	5.14364
neg_385	metab_9473	Sedoheptulose	5.79548	5.80268	5.78787	6.07813	6.06489	6.07388	6.08291	6.05029	6.11503
neg_438	metab_9525	6-(1,2,3,4-Tetrahydroxybutyl)Oxane-2,3,4,5-Tetrol	4.9632	4.89017	4.92725	6.11947	6.18971	6.143	6.11646	6.114	6.13029
neg_971	metab_10048	Leonuriside A	3.44498	3.42874	3.51636	4.84468	4.78137	4.7437	4.76761	4.78714	4.77904
neg_1261	metab_10338	Gamma-L-Glutamyl-L-Pipecolic Acid	0.739155	0.725917	0.73237	4.8607	4.83981	4.86863	4.83702	4.85535	4.89787
neg_3521	metab_12587	Nitenpyram	4.35916	4.27868	4.29078	4.97675	5.08918	5.11145	4.99676	5.02912	4.91302
neg_3567	metab_12633	4-Hydroxy-5-Phenyltetrahydro-1,3-Oxazin-2-One	4.52921	4.51616	4.54254	5.407	5.43407	5.44208	5.44292	5.42961	5.41814
pos_573	metab_552	Glycerol 2-Phosphate	4.88405	4.86627	4.84029	5.17047	5.14146	5.17231	5.13602	5.13405	5.1874
pos_660	metab_631	Myo-Inositol 1,2-Bisphosphate	4.90635	4.89059	4.94972	5.25684	5.32903	5.25383	5.26377	5.30329	5.30101
pos_1834	metab_1754	Rabeprazole Thioether	4.45826	4.41749	4.40267	5.16085	5.12948	5.08329	5.10262	5.07066	5.12155
pos_1912	metab_1831	Leukotriene E3	5.22738	5.26978	5.1808	5.56282	5.55414	5.54462	5.48706	5.53506	5.52106
pos_2007	metab_1919	Beta-Casomorphin-7	4.89151	5.02296	5.02019	5.48374	5.28503	5.2532	5.35297	5.37897	5.4744
pos_6454	metab_5944	Indole-3-Lactic Acid	3.84109	4.1441	4.35335	5.85943	5.80783	5.78858	5.68002	5.76411	5.77482
pos_6958	metab_6423	Psi-Pelletierine	4.31071	4.20795	4.27626	5.10157	5.07632	5.07848	5.11577	5.13692	5.14165
pos_7104	metab_6564	Phe-Pro	4.89777	4.84965	4.91717	5.74157	5.68017	5.67512	5.74622	5.72223	5.73576
pos_7618	metab_7059	Kievitone Hydrate	2.93337	2.92243	2.91589	5.80513	5.74702	5.77924	5.71432	5.72829	5.71088
pos_9248	metab_8608	Deoxycarnitine	5.12309	5.06668	5.0864	6.04759	6.0529	6.04087	6.08194	6.07485	6.08613
neg_670	metab_9747	Succinic Acid	6.19896	6.21965	6.16964	6.69901	6.70654	6.71821	6.72031	6.72403	6.74658
neg_1140	metab_10217	2-Hydroxypentanoic Acid	4.50897	4.75279	4.92962	6.59691	6.60859	6.61421	6.57964	6.58127	6.60473
neg_1214	metab_10291	3-(4-Hydroxyphenyl)Lactate	5.00029	5.24704	5.35922	7.00696	7.00672	7.02278	7.03673	7.02557	7.04109
neg_1462	metab_10539	Glutathione Episulfonium Ion	3.8416	3.73498	3.23023	4.77666	4.79244	4.85141	4.77635	4.7942	4.72236
neg_1707	metab_10784	Thurfyl Nicotinate	3.91422	3.97455	4.02031	5.02411	5.02287	5.04639	5.04357	5.02133	5.02139
neg_3244	metab_12310	Phenacyl	3.75576	4.07133	4.18681	5.79949	5.79792	5.81605	5.79472	5.7907	5.80794
neg_3568	metab_12634	Agavoside A	5.18512	5.0905	5.1057	5.49691	5.51344	5.5097	5.42712	5.37785	5.39197
neg_3949	metab_13015	Danshensu	4.91384	4.88187	4.91701	5.47263	5.47091	5.47957	5.46329	5.4602	5.47374
pos_479	metab_461	Quinic Acid	5.70324	5.72401	5.71177	5.98509	6.00986	5.99253	5.96863	5.99826	5.99202
pos_795	metab_752	Glycylprolylhydroxyproline	2.96504	2.9541	3.47066	6.16896	6.16075	6.16217	6.14963	6.13227	6.13848
pos_816	metab_773	Lucuminamide	3.4181	3.41315	4.11802	5.6854	5.62814	5.64725	5.72044	5.66986	5.62767
pos_1033	metab_981	Caffeic Acid 3-Glucoside	3.20488	3.11646	3.10992	5.34584	5.44117	5.42428	5.40156	5.36474	5.32273
pos_1658	metab_1583	Vanillin	4.42212	4.51138	4.50301	5.29614	5.24647	5.29266	5.3086	5.23401	5.34842
pos_2248	metab_2147	Paucine	4.58225	4.59399	4.64116	4.90816	4.96423	4.80837	4.92449	4.90832	4.93138
pos_2743	metab_2616	Salicylanilide	5.30529	5.29415	5.34336	6.01829	6.00426	5.98821	6.03596	6.05743	6.05173
pos_5734	metab_5258	(3R-(3Alpha,4Alpha(2R*,3R*),5Beta,6Beta))-5-Methoxy-4-(2-Methyl-3-(3-Methyl-2-Butenyl)Oxiranyl)-1-Oxaspiro(2.5)Octan-6-Ol Carbamate	3.01367	3.11104	3.53116	5.17595	5.17145	5.27077	5.29965	5.28007	5.29784
pos_7004	metab_6468	L-Pyridosine	3.78716	3.81853	4.16476	5.00715	5.14966	5.06446	4.98036	5.06851	4.94247
pos_7229	metab_6685	2-Naphthylamine	4.76975	4.76166	4.67151	5.26803	5.28059	5.24426	5.29637	5.25079	5.29722
pos_7388	metab_6837	Deoxypyridinoline	4.5489	4.4658	4.51261	4.90012	4.9006	4.85375	4.8707	4.90128	4.91914
pos_9245	metab_8605	Codeine-6-Glucuronide	4.94655	5.02446	4.97952	5.30076	5.41376	5.38285	5.30035	5.35548	5.32094
pos_9291	metab_8650	N4-Acetylcytidine	5.39838	5.34423	5.36006	5.68451	5.70893	5.71419	5.69244	5.67359	5.71671
neg_552	metab_9636	Beta-D-3-Ribofuranosyluric Acid	3.7705	4.59577	4.75904	6.08982	6.18441	6.25247	6.1914	6.1687	6.29336
neg_575	metab_9658	3'-Adenylic Acid	5.10349	5.06414	5.09221	5.5564	5.56793	5.56157	5.51178	5.49418	5.44342
neg_584	metab_9667	3-Keto-B-D-Galactose	5.69359	5.67624	5.69727	6.05581	6.06769	6.08907	6.06264	6.07218	6.0753
neg_603	metab_9684	Fructose	3.50797	3.42577	3.4337	4.64444	4.85565	4.77677	4.84715	4.8268	4.7985
neg_614	metab_9692	Cyclic Adp-Ribose	3.8253	3.80905	3.81699	5.63999	5.57932	5.64734	5.63564	5.59168	5.60486
neg_953	metab_10030	Acoric Acid	5.25258	5.16897	5.21485	5.51728	5.40209	5.45506	5.49767	5.4909	5.55976
neg_1316	metab_10393	4-Coumaroylshikimate	4.28782	3.92976	3.39148	5.09445	5.14163	5.06202	5.04957	5.05499	5.06535
neg_1623	metab_10700	2-Hydroxy-4-Methylvaleric Acid	4.88211	5.23786	5.32122	7.01816	7.03113	7.04032	6.99637	7.00692	7.01929
neg_4165	metab_13231	(R)-2-((S)-1,2-Dihydroxyethyl)-4,5-Dihydroxyfuran-3(2H)-One	4.74845	4.77611	4.66118	5.25518	5.18988	5.35569	5.2838	5.28937	5.24867
neg_4327	metab_13387	Inosine	5.89321	5.87235	5.89918	6.39938	6.44304	6.4657	6.4164	6.43998	6.44186
neg_4470	metab_13527	Diglyceride	6.02982	6.02288	6.02081	6.40729	6.36237	6.46865	6.41131	6.41934	6.40098
pos_394	metab_381	L-Threonine	5.27843	5.26031	5.24238	4.56305	4.54464	4.60901	4.66882	4.68414	4.64609
pos_396	metab_383	L-Glutamine	5.78276	5.76908	5.72452	4.59693	4.63521	4.6429	4.72703	4.75568	4.71852
pos_760	metab_720	L-Dopa	5.39043	5.34406	5.36464	4.96011	4.83693	4.88638	5.03093	5.0223	5.05919
pos_766	metab_726	Picolinic Acid	4.88568	4.82786	4.8379	4.33946	4.28462	4.29021	4.50966	4.48659	4.48676
pos_799	metab_756	3-Hydroxy-4-Oxo-4H-Pyran-2-Carboxylic Acid	5.17216	5.14721	5.13525	4.81215	4.82998	4.82926	4.90581	4.85277	4.93001
pos_908	metab_858	2-Hydroxycinnamic Acid	6.22455	6.19633	6.21427	5.12969	5.12702	5.16627	5.3229	5.34966	5.35395
pos_917	metab_865	L-Tyrosine	7.00845	6.98317	6.99408	5.83567	5.82518	5.83931	6.03387	6.01688	6.02318
pos_922	metab_870	4-Hydroxybenzaldehyde	5.71445	5.70289	5.70116	4.84745	4.80269	4.84601	4.98211	4.95915	4.9805
pos_955	metab_903	Carnosine	5.04684	5.0131	5.03518	4.99243	4.99283	4.98464	5.0569	5.04304	5.05819
pos_1295	metab_1233	Ptelatoside A	4.50721	4.49625	4.4897	4.53714	4.58795	4.48838	4.84389	4.72927	4.77134
pos_1301	metab_1238	Indoline	6.72527	6.67972	6.66726	5.60965	5.60433	5.59604	5.86313	5.8158	5.84207
pos_1302	metab_1239	Cinnamic Acid	5.07013	5.0442	5.01071	4.27272	4.22138	4.30838	4.40895	4.32395	4.43416
pos_2153	metab_2054	(2R,3R)-3-[[(2S)-1-[4-(Diaminomethylideneamino)Butylamino]-4-Methyl-1-Oxopentan-2-Yl]Carbamoyl]Oxirane-2-Carboxylic Acid	4.35503	4.46932	4.42492	4.86612	4.82817	4.89213	5.02002	4.99255	4.96087
pos_2169	metab_2070	Janthitrem B	5.38365	5.32656	5.31188	5.04409	5.01457	5.04909	5.11321	5.21202	5.21648
pos_2362	metab_2253	N6-(Delta2-Isopentenyl)-Adenine	2.06785	2.05698	2.05049	4.94627	4.89442	4.92318	5.05149	5.02772	5.02267
pos_2570	metab_2453	Fenamic Acid	4.64643	4.65444	4.73588	5.41361	5.41706	5.39887	5.4813	5.48056	5.48725
pos_2597	metab_2478	Prostaglandin F3A	5.52876	5.65247	5.62698	4.91581	4.92126	4.90058	4.98155	4.98131	5.01808
pos_2610	metab_2491	Kinetensin 4-7	5.64792	5.56296	5.59663	5.41993	5.45254	5.45886	5.49348	5.49571	5.51474
pos_2875	metab_2745	Retaspimycin	6.19579	6.17067	6.22768	5.73385	5.74409	5.73903	6.0007	5.98174	6.00471
pos_2959	metab_2820	Dn-Isobutylamide	5.32711	5.50813	5.49224	4.45053	4.55256	4.51648	4.6308	4.632	4.63642
pos_3361	metab_3201	Ustiloxin B	4.89957	4.80099	4.8756	5.1502	5.17512	5.13106	5.30843	5.30711	5.25494
pos_3655	metab_3492	Spisulosine	5.19383	5.17195	5.16946	5.11305	5.13506	5.11439	5.23302	5.31527	5.18806
pos_3796	metab_3625	Prostaglandin D1	4.99445	4.9489	5.03575	5.32157	5.27063	5.32641	5.50008	5.41692	5.4168
pos_3857	metab_3681	Corchorusoside D	5.69032	5.60298	5.64678	3.8542	3.8454	3.83882	4.17973	4.12139	4.19043
pos_3859	metab_3683	Coronaric Acid	5.14715	5.14129	5.18012	5.45813	5.40863	5.44525	5.53699	5.50246	5.48401
pos_4014	metab_3825	Lpe(18:2)	6.36638	6.25524	6.31022	5.73682	5.83486	5.79526	5.9877	5.91908	5.90436
pos_4084	metab_3875	Lysopc(18:3(6Z,9Z,12Z)/0:0)	6.05942	5.95366	5.91248	5.59401	5.64331	5.75344	5.90081	5.78387	5.83921
pos_4477	metab_4188	(8S,9S,10S,11S,13S,14S,17R)-11,17-Dihydroxy-17-(2-Hydroxyacetyl)-10,13-Dimethyl-9-Nonyl-1,2,6,7,8,11,12,14,15,16-Decahydrocyclopenta[A]Phenanthren-3-One	5.55523	5.54542	5.51345	5.42157	5.38197	5.40455	5.46746	5.48872	5.48364
pos_4764	metab_4433	Dexelvucitabine	4.77049	4.84742	4.80138	4.89975	4.92815	4.96073	5.07097	5.00578	5.09556
pos_4988	metab_4654	Beta-Funaltrexamine	5.23145	5.11622	5.10722	4.06962	4.28703	4.11795	4.33946	4.42291	4.43714
pos_5020	metab_4684	Gpetn(18:2/20:5)	6.00139	5.92765	5.92167	5.74079	5.76664	5.76607	5.86689	5.81647	5.81644
pos_5028	metab_4692	Pe(18:3(9Z,12Z,15Z)/5-Iso Pgf2Vi)	5.69238	5.45313	5.49937	5.33003	5.41907	5.44884	5.58018	5.50327	5.49592
pos_5083	metab_4741	Pe(P-18:0/Pgj2)	6.25321	6.1372	6.13443	6.1028	6.09593	6.01972	6.24218	6.1946	6.14565
pos_5164	metab_4808	Gpetn(14:0/22:5)	6.35231	6.21974	6.2083	6.09396	6.14362	6.1022	6.18535	6.21369	6.17066
pos_5242	metab_4871	As 1-1	5.97492	5.99086	5.98639	6.08055	6.1021	6.10966	6.16861	6.14952	6.14495
pos_5446	metab_5020	Alpha-Terpineol Propanoate	5.37798	5.1167	4.92502	4.67829	4.77807	4.68989	4.9406	4.80762	4.83321
pos_5508	metab_5072	(Z)-9-Cycloheptadecen-1-One	5.08847	4.99155	5.00216	4.89406	4.83274	4.92474	4.97254	5.0249	4.9692
pos_5594	metab_5144	Lysope(0:0/18:3(6Z,9Z,12Z))	5.63839	5.35663	5.35824	5.05362	5.13847	5.17395	5.35588	5.25041	5.27827
pos_5663	metab_5191	4-Oxo-2-Nonenal	5.17254	4.79177	4.88921	4.07793	4.06864	4.21563	4.35694	4.49619	4.78618
pos_5691	metab_5218	Lysope(0:0/20:5(5Z,8Z,11Z,14Z,17Z))	5.91752	5.62232	5.78656	5.00054	5.1257	5.15201	5.42317	5.2566	5.25576
pos_5712	metab_5238	Lysopc(20:5(5Z,8Z,11Z,14Z,17Z)/0:0)	6.27833	6.02063	6.15278	5.57562	5.74342	5.66196	5.92444	5.83707	5.93067
pos_5789	metab_5304	Stearidonic Acid	5.39492	5.32963	5.3407	5.13943	5.08172	5.11315	5.50592	5.28879	5.30684
pos_5995	metab_5495	9(S)-Hpode	4.77055	4.80039	4.7764	4.84889	4.83933	4.9136	4.98318	4.94407	4.98756
pos_6264	metab_5757	N-Nitrosodibutylamine	4.3589	4.35549	4.32842	4.27169	4.31995	4.24909	4.32985	4.37116	4.34171
pos_6278	metab_5770	8-Geranyloxy Psoralen	5.0769	5.01075	5.07185	4.99758	5.01636	5.02805	5.21006	5.15383	5.15485
pos_6309	metab_5800	Vinblastine	5.4747	5.45908	5.48972	5.00123	4.98802	5.01775	5.11152	5.11933	5.1813
pos_6847	metab_6318	4'-Hydroxypropanolol	4.573	4.49334	4.51946	4.54768	4.48229	4.47733	4.5509	4.62053	4.6441
pos_7018	metab_6482	Isamoxole	6.05425	6.04112	6.06581	5.95677	5.9193	5.91675	6.05019	5.9996	5.97242
pos_7279	metab_6732	Octaethylene Glycol	5.35514	5.43879	5.41624	5.41413	5.34702	5.3538	5.55179	5.60596	5.43392
pos_7311	metab_6762	Gamma-Glutamylphenylalanine	5.24846	5.17119	5.16477	5.18087	5.13776	5.19536	5.23815	5.24574	5.2154
pos_7549	metab_6994	Capsianoside I	5.35838	5.25463	5.26245	4.69048	4.48434	4.52396	4.83542	4.84702	4.84772
pos_7563	metab_7008	Phenylalanyl-Gamma-Glutamate	4.81875	4.80737	4.81681	2.74238	2.47677	2.75223	3.29252	3.00068	3.2876
pos_7831	metab_7258	4-Methylgallic Acid 3-Glucuronide	5.13857	5.15818	5.08782	5.03446	5.01725	5.02814	5.11702	5.07653	5.06467
pos_7974	metab_7401	Leucylproline	5.92927	5.93659	5.91688	6.39614	6.36736	6.37204	6.4513	6.41357	6.48649
pos_8013	metab_7438	Pantothenic Acid	5.43116	5.494	5.41915	4.67909	4.65849	4.71217	4.82533	4.78358	4.85684
pos_8122	metab_7545	Tyrosine Methylester	4.70558	4.6613	4.65979	4.22559	4.21891	4.35621	4.43291	4.36578	4.44708
pos_8294	metab_7709	Alpha-Carboxyethyl Hydroxychroman	5.12635	5.17583	5.21435	4.59043	4.62299	4.60769	4.73204	4.69778	4.70518
pos_8392	metab_7804	3-Methylbenzaldehyde	4.84462	4.80126	4.79817	4.26471	4.28782	4.28249	4.35816	4.30898	4.37189
pos_8398	metab_7809	P-Coumaraldehyde	7.25684	7.20493	7.18564	6.1377	6.14317	6.13083	6.40173	6.35616	6.37869
pos_8404	metab_7815	3-Methylcatechol	4.77589	4.67983	4.68411	3.88609	3.92873	3.93779	4.05346	4.04725	4.07534
pos_8405	metab_7816	Neocarthamin	5.98934	5.90225	5.91342	4.76649	4.84258	4.73783	5.17159	5.1285	5.07055
pos_8639	metab_8039	Alpha-Acetyllysine	5.44373	5.37289	5.38904	4.68045	4.64301	4.60971	4.75387	4.71951	4.76348
pos_8665	metab_8063	Hydroxyphenylacetylglycine	4.33239	4.28657	4.41817	5.39385	5.36497	5.35966	5.45027	5.44309	5.47249
pos_8778	metab_8170	Benzofuran	5.33039	5.31797	5.33501	3.88212	3.70504	3.86738	4.16486	4.20671	4.14983
pos_8792	metab_8181	Octopamine	6.16129	6.1319	6.1475	4.87386	4.86811	4.87061	5.119	5.09057	5.09668
pos_8818	metab_8206	Gamma-Glutamylglutamic Acid	5.61249	5.63213	5.5921	5.58799	5.54865	5.52749	5.63025	5.62749	5.64524
pos_9318	metab_8676	Sarcosine	5.21365	5.18626	5.17951	4.89027	4.89546	4.86993	4.95149	4.92952	4.97841
neg_316	metab_9404	4-Amino-3-Hydroxybutyric Acid	5.33421	5.34594	5.32874	4.9184	4.89906	4.939	5.01842	5.00847	5.02213
neg_813	metab_9890	Gallic Acid	5.31474	5.30412	5.31501	4.65093	4.62441	4.60699	4.69336	4.67423	4.72085
neg_849	metab_9926	Lysyltyrosine	6.26111	6.2156	6.21089	4.50889	4.35069	4.42975	4.80142	4.84107	4.89037
neg_1153	metab_10230	(2S)-3-Hydroxy-1-[(2S)-Pyrrolidine-2-Carbonyl]Pyrrolidine-2-Carboxylic Acid	4.50048	4.54019	4.49106	4.53931	4.58078	4.58032	4.62878	4.644	4.64867
neg_1250	metab_10327	Moroxydine	4.86094	4.78854	4.79031	4.11302	4.27581	4.16094	4.34772	4.30658	4.37454
neg_1406	metab_10483	6-Deoxy-4-O-(3,6-Di-O-Methyl-Beta-D-Glucopyranosyl)-2,3-Di-O-Methyl-Alpha-L-Mannopyranose	5.2355	5.18863	5.19081	5.01192	5.00355	5.04056	5.1057	5.13164	5.08761
neg_1521	metab_10598	Tubocurarine	5.29069	5.42447	5.44774	4.62628	4.66612	4.59134	4.78057	4.71957	4.71784
neg_1786	metab_10863	(1R,2R,3S,1'R)-Nepetalinic Acid	4.47107	4.43524	4.41713	3.79982	3.86548	3.87948	4.10165	3.93152	4.11172
neg_1855	metab_10932	3,5-Dihydroxy-6,7-Megastigmadien-9-One	3.35939	3.42025	2.97605	4.49754	4.5506	4.51384	4.57841	4.6443	4.57471
neg_1856	metab_10933	Trilostane	5.94294	5.91919	5.92987	5.77007	5.82187	5.79521	5.85479	5.84055	5.86746
neg_1933	metab_11010	Myristic Acid	3.86721	3.85097	3.87384	4.68488	4.70103	4.72617	4.79744	4.80308	4.79012
neg_1982	metab_11059	S-Nitroglutathione	5.03954	4.19014	3.99969	3.33874	3.33592	3.53349	3.81553	5.04131	4.62918
neg_1996	metab_11073	(All-Z)-8,11,14-Heptadecatrienal	4.41626	4.32046	4.36784	4.54807	4.74921	4.82471	5.01436	4.95713	4.92799
neg_2062	metab_11138	Ursolic Acid	5.18066	4.82928	5.49244	5.29924	5.80781	5.63788	6.26157	6.3434	6.12366
neg_2138	metab_11214	Pe(18:1(9Z)-O(12,13)/18:2(9Z,12Z))	5.08963	5.13626	4.70682	4.60596	4.02519	4.59795	5.63443	4.88316	5.26145
neg_2194	metab_11266	Gpetn(18:3/18:3)	5.62386	5.50483	5.55086	5.27794	5.37826	5.37853	5.43422	5.43004	5.46701
neg_2217	metab_11288	Gpetn(18:2/18:3)	6.45217	6.49425	6.46373	6.26381	6.28867	6.32792	6.36891	6.37213	6.34666
neg_2259	metab_11330	Ps(22:1(13Z)/18:4(6Z,9Z,12Z,15Z))	6.8042	6.84322	6.85453	6.6796	6.75267	6.70347	6.79301	6.77665	6.79206
neg_2270	metab_11340	Dehydroisoandrosterone 3-Glucuronide	6.17887	6.09941	6.10482	5.23742	5.34083	5.27998	5.41638	5.41287	5.35255
neg_2343	metab_11413	Lysopa(18:2(9Z,12Z)/0:0)	6.99273	7.00319	7.03733	6.41859	6.49633	6.47183	6.58164	6.58667	6.57945
neg_2560	metab_11630	Limonoate A-Ring-Lactone	5.40659	5.36727	5.41447	4.69233	4.62727	4.60403	4.90912	4.91885	4.85068
neg_2582	metab_11652	5Alpha-Androstan-17Beta-Ol-3-One Glucosiduronate	5.98629	6.06997	6.12502	5.37617	5.43303	5.46201	5.55333	5.58101	5.61189
neg_2648	metab_11718	Soyacerebroside I	7.33884	7.25774	7.23877	7.12947	7.16077	7.16419	7.29099	7.23201	7.24122
neg_2825	metab_11893	5,8,11-Eicosatrienoic Acid	3.48212	3.79354	3.77604	5.51582	5.52692	5.48451	5.6288	5.59232	5.5547
neg_2850	metab_11918	Momorcharaside B	5.83228	5.62719	5.94588	5.63313	6.13906	6.03358	6.47659	6.54494	6.41043
neg_2851	metab_11919	Ganoderiol I	3.87142	3.85518	3.90661	4.06957	5.16805	4.7586	5.88697	5.94217	5.57943
neg_2900	metab_11967	Lysopc(15:0/0:0)	6.2353	6.13314	6.15989	5.82295	5.88967	5.81173	6.02578	5.94806	5.91472
neg_2940	metab_12006	Androstanediol	5.07004	4.98738	5.0117	3.70127	3.69845	3.70822	3.82748	3.9508	4.0836
neg_2955	metab_12021	Lpc(18:3)	6.01586	5.95903	5.9718	5.13044	5.27265	5.19662	5.41562	5.41537	5.36382
neg_3032	metab_12098	5(S),14(R)-Lipoxin B4	5.37875	5.32527	5.35515	5.12326	5.13964	5.16543	5.23204	5.19605	5.21494
neg_3038	metab_12104	Undecanedioic Acid	4.12259	4.18463	4.12587	4.3479	4.30443	4.36499	4.44477	4.44077	4.40769
neg_3105	metab_12171	Gamma-Glutamylcysteine	4.12002	4.11178	4.22292	4.2423	4.2527	4.31051	4.42069	4.43754	4.38175
neg_3215	metab_12281	Melagatran	5.80302	5.72506	5.71342	4.80485	4.74948	4.66564	4.95472	4.89664	5.00455
neg_3346	metab_12412	Ps(22:4(7Z,10Z,13Z,16Z)/22:5(7Z,10Z,13Z,16Z,19Z))	5.69212	5.69918	5.60947	4.78203	4.61131	4.77247	4.95042	4.93133	4.84043
neg_3378	metab_12444	Epothilone B	6.14517	6.12542	6.11713	5.4286	5.45058	5.38721	5.51679	5.46125	5.52308
neg_3429	metab_12495	Benzidine	3.82528	3.82198	3.9368	4.76056	4.7152	4.73446	4.80853	4.80333	4.80984
neg_3779	metab_12845	Ramiprilat	4.85321	4.81963	4.80777	4.88105	4.93756	4.90678	4.99021	4.98147	4.95636
neg_3822	metab_12888	Kojic Acid	5.08495	5.0928	5.07865	4.75142	4.71682	4.7755	4.84866	4.80591	4.88016
neg_3870	metab_12936	2-S-Glutathionyl Caftaric Acid	7.41456	7.42631	7.40866	7.43375	7.42615	7.44157	7.49448	7.49106	7.51609
neg_3927	metab_12993	Betonicine	5.48284	5.46474	5.4517	4.08558	4.05605	3.99849	4.50446	4.44012	4.50945
neg_4038	metab_13104	1,2,3,4-Tetrahydroisoquinoline-1-Carboxylic Acid	5.63158	5.70471	5.67815	5.12584	5.14533	5.13059	5.22267	5.19826	5.16132
neg_4043	metab_13109	Normetanephrine	5.98125	6.01499	5.98519	5.39722	5.41548	5.40351	5.49575	5.47169	5.44327
neg_4063	metab_13129	L-Phenylalanine	6.26184	6.2665	6.24163	4.93209	4.88628	4.92469	5.18754	5.13829	5.14045
neg_4459	metab_13516	Digalacturonate	5.87706	5.90723	5.86518	5.97195	5.98884	5.9602	6.10048	6.12805	6.09834
