# Supplementary material for: Metabolomic insights into ultrasound-assisted fermentation of grape juice
Source: Ultrason Sonochem. 2025 Aug 30;121:107537. doi: 10.1016/j.ultsonch.2025.107537 (PMC12423418; doi:10.1016/j.ultsonch.2025.107537)
Supplement: Supplementary Data 10 [file mmc10.xlsx]

## Sheet: Sheet1
Table S9 Metabolites significantly correlated with antioxidant indices
	Metab ID	metab_992	metab_1189	metab_1544	metab_2165	metab_5549	metab_6742	metab_6758	metab_6812	metab_6962	metab_7469	metab_8058	metab_10664	metab_12345	metab_13289	metab_1032	metab_1599	metab_2103	metab_3148	metab_8109	metab_8275	metab_9623	metab_9629	metab_12649	metab_13372	metab_13506	metab_710	metab_784	metab_1272	metab_2297	metab_3149	metab_6422	metab_6488	metab_8159	metab_9631	metab_10420	metab_13163	metab_459	metab_593	metab_1778	metab_2373	metab_2979	metab_3606	metab_7684	metab_8581	metab_9675	metab_10210	metab_12870	metab_727
	Metabolite	1-Isothiocyanato-7-(Methylsulfinyl)Heptane	Valylproline	Tyr-Pro	Forodesine	Pc(2:0/18:1(12Z)-2Oh(9,10))	Galnon	Tranexamic Acid	(-)-Wikstromol	Aspirin	Octreotide	L-2-Amino-4-Methylenepentanedioic Acid	2-Propenoic Acid, 2-(((2-Methoxyphenyl)Acetyl)Amino)-	Acetylleucine	Erythritol	Arginylserine	Araloside A	Annomuricatin B	(E)-5-(3,4,5,6-Tetrahydro-3-Pyridylidenemethyl)-2-Furanmethanol	N-Methylglucosamine	Nad+	(2S,3S,4S,5R)-3,4,5-Trihydroxy-6-Sulfooxyoxane-2-Carboxylic Acid	Ascorbic Acid	Ac-Pro-Gly-Pro-Oh	Galactinol	D-Manno-2-Heptulose	(S)-2-Aceto-2-Hydroxybutanoic Acid	Kainic Acid	5-Methyl Furfural	N-Lactoyl-Tyrosine	N-Lactoyl-Phenylalanine	Glufosinate	Diphenylurea	Galactosylhydroxylysine	Glucuronolactone	Dethiobiotin	Esonarimod	Miglitol	Gluconolactone	Spergualin	Cyanidin 3-(Malonylsophoroside) 5-Glucoside	Mexiletine	Mupirocin	Zeranol	Valtrate	N-Acetyl-L-Aspartic Acid	3-Hydroxypentanoic Acid	Homovanillic Acid Sulfate	Pyridoxine
TFC	Pearson Correlation	-0.396	-0.385	-0.389	-0.462	-0.425	-0.545	-0.115	-0.465	-0.567	-0.427	-0.383	-0.431	-0.459	-0.465	-0.412	-0.331	-0.502	-0.428	-0.424	-0.41	-0.418	-0.412	-0.405	-0.459	-0.425	-0.48	-0.422	-0.402	-0.384	-0.417	-0.386	-0.502	-0.421	-0.407	-0.448	-0.459	-0.429	-0.327	-0.202	-0.439	-0.329	-0.506	-0.428	-0.454	-0.432	-0.422	-0.534	-0.374
	Sig. (two-tailed)	0.291	0.306	0.301	0.21	0.254	0.129	0.768	0.207	0.111	0.252	0.308	0.247	0.214	0.208	0.27	0.385	0.169	0.251	0.256	0.274	0.263	0.271	0.279	0.214	0.254	0.191	0.258	0.283	0.307	0.264	0.305	0.168	0.259	0.278	0.226	0.214	0.249	0.391	0.602	0.237	0.388	0.165	0.25	0.219	0.245	0.258	0.139	0.321
TPC	Pearson Correlation	.855**	.859**	.851**	.828**	.850**	.737*	.740*	.822**	.689*	.836**	.852**	.806**	.791*	.802**	.824**	.818**	.768*	.836**	.843**	.840**	.800**	.823**	.825**	.815**	.844**	.797*	.843**	.850**	.783*	.821**	.828**	.768*	.831**	.820**	.823**	.817**	.840**	.871**	.922**	.816**	.759*	.767*	.838**	.806**	.838**	.816**	.750*	.864**
	Sig. (two-tailed)	0.003	0.003	0.004	0.006	0.004	0.023	0.023	0.007	0.04	0.005	0.004	0.009	0.011	0.009	0.006	0.007	0.016	0.005	0.004	0.005	0.01	0.006	0.006	0.007	0.004	0.01	0.004	0.004	0.013	0.007	0.006	0.016	0.006	0.007	0.006	0.007	0.005	0.002	0	0.007	0.018	0.016	0.005	0.009	0.005	0.007	0.02	0.003
ABTS+	Pearson Correlation	.961**	.965**	.958**	.937**	.948**	.887**	.828**	.937**	.831**	.946**	.961**	.943**	.932**	.937**	.953**	.864**	.898**	.953**	.942**	.958**	.939**	.953**	.949**	.942**	.953**	.931**	.955**	.960**	.928**	.944**	.955**	.913**	.950**	.951**	.946**	.943**	.946**	.969**	.971**	.893**	.909**	.908**	.952**	.940**	.937**	.948**	.899**	.969**
	Sig. (two-tailed)	0	0	0	0	0	0.001	0.006	0	0.006	0	0	0	0	0	0	0.003	0.001	0	0	0	0	0	0	0	0	0	0	0	0	0	0	0.001	0	0	0	0	0	0	0	0.001	0.001	0.001	0	0	0	0	0.001	0
DPPH	Pearson Correlation	-0.078	-0.067	-0.074	-0.134	-0.095	-0.242	0.116	-0.144	-0.291	-0.112	-0.072	-0.136	-0.166	-0.161	-0.111	0.003	-0.213	-0.111	-0.098	-0.097	-0.134	-0.111	-0.109	-0.144	-0.103	-0.177	-0.102	-0.086	-0.111	-0.112	-0.089	-0.197	-0.108	-0.109	-0.135	-0.145	-0.111	-0.014	0.111	-0.118	-0.074	-0.206	-0.104	-0.15	-0.104	-0.119	-0.246	-0.055
	Sig. (two-tailed)	0.842	0.864	0.851	0.732	0.809	0.531	0.767	0.711	0.448	0.774	0.854	0.727	0.669	0.679	0.776	0.993	0.582	0.776	0.801	0.805	0.732	0.776	0.78	0.711	0.793	0.649	0.794	0.827	0.776	0.775	0.82	0.611	0.782	0.78	0.73	0.709	0.776	0.972	0.776	0.763	0.85	0.595	0.791	0.701	0.79	0.761	0.523	0.888
** indicates significant correlation at the 0.01 level (two-tailed).
* indicates significant correlation at the 0.05 level (two-tailed).
[truncated: 245 more columns]
