# Supplementary material for: Metabolomic insights into ultrasound-assisted fermentation of grape juice
Source: Ultrason Sonochem. 2025 Aug 30;121:107537. doi: 10.1016/j.ultsonch.2025.107537 (PMC12423418; doi:10.1016/j.ultsonch.2025.107537)
Supplement: Supplementary Data 11 [file mmc11.xlsx]

## Sheet: Biological Process
ID	Description	GeneRatio	BgRatio	pvalue	p.adjust	qvalue	geneID	Count
GO:0050727	regulation of inflammatory response	11/33	386/18723	3.19834e-11	6.17279e-08	2.94247e-08	ADORA1/ADA/PPARD/PPARA/PTGS2/CNR1/CNR2/PTPN2/PPARG/FYN/EGFR	11
GO:0050728	negative regulation of inflammatory response	8/33	176/18723	5.90535e-10	5.69867e-07	2.71646e-07	ADORA1/ADA/PPARD/PPARA/CNR2/PTPN2/PPARG/FYN	8
GO:0070482	response to oxygen levels	9/33	347/18723	6.06219e-09	3.90001e-06	1.85907e-06	DPP4/ADORA1/ADA/EGLN1/PPARD/PPARA/PTGS2/NOX4/POLB	9
GO:0031348	negative regulation of defense response	8/33	258/18723	1.20226e-08	5.80091e-06	2.7652e-06	ADORA1/ADA/PPARD/PPARA/CNR2/PTPN2/PPARG/FYN	8
GO:0007584	response to nutrient	7/33	174/18723	1.8486e-08	6.77727e-06	3.23061e-06	ADA/PPARD/PTGS2/CNR1/PPARG/EGFR/TYR	7
GO:0048660	regulation of smooth muscle cell proliferation	7/33	180/18723	2.33621e-08	6.77727e-06	3.23061e-06	ERN1/PPARD/PTGS2/AKR1B1/NQO2/PPARG/EGFR	7
GO:0048659	smooth muscle cell proliferation	7/33	184/18723	2.71853e-08	6.77727e-06	3.23061e-06	ERN1/PPARD/PTGS2/AKR1B1/NQO2/PPARG/EGFR	7
GO:0008217	regulation of blood pressure	7/33	186/18723	2.92877e-08	6.77727e-06	3.23061e-06	ADORA1/PPARA/AR/PTGS2/CNR1/PPARG/PTGS1	7
GO:0032102	negative regulation of response to external stimulus	9/33	420/18723	3.16038e-08	6.77727e-06	3.23061e-06	DPP4/ADORA1/ADA/PPARD/PPARA/CNR2/PTPN2/PPARG/FYN	9
GO:0001666	response to hypoxia	8/33	307/18723	4.63763e-08	8.95063e-06	4.26662e-06	DPP4/ADORA1/ADA/EGLN1/PPARD/PPARA/PTGS2/NOX4	8
GO:0036293	response to decreased oxygen levels	8/33	322/18723	6.70029e-08	1.029e-05	4.90506e-06	DPP4/ADORA1/ADA/EGLN1/PPARD/PPARA/PTGS2/NOX4	8
GO:0010888	negative regulation of lipid storage	4/33	23/18723	6.91417e-08	1.029e-05	4.90506e-06	PPARD/PPARA/PTPN2/PPARG	4
GO:0042180	cellular ketone metabolic process	7/33	211/18723	6.96203e-08	1.029e-05	4.90506e-06	PPARD/PPARA/PTGS2/AKR1B1/NQO2/CNR1/PPARG	7
GO:0060135	maternal process involved in female pregnancy	5/33	62/18723	7.46423e-08	1.029e-05	4.90506e-06	PPARD/AR/PTGS2/AKR1B1/CNR1	5
GO:0033002	muscle cell proliferation	7/33	248/18723	2.09329e-07	2.69337e-05	1.28389e-05	ERN1/PPARD/PTGS2/AKR1B1/NQO2/PPARG/EGFR	7
GO:0097193	intrinsic apoptotic signaling pathway	7/33	288/18723	5.74549e-07	6.18382e-05	2.94773e-05	ERN1/CASP2/PTGS2/POLB/PTPN1/PTPN2/LCK	7
GO:0019217	regulation of fatty acid metabolic process	5/33	93/18723	5.76729e-07	6.18382e-05	2.94773e-05	PPARD/PPARA/PTGS2/CNR1/PPARG	5
GO:0033273	response to vitamin	5/33	93/18723	5.76729e-07	6.18382e-05	2.94773e-05	ADA/PPARD/PTGS2/EGFR/TYR	5
GO:0045923	positive regulation of fatty acid metabolic process	4/33	39/18723	6.29618e-07	6.29622e-05	3.00131e-05	PPARD/PPARA/PTGS2/PPARG	4
GO:0002683	negative regulation of immune system process	8/33	434/18723	6.52458e-07	6.29622e-05	3.00131e-05	DPP4/ADORA1/ADA/CNR1/CNR2/PTPN2/PPARG/FYN	8
GO:0010887	negative regulation of cholesterol storage	3/33	11/18723	8.1522e-07	7.49226e-05	3.57144e-05	PPARD/PPARA/PPARG	3
GO:0019233	sensory perception of pain	5/33	103/18723	9.59399e-07	8.41654e-05	4.01203e-05	ADORA1/PTGS2/CNR1/CNR2/FYN	5
GO:0048661	positive regulation of smooth muscle cell proliferation	5/33	104/18723	1.0066e-06	8.44665e-05	4.02638e-05	ERN1/PTGS2/AKR1B1/NQO2/EGFR	5
GO:0031667	response to nutrient levels	8/33	474/18723	1.26565e-06	0.000101779	4.85164e-05	ADA/PPARD/PPARA/PTGS2/CNR1/PPARG/EGFR/TYR	8
GO:0070254	mucus secretion	3/33	13/18723	1.40965e-06	0.00010464	4.98801e-05	ADORA1/ADA/EGFR	3
GO:1900103	positive regulation of endoplasmic reticulum unfolded protein response	3/33	13/18723	1.40965e-06	0.00010464	4.98801e-05	ERN1/PTPN1/PTPN2	3
GO:2001233	regulation of apoptotic signaling pathway	7/33	356/18723	2.36392e-06	0.000168977	8.05485e-05	AR/CASP2/PTGS2/PTPN1/PTPN2/FYN/LCK	7
GO:0010883	regulation of lipid storage	4/33	57/18723	2.95701e-06	0.000203592	9.7049e-05	PPARD/PPARA/PTPN2/PPARG	4
GO:2000116	regulation of cysteine-type endopeptidase activity	6/33	235/18723	3.05915e-06	0.000203592	9.7049e-05	CASP2/PTGS2/RPS6KA3/PPARG/FYN/LCK	6
GO:0018108	peptidyl-tyrosine phosphorylation	7/33	375/18723	3.33335e-06	0.000204632	9.75448e-05	ADORA1/NOX4/PTPN1/PTPN2/FYN/EGFR/LCK	7
GO:1902894	negative regulation of pri-miRNA transcription by RNA polymerase II	3/33	17/18723	3.33555e-06	0.000204632	9.75448e-05	PPARD/PPARA/PPARG	3
GO:0010565	regulation of cellular ketone metabolic process	5/33	133/18723	3.39286e-06	0.000204632	9.75448e-05	PPARD/PPARA/PTGS2/CNR1/PPARG	5
GO:0018212	peptidyl-tyrosine modification	7/33	378/18723	3.51317e-06	0.000205467	9.7943e-05	ADORA1/NOX4/PTPN1/PTPN2/FYN/EGFR/LCK	7
GO:0006631	fatty acid metabolic process	7/33	390/18723	4.31575e-06	0.000244982	0.000116779	PPARD/PPARA/PTGS2/AKR1B1/CNR1/PPARG/PTGS1	7
GO:0003015	heart process	6/33	251/18723	4.47088e-06	0.000246537	0.00011752	ADORA1/ADA/NOX4/KCNH2/CACNA2D1/FYN	6
GO:0010885	regulation of cholesterol storage	3/33	19/18723	4.74174e-06	0.000252496	0.000120361	PPARD/PPARA/PPARG	3
GO:0062013	positive regulation of small molecule metabolic process	5/33	143/18723	4.8406e-06	0.000252496	0.000120361	PPARD/PPARA/PTGS2/PTPN2/PPARG	5
GO:1903522	regulation of blood circulation	6/33	256/18723	5.00732e-06	0.000254319	0.00012123	ADORA1/ADA/PTGS2/KCNH2/CACNA2D1/EGFR	6
GO:1905953	negative regulation of lipid localization	4/33	66/18723	5.33539e-06	0.000264033	0.00012586	PPARD/PPARA/PTPN2/PPARG	4
GO:0045834	positive regulation of lipid metabolic process	5/33	149/18723	5.91758e-06	0.000281206	0.000134046	ADORA1/PPARD/PPARA/PTGS2/PPARG	5
GO:0050730	regulation of peptidyl-tyrosine phosphorylation	6/33	264/18723	5.9738e-06	0.000281206	0.000134046	ADORA1/NOX4/PTPN1/PTPN2/FYN/EGFR	6
GO:0050805	negative regulation of synaptic transmission	4/33	69/18723	6.37602e-06	0.000284791	0.000135755	ADORA1/PTGS2/ACHE/CNR2	4
GO:0051966	regulation of synaptic transmission, glutamatergic	4/33	69/18723	6.37602e-06	0.000284791	0.000135755	ADORA1/PTGS2/CNR1/EGFR	4
GO:0010878	cholesterol storage	3/33	21/18723	6.49265e-06	0.000284791	0.000135755	PPARD/PPARA/PPARG	3
GO:2000377	regulation of reactive oxygen species metabolic process	5/33	157/18723	7.63637e-06	0.000327515	0.000156121	PPARA/NOX4/NQO2/FYN/EGFR	5
GO:0050804	modulation of chemical synaptic transmission	7/33	439/18723	9.36105e-06	0.000390134	0.000185971	ADORA1/PTGS2/ACHE/CNR1/CNR2/FYN/EGFR	7
GO:0099177	regulation of trans-synaptic signaling	7/33	440/18723	9.50068e-06	0.000390134	0.000185971	ADORA1/PTGS2/ACHE/CNR1/CNR2/FYN/EGFR	7
GO:0022407	regulation of cell-cell adhesion	7/33	448/18723	1.06814e-05	0.000429483	0.000204728	DPP4/ADA/PPARA/PRKCA/PTPN2/FYN/LCK	7
GO:0003012	muscle system process	7/33	452/18723	1.13161e-05	0.000442976	0.00021116	ADORA1/ADA/PPARA/PRKCA/PTGS2/KCNH2/CACNA2D1	7
GO:0050890	cognition	6/33	296/18723	1.14761e-05	0.000442976	0.00021116	ADORA1/PTGS2/NQO2/CNR1/FYN/EGFR	6
GO:0048511	rhythmic process	6/33	298/18723	1.19236e-05	0.000451228	0.000215093	ADORA1/ADA/PPARA/CASP2/PPARG/EGFR	6
GO:0060249	anatomical structure homeostasis	6/33	314/18723	1.60387e-05	0.000584631	0.000278684	ADORA1/PRKCA/PTGS2/AKR1B1/CNR1/EGFR	6
GO:0019915	lipid storage	4/33	87/18723	1.60546e-05	0.000584631	0.000278684	PPARD/PPARA/PTPN2/PPARG	4
GO:0061097	regulation of protein tyrosine kinase activity	4/33	90/18723	1.83613e-05	0.000656247	0.000312823	ADORA1/NOX4/PTPN1/PTPN2	4
GO:0009755	hormone-mediated signaling pathway	5/33	190/18723	1.92372e-05	0.000675052	0.000321787	PPARD/PPARA/AR/PPARG/ESR2	5
GO:1900101	regulation of endoplasmic reticulum unfolded protein response	3/33	30/18723	1.96065e-05	0.000675723	0.000322107	ERN1/PTPN1/PTPN2	3
GO:0035249	synaptic transmission, glutamatergic	4/33	92/18723	2.00288e-05	0.000678168	0.000323272	ADORA1/PTGS2/CNR1/EGFR	4
GO:0007565	female pregnancy	5/33	193/18723	2.07441e-05	0.000690278	0.000329044	PPARD/AR/PTGS2/AKR1B1/CNR1	5
GO:0019216	regulation of lipid metabolic process	6/33	331/18723	2.15996e-05	0.000706563	0.000336807	ADORA1/PPARD/PPARA/PTGS2/CNR1/PPARG	6
GO:0062012	regulation of small molecule metabolic process	6/33	334/18723	2.27255e-05	0.000731003	0.000348457	PPARD/PPARA/PTGS2/CNR1/PTPN2/PPARG	6
GO:1903037	regulation of leukocyte cell-cell adhesion	6/33	336/18723	2.35021e-05	0.000733607	0.000349699	DPP4/ADA/PPARA/PTPN2/FYN/LCK	6
GO:0002791	regulation of peptide secretion	5/33	200/18723	2.46184e-05	0.000733607	0.000349699	DPP4/ADORA1/PPARD/CNR1/EGFR	5
GO:1901216	positive regulation of neuron death	4/33	97/18723	2.46829e-05	0.000733607	0.000349699	ADORA1/CASP2/NQO2/FYN	4
GO:0007568	aging	6/33	339/18723	2.4707e-05	0.000733607	0.000349699	ADA/CASP2/PTGS2/NOX4/CNR1/POLB	6
GO:0048545	response to steroid hormone	6/33	339/18723	2.4707e-05	0.000733607	0.000349699	PPARD/PPARA/AR/PTGS2/ESR2/EGFR	6
GO:0090087	regulation of peptide transport	5/33	202/18723	2.58225e-05	0.000738172	0.000351875	DPP4/ADORA1/PPARD/CNR1/EGFR	5
GO:0032228	regulation of synaptic transmission, GABAergic	3/33	33/18723	2.62532e-05	0.000738172	0.000351875	ADORA1/CNR1/CNR2	3
GO:0046320	regulation of fatty acid oxidation	3/33	33/18723	2.62532e-05	0.000738172	0.000351875	PPARD/PPARA/CNR1	3
GO:0032496	response to lipopolysaccharide	6/33	343/18723	2.63906e-05	0.000738172	0.000351875	PPARD/PRKCA/PTGS2/RPS6KA3/CNR1/CNR2	6
GO:0071383	cellular response to steroid hormone stimulus	5/33	204/18723	2.70721e-05	0.000746416	0.000355805	PPARD/PPARA/AR/ESR2/EGFR	5
GO:0043281	regulation of cysteine-type endopeptidase activity involved in apoptotic process	5/33	209/18723	3.04023e-05	0.000826428	0.000393945	CASP2/PTGS2/RPS6KA3/PPARG/LCK	5
GO:0007623	circadian rhythm	5/33	210/18723	3.11049e-05	0.000830633	0.000395949	ADORA1/ADA/PPARA/PPARG/EGFR	5
GO:1905898	positive regulation of response to endoplasmic reticulum stress	3/33	35/18723	3.14177e-05	0.000830633	0.000395949	ERN1/PTPN1/PTPN2	3
GO:1901653	cellular response to peptide	6/33	359/18723	3.40762e-05	0.000888745	0.000423651	AKR1B1/PTPN1/PTPN2/CACNA2D1/PPARG/FYN	6
GO:0070997	neuron death	6/33	361/18723	3.51518e-05	0.000904573	0.000431196	ADORA1/PPARA/CASP2/NQO2/POLB/FYN	6
GO:0002237	response to molecule of bacterial origin	6/33	363/18723	3.62546e-05	0.000920675	0.000438871	PPARD/PRKCA/PTGS2/RPS6KA3/CNR1/CNR2	6
GO:0044706	multi-multicellular organism process	5/33	220/18723	3.88483e-05	0.00097373	0.000464161	PPARD/AR/PTGS2/AKR1B1/CNR1	5
GO:0050900	leukocyte migration	6/33	369/18723	3.9731e-05	0.000983087	0.000468622	DPP4/ADORA1/ADA/CNR2/FYN/LCK	6
GO:0032941	secretion by tissue	3/33	38/18723	4.03494e-05	0.00098575	0.000469891	ADORA1/ADA/EGFR	3
GO:0007159	leukocyte cell-cell adhesion	6/33	371/18723	4.09476e-05	0.000987861	0.000470897	DPP4/ADA/PPARA/PTPN2/FYN/LCK	6
GO:0044282	small molecule catabolic process	6/33	376/18723	4.41207e-05	0.00105127	0.000501124	ADA/PPARD/PPARA/NQO2/CNR1/DAO	6
GO:0050878	regulation of body fluid levels	6/33	379/18723	4.61175e-05	0.00108545	0.000517415	ADORA1/ADA/PRKCA/AKR1B1/EGFR/LCK	6
GO:0050856	regulation of T cell receptor signaling pathway	3/33	41/18723	5.08034e-05	0.00118133	0.000563122	ADA/PTPN2/LCK	3
GO:0040013	negative regulation of locomotion	6/33	391/18723	5.48439e-05	0.0012601	0.000600671	DPP4/ADORA1/ADA/PPARD/PTPN2/PPARG	6
GO:0072593	reactive oxygen species metabolic process	5/33	239/18723	5.76137e-05	0.00130323	0.000621229	PPARA/NOX4/NQO2/FYN/EGFR	5
GO:0045776	negative regulation of blood pressure	3/33	43/18723	5.86736e-05	0.00130323	0.000621229	ADORA1/PPARA/CNR1	3
GO:0042752	regulation of circadian rhythm	4/33	121/18723	5.87466e-05	0.00130323	0.000621229	ADORA1/ADA/PPARA/PPARG	4
GO:0002790	peptide secretion	5/33	242/18723	6.11241e-05	0.00133385	0.000635823	DPP4/ADORA1/PPARD/CNR1/EGFR	5
GO:0050852	T cell receptor signaling pathway	4/33	123/18723	6.26243e-05	0.00133385	0.000635823	ADA/PTPN2/FYN/LCK	4
GO:0031295	T cell costimulation	3/33	44/18723	6.28912e-05	0.00133385	0.000635823	DPP4/FYN/LCK	3
GO:0050999	regulation of nitric-oxide synthase activity	3/33	44/18723	6.28912e-05	0.00133385	0.000635823	CNR1/CNR2/EGFR	3
GO:0046883	regulation of hormone secretion	5/33	249/18723	6.9959e-05	0.00146762	0.00069959	DPP4/ADORA1/PPARD/CNR1/EGFR	5
GO:0031294	lymphocyte costimulation	3/33	46/18723	7.19117e-05	0.00149236	0.000711385	DPP4/FYN/LCK	3
GO:0090257	regulation of muscle system process	5/33	252/18723	7.4034e-05	0.00152006	0.000724588	ADORA1/ADA/PPARA/PRKCA/PTGS2	5
GO:0043434	response to peptide hormone	6/33	414/18723	7.52577e-05	0.00152892	0.000728812	PPARA/PTGS2/PTPN1/PTPN2/PPARG/FYN	6
GO:0042311	vasodilation	3/33	47/18723	7.67226e-05	0.00154236	0.000735219	ADORA1/PPARD/EGFR	3
GO:0007611	learning or memory	5/33	255/18723	7.829e-05	0.00154236	0.000735219	PTGS2/NQO2/CNR1/FYN/EGFR	5
GO:0016311	dephosphorylation	6/33	417/18723	7.83168e-05	0.00154236	0.000735219	ADORA1/POLB/PTPN1/PTPN2/ACP1/LCK	6
GO:0002673	regulation of acute inflammatory response	3/33	48/18723	8.17392e-05	0.00157604	0.000751275	ADORA1/PTGS2/CNR1	3
GO:0002686	negative regulation of leukocyte migration	3/33	48/18723	8.17392e-05	0.00157604	0.000751275	DPP4/ADORA1/ADA	3
GO:0042593	glucose homeostasis	5/33	258/18723	8.27324e-05	0.00157604	0.000751275	ERN1/PPARD/CNR1/PTPN2/PPARG	5
GO:0033500	carbohydrate homeostasis	5/33	259/18723	8.42556e-05	0.00157604	0.000751275	ERN1/PPARD/CNR1/PTPN2/PPARG	5
GO:0048608	reproductive structure development	6/33	424/18723	8.58426e-05	0.00157604	0.000751275	ADA/PPARD/AR/CASP2/PTGS2/PPARG	6
GO:0006692	prostanoid metabolic process	3/33	49/18723	8.69656e-05	0.00157604	0.000751275	PTGS2/AKR1B1/PTGS1	3
GO:0006693	prostaglandin metabolic process	3/33	49/18723	8.69656e-05	0.00157604	0.000751275	PTGS2/AKR1B1/PTGS1	3
GO:0051932	synaptic transmission, GABAergic	3/33	49/18723	8.69656e-05	0.00157604	0.000751275	ADORA1/CNR1/CNR2	3
GO:0001508	action potential	4/33	134/18723	8.73765e-05	0.00157604	0.000751275	CNR1/KCNH2/CNR2/CACNA2D1	4
GO:0061458	reproductive system development	6/33	427/18723	8.92399e-05	0.00159475	0.000760192	ADA/PPARD/AR/CASP2/PTGS2/PPARG	6
GO:0015833	peptide transport	5/33	264/18723	9.2199e-05	0.00162372	0.000774001	DPP4/ADORA1/PPARD/CNR1/EGFR	5
GO:0043401	steroid hormone mediated signaling pathway	4/33	136/18723	9.25435e-05	0.00162372	0.000774001	PPARD/PPARA/AR/ESR2	4
GO:0030522	intracellular receptor signaling pathway	5/33	265/18723	9.38547e-05	0.00162613	0.000775151	PPARD/PPARA/AR/PPARG/ESR2	5
GO:0052548	regulation of endopeptidase activity	6/33	432/18723	9.51402e-05	0.00162613	0.000775151	CASP2/PTGS2/RPS6KA3/PPARG/FYN/LCK	6
GO:0045471	response to ethanol	4/33	137/18723	9.52088e-05	0.00162613	0.000775151	PPARA/CNR1/POLB/FYN	4
GO:0050708	regulation of protein secretion	5/33	268/18723	9.89595e-05	0.00167537	0.000798621	DPP4/PPARD/ACHE/CNR1/EGFR	5
GO:0050673	epithelial cell proliferation	6/33	437/18723	0.000101348	0.00170089	0.000810785	ERN1/PPARD/PRKCA/AR/PPARG/EGFR	6
GO:0035296	regulation of tube diameter	4/33	141/18723	0.000106431	0.00175566	0.000836894	ADORA1/PPARD/PTGS2/EGFR	4
GO:0097746	blood vessel diameter maintenance	4/33	141/18723	0.000106431	0.00175566	0.000836894	ADORA1/PPARD/PTGS2/EGFR	4
GO:0035150	regulation of tube size	4/33	142/18723	0.00010938	0.00178902	0.000852796	ADORA1/PPARD/PTGS2/EGFR	4
GO:0006979	response to oxidative stress	6/33	446/18723	0.000113335	0.00183812	0.000876202	ERN1/ADA/PTGS2/PTGS1/FYN/EGFR	6
GO:0001890	placenta development	4/33	144/18723	0.000115457	0.00185631	0.000884873	ADA/PPARD/PTGS2/PPARG	4
GO:1902893	regulation of pri-miRNA transcription by RNA polymerase II	3/33	54/18723	0.00011638	0.00185631	0.000884873	PPARD/PPARA/PPARG	3
GO:0061098	positive regulation of protein tyrosine kinase activity	3/33	55/18723	0.000122947	0.00190837	0.000909689	ADORA1/NOX4/PTPN1	3
GO:0061614	pri-miRNA transcription by RNA polymerase II	3/33	55/18723	0.000122947	0.00190837	0.000909689	PPARD/PPARA/PPARG	3
GO:0098900	regulation of action potential	3/33	55/18723	0.000122947	0.00190837	0.000909689	CNR1/CNR2/CACNA2D1	3
GO:0006470	protein dephosphorylation	5/33	281/18723	0.000123599	0.00190837	0.000909689	ADORA1/PTPN1/PTPN2/ACP1/LCK	5
GO:2001056	positive regulation of cysteine-type endopeptidase activity	4/33	148/18723	0.00012834	0.00196584	0.000937085	CASP2/PPARG/FYN/LCK	4
GO:0043084	penile erection	2/33	10/18723	0.000134373	0.00204205	0.000973412	ADA/CNR1	2
GO:0052547	regulation of peptidase activity	6/33	461/18723	0.000135803	0.00204766	0.000976087	CASP2/PTGS2/RPS6KA3/PPARG/FYN/LCK	6
GO:0009410	response to xenobiotic stimulus	6/33	462/18723	0.000137419	0.00205595	0.00098004	ADA/PTGS2/KCNH2/FYN/EGFR/LCK	6
GO:0032768	regulation of monooxygenase activity	3/33	59/18723	0.000151619	0.00225096	0.001073	CNR1/CNR2/EGFR	3
GO:0046879	hormone secretion	5/33	295/18723	0.000155143	0.0022857	0.00108956	DPP4/ADORA1/PPARD/CNR1/EGFR	5
GO:0001660	fever generation	2/33	11/18723	0.000164053	0.00234535	0.00111799	PTGS2/CNR1	2
GO:0031652	positive regulation of heat generation	2/33	11/18723	0.000164053	0.00234535	0.00111799	PTGS2/CNR1	2
GO:0033632	regulation of cell-cell adhesion mediated by integrin	2/33	11/18723	0.000164053	0.00234535	0.00111799	DPP4/ADA	2
GO:1903897	regulation of PERK-mediated unfolded protein response	2/33	11/18723	0.000164053	0.00234535	0.00111799	PTPN1/PTPN2	2
GO:0050994	regulation of lipid catabolic process	3/33	61/18723	0.000167452	0.00237634	0.00113276	ADORA1/PPARA/CNR1	3
GO:0043410	positive regulation of MAPK cascade	6/33	480/18723	0.000169207	0.00238326	0.00113606	ERN1/PRKCA/AR/NQO2/PTPN1/EGFR	6
GO:0042886	amide transport	5/33	301/18723	0.00017041	0.00238326	0.00113606	DPP4/ADORA1/PPARD/CNR1/EGFR	5
GO:0043271	negative regulation of ion transport	4/33	160/18723	0.000173253	0.0024056	0.00114671	ADORA1/PTGS2/CNR1/KCNH2	4
GO:0051222	positive regulation of protein transport	5/33	303/18723	0.000175746	0.00242278	0.0011549	PPARD/PTGS2/ACHE/FYN/EGFR	5
GO:0009914	hormone transport	5/33	306/18723	0.000183989	0.0024877	0.00118585	DPP4/ADORA1/PPARD/CNR1/EGFR	5
GO:0050854	regulation of antigen receptor-mediated signaling pathway	3/33	63/18723	0.000184322	0.0024877	0.00118585	ADA/PTPN2/LCK	3
GO:0070059	intrinsic apoptotic signaling pathway in response to endoplasmic reticulum stress	3/33	63/18723	0.000184322	0.0024877	0.00118585	ERN1/PTPN1/PTPN2	3
GO:0050806	positive regulation of synaptic transmission	4/33	164/18723	0.000190471	0.00251342	0.00119811	ADORA1/PTGS2/CNR1/EGFR	4
GO:2001242	regulation of intrinsic apoptotic signaling pathway	4/33	164/18723	0.000190471	0.00251342	0.00119811	PTGS2/PTPN1/PTPN2/LCK	4
GO:0070372	regulation of ERK1 and ERK2 cascade	5/33	309/18723	0.000192525	0.00251342	0.00119811	PRKCA/NQO2/PTPN1/PTPN2/EGFR	5
GO:0006940	regulation of smooth muscle contraction	3/33	64/18723	0.000193155	0.00251342	0.00119811	ADORA1/ADA/PTGS2	3
GO:1903409	reactive oxygen species biosynthetic process	3/33	64/18723	0.000193155	0.00251342	0.00119811	PPARA/NOX4/FYN	3
GO:0051047	positive regulation of secretion	5/33	310/18723	0.000195437	0.00251342	0.00119811	ADORA1/PPARD/ACHE/CNR1/EGFR	5
GO:0033004	negative regulation of mast cell activation	2/33	12/18723	0.000196646	0.00251342	0.00119811	CNR1/CNR2	2
GO:0051001	negative regulation of nitric-oxide synthase activity	2/33	12/18723	0.000196646	0.00251342	0.00119811	CNR1/CNR2	2
GO:0018105	peptidyl-serine phosphorylation	5/33	315/18723	0.000210504	0.00265232	0.00126432	ERN1/PRKCA/PTGS2/RPS6KA3/EGFR	5
GO:0045600	positive regulation of fat cell differentiation	3/33	66/18723	0.000211636	0.00265232	0.00126432	PPARD/PTGS2/PPARG	3
GO:2000272	negative regulation of signaling receptor activity	3/33	66/18723	0.000211636	0.00265232	0.00126432	PPARA/PPARG/ESR2	3
GO:1901214	regulation of neuron death	5/33	319/18723	0.000223184	0.00276118	0.00131621	ADORA1/PPARA/CASP2/NQO2/FYN	5
GO:1904951	positive regulation of establishment of protein localization	5/33	319/18723	0.000223184	0.00276118	0.00131621	PPARD/PTGS2/ACHE/FYN/EGFR	5
GO:0009895	negative regulation of catabolic process	5/33	320/18723	0.000226443	0.00276566	0.00131835	ADORA1/PPARA/CNR1/FYN/EGFR	5
GO:0016042	lipid catabolic process	5/33	320/18723	0.000226443	0.00276566	0.00131835	ADORA1/PPARD/PPARA/CNR1/HSD11B1	5
GO:0001973	G protein-coupled adenosine receptor signaling pathway	2/33	13/18723	0.000232144	0.00276566	0.00131835	ADORA1/ADA	2
GO:0010745	negative regulation of macrophage derived foam cell differentiation	2/33	13/18723	0.000232144	0.00276566	0.00131835	PPARA/PPARG	2
GO:0035588	G protein-coupled purinergic receptor signaling pathway	2/33	13/18723	0.000232144	0.00276566	0.00131835	ADORA1/ADA	2
GO:0048012	hepatocyte growth factor receptor signaling pathway	2/33	13/18723	0.000232144	0.00276566	0.00131835	PTPN1/PTPN2	2
GO:0010469	regulation of signaling receptor activity	4/33	173/18723	0.000233687	0.00276697	0.00131897	ADORA1/PPARA/PPARG/ESR2	4
GO:0001659	temperature homeostasis	4/33	174/18723	0.00023889	0.00281133	0.00134011	ADORA1/PTGS2/ACHE/CNR1	4
GO:0002831	regulation of response to biotic stimulus	5/33	327/18723	0.000250288	0.00290997	0.00138714	PRKCA/PTPN1/PTPN2/PPARG/FYN	5
GO:0051235	maintenance of location	5/33	327/18723	0.000250288	0.00290997	0.00138714	PPARD/PPARA/PTPN2/PPARG/LCK	5
GO:0043405	regulation of MAP kinase activity	4/33	177/18723	0.000254999	0.00294699	0.00140478	ERN1/PTPN1/PPARG/EGFR	4
GO:0050863	regulation of T cell activation	5/33	329/18723	0.00025744	0.00295749	0.00140979	DPP4/ADA/PTPN2/FYN/LCK	5
GO:0070371	ERK1 and ERK2 cascade	5/33	330/18723	0.000261074	0.00296934	0.00141543	PRKCA/NQO2/PTPN1/PTPN2/EGFR	5
GO:0050795	regulation of behavior	3/33	71/18723	0.000262756	0.00296934	0.00141543	ADORA1/ADA/CNR1	3
GO:0071214	cellular response to abiotic stimulus	5/33	331/18723	0.000264746	0.00296934	0.00141543	CASP2/PTGS2/AKR1B1/NOX4/EGFR	5
GO:0104004	cellular response to environmental stimulus	5/33	331/18723	0.000264746	0.00296934	0.00141543	CASP2/PTGS2/AKR1B1/NOX4/EGFR	5
GO:0010950	positive regulation of endopeptidase activity	4/33	179/18723	0.000266163	0.00296934	0.00141543	CASP2/PPARG/FYN/LCK	4
GO:0031650	regulation of heat generation	2/33	14/18723	0.000270536	0.00298362	0.00142224	PTGS2/CNR1	2
GO:0035791	platelet-derived growth factor receptor-beta signaling pathway	2/33	14/18723	0.000270536	0.00298362	0.00142224	PTPN1/PTPN2	2
GO:0097696	receptor signaling pathway via STAT	4/33	181/18723	0.000277676	0.00302776	0.00144329	AKR1B1/PTPN2/PPARG/FYN	4
GO:1905952	regulation of lipid localization	4/33	181/18723	0.000277676	0.00302776	0.00144329	PPARD/PPARA/PTPN2/PPARG	4
GO:0042058	regulation of epidermal growth factor receptor signaling pathway	3/33	73/18723	0.000285245	0.00307555	0.00146607	ADORA1/PTPN2/EGFR	3
GO:0086003	cardiac muscle cell contraction	3/33	73/18723	0.000285245	0.00307555	0.00146607	ADORA1/KCNH2/CACNA2D1	3
GO:0062197	cellular response to chemical stress	5/33	337/18723	0.000287618	0.00308391	0.00147005	ERN1/PTGS2/AKR1B1/FYN/EGFR	5
GO:0018209	peptidyl-serine modification	5/33	338/18723	0.000291572	0.00310903	0.00148202	ERN1/PRKCA/PTGS2/RPS6KA3/EGFR	5
GO:0006635	fatty acid beta-oxidation	3/33	74/18723	0.000296942	0.00313168	0.00149282	PPARD/PPARA/CNR1	3
GO:0030968	endoplasmic reticulum unfolded protein response	3/33	74/18723	0.000296942	0.00313168	0.00149282	ERN1/PTPN1/PTPN2	3
GO:0010889	regulation of sequestering of triglyceride	2/33	15/18723	0.000311812	0.00321817	0.00153405	PPARA/PPARG	2
GO:0042754	negative regulation of circadian rhythm	2/33	15/18723	0.000311812	0.00321817	0.00153405	ADORA1/ADA	2
GO:0045986	negative regulation of smooth muscle contraction	2/33	15/18723	0.000311812	0.00321817	0.00153405	ADORA1/PTGS2	2
GO:0046321	positive regulation of fatty acid oxidation	2/33	15/18723	0.000311812	0.00321817	0.00153405	PPARD/PPARA	2
GO:0030336	negative regulation of cell migration	5/33	344/18723	0.000316171	0.0032458	0.00154722	DPP4/ADORA1/ADA/PPARD/PPARG	5
GO:2000379	positive regulation of reactive oxygen species metabolic process	3/33	76/18723	0.000321254	0.00328053	0.00156378	NOX4/NQO2/EGFR	3
GO:0006936	muscle contraction	5/33	347/18723	0.000329047	0.00334242	0.00159328	ADORA1/ADA/PTGS2/KCNH2/CACNA2D1	5
GO:0006919	activation of cysteine-type endopeptidase activity involved in apoptotic process	3/33	78/18723	0.000346816	0.00343532	0.00163756	CASP2/PPARG/LCK	3
GO:0019319	hexose biosynthetic process	3/33	78/18723	0.000346816	0.00343532	0.00163756	PPARA/AKR1B1/PTPN2	3
GO:0050731	positive regulation of peptidyl-tyrosine phosphorylation	4/33	193/18723	0.000354411	0.00343532	0.00163756	ADORA1/NOX4/PTPN1/FYN	4
GO:0033631	cell-cell adhesion mediated by integrin	2/33	16/18723	0.000355964	0.00343532	0.00163756	DPP4/ADA	2
GO:0045722	positive regulation of gluconeogenesis	2/33	16/18723	0.000355964	0.00343532	0.00163756	PPARA/PTPN2	2
GO:0050862	positive regulation of T cell receptor signaling pathway	2/33	16/18723	0.000355964	0.00343532	0.00163756	ADA/LCK	2
GO:0060330	regulation of response to interferon-gamma	2/33	16/18723	0.000355964	0.00343532	0.00163756	PTPN2/PPARG	2
GO:0060334	regulation of interferon-gamma-mediated signaling pathway	2/33	16/18723	0.000355964	0.00343532	0.00163756	PTPN2/PPARG	2
GO:0099509	regulation of presynaptic cytosolic calcium ion concentration	2/33	16/18723	0.000355964	0.00343532	0.00163756	ADORA1/CNR1	2
GO:0051480	regulation of cytosolic calcium ion concentration	5/33	353/18723	0.000355992	0.00343532	0.00163756	ADORA1/CNR1/CACNA2D1/FYN/LCK	5
GO:1901184	regulation of ERBB signaling pathway	3/33	79/18723	0.000360074	0.00345743	0.0016481	ADORA1/PTPN2/EGFR	3
GO:0010631	epithelial cell migration	5/33	357/18723	0.000374864	0.0035724	0.0017029	DPP4/PPARD/PRKCA/PTGS2/PPARG	5
GO:0090276	regulation of peptide hormone secretion	4/33	196/18723	0.000375749	0.0035724	0.0017029	DPP4/PPARD/CNR1/EGFR	4
GO:0010952	positive regulation of peptidase activity	4/33	197/18723	0.000383062	0.0035969	0.00171459	CASP2/PPARG/FYN/LCK	4
GO:0009306	protein secretion	5/33	359/18723	0.00038458	0.0035969	0.00171459	DPP4/PPARD/ACHE/CNR1/EGFR	5
GO:2000146	negative regulation of cell motility	5/33	359/18723	0.00038458	0.0035969	0.00171459	DPP4/ADORA1/ADA/PPARD/PPARG	5
GO:0071260	cellular response to mechanical stimulus	3/33	81/18723	0.000387561	0.0035969	0.00171459	CASP2/PTGS2/EGFR	3
GO:0035592	establishment of protein localization to extracellular region	5/33	360/18723	0.000389509	0.0035969	0.00171459	DPP4/PPARD/ACHE/CNR1/EGFR	5
GO:0090132	epithelium migration	5/33	360/18723	0.000389509	0.0035969	0.00171459	DPP4/PPARD/PRKCA/PTGS2/PPARG	5
GO:0046364	monosaccharide biosynthetic process	3/33	82/18723	0.000401797	0.00366865	0.00174879	PPARA/AKR1B1/PTPN2	3
GO:1905897	regulation of response to endoplasmic reticulum stress	3/33	82/18723	0.000401797	0.00366865	0.00174879	ERN1/PTPN1/PTPN2	3
GO:0048521	negative regulation of behavior	2/33	17/18723	0.000402981	0.00366865	0.00174879	ADORA1/ADA	2
GO:0090130	tissue migration	5/33	365/18723	0.000414878	0.00375922	0.00179196	DPP4/PPARD/PRKCA/PTGS2/PPARG	5
GO:0051271	negative regulation of cellular component movement	5/33	367/18723	0.000425368	0.00383627	0.00182869	DPP4/ADORA1/ADA/PPARD/PPARG	5
GO:0071692	protein localization to extracellular region	5/33	368/18723	0.000430688	0.00385346	0.00183688	DPP4/PPARD/ACHE/CNR1/EGFR	5
GO:0006970	response to osmotic stress	3/33	84/18723	0.000431268	0.00385346	0.00183688	PTGS2/AKR1B1/EGFR	3
GO:0030730	sequestering of triglyceride	2/33	18/18723	0.000452854	0.00394298	0.00187955	PPARA/PPARG	2
GO:0031649	heat generation	2/33	18/18723	0.000452854	0.00394298	0.00187955	PTGS2/CNR1	2
GO:0032769	negative regulation of monooxygenase activity	2/33	18/18723	0.000452854	0.00394298	0.00187955	CNR1/CNR2	2
GO:0036499	PERK-mediated unfolded protein response	2/33	18/18723	0.000452854	0.00394298	0.00187955	PTPN1/PTPN2	2
GO:0045187	regulation of circadian sleep/wake cycle, sleep	2/33	18/18723	0.000452854	0.00394298	0.00187955	ADORA1/ADA	2
GO:0008016	regulation of heart contraction	4/33	206/18723	0.000453544	0.00394298	0.00187955	ADORA1/ADA/KCNH2/CACNA2D1	4
GO:0015908	fatty acid transport	3/33	86/18723	0.000462095	0.0039993	0.0019064	PPARD/PPARA/PPARG	3
GO:0016101	diterpenoid metabolic process	3/33	87/18723	0.000478025	0.0041187	0.00196332	PPARD/AKR1B1/EGFR	3
GO:0050678	regulation of epithelial cell proliferation	5/33	381/18723	0.000504537	0.00429848	0.00204902	PPARD/PRKCA/AR/PPARG/EGFR	5
GO:0036498	IRE1-mediated unfolded protein response	2/33	19/18723	0.000505573	0.00429848	0.00204902	ERN1/PTPN1	2
GO:0045780	positive regulation of bone resorption	2/33	19/18723	0.000505573	0.00429848	0.00204902	PRKCA/EGFR	2
GO:1904705	regulation of vascular associated smooth muscle cell proliferation	3/33	90/18723	0.00052792	0.00446879	0.0021302	ERN1/NQO2/PPARG	3
GO:0045860	positive regulation of protein kinase activity	5/33	386/18723	0.000535349	0.0045119	0.00215075	ERN1/ADORA1/NOX4/PTPN1/EGFR	5
GO:0009612	response to mechanical stimulus	4/33	216/18723	0.000542229	0.00453031	0.00215953	CASP2/PTGS2/FYN/EGFR	4
GO:0050870	positive regulation of T cell activation	4/33	216/18723	0.000542229	0.00453031	0.00215953	DPP4/ADA/FYN/LCK	4
GO:1990874	vascular associated smooth muscle cell proliferation	3/33	91/18723	0.000545263	0.00453602	0.00216225	ERN1/NQO2/PPARG	3
GO:0007620	copulation	2/33	20/18723	0.000561129	0.0046299	0.002207	ADA/CNR1	2
GO:0045088	regulation of innate immune response	4/33	218/18723	0.000561346	0.0046299	0.002207	PTPN1/PTPN2/PPARG/FYN	4
GO:0007589	body fluid secretion	3/33	93/18723	0.000581036	0.00477191	0.0022747	ADORA1/ADA/EGFR	3
GO:0000302	response to reactive oxygen species	4/33	222/18723	0.000601014	0.00491507	0.00234293	ERN1/ADA/FYN/EGFR	4
GO:0031998	regulation of fatty acid beta-oxidation	2/33	21/18723	0.000619512	0.00499852	0.00238271	PPARA/CNR1	2
GO:0050802	circadian sleep/wake cycle, sleep	2/33	21/18723	0.000619512	0.00499852	0.00238271	ADORA1/ADA	2
GO:1903427	negative regulation of reactive oxygen species biosynthetic process	2/33	21/18723	0.000619512	0.00499852	0.00238271	PPARA/FYN	2
GO:2001234	negative regulation of apoptotic signaling pathway	4/33	224/18723	0.000621578	0.00499852	0.00238271	AR/PTGS2/PTPN1/FYN	4
GO:0034620	cellular response to unfolded protein	3/33	96/18723	0.000637459	0.00508387	0.0024234	ERN1/PTPN1/PTPN2	3
GO:1901655	cellular response to ketone	3/33	96/18723	0.000637459	0.00508387	0.0024234	AR/AKR1B1/EGFR	3
GO:0006721	terpenoid metabolic process	3/33	97/18723	0.000657016	0.00517568	0.00246716	PPARD/AKR1B1/EGFR	3
GO:0035335	peptidyl-tyrosine dephosphorylation	3/33	97/18723	0.000657016	0.00517568	0.00246716	PTPN1/PTPN2/ACP1	3
GO:0070252	actin-mediated cell contraction	3/33	97/18723	0.000657016	0.00517568	0.00246716	ADORA1/KCNH2/CACNA2D1	3
GO:0010959	regulation of metal ion transport	5/33	406/18723	0.000673014	0.00528015	0.00251696	ADORA1/PTGS2/KCNH2/CACNA2D1/FYN	5
GO:0042749	regulation of circadian sleep/wake cycle	2/33	22/18723	0.000680712	0.00529748	0.00252522	ADORA1/ADA	2
GO:0140467	integrated stress response signaling	2/33	22/18723	0.000680712	0.00529748	0.00252522	PTPN1/PTPN2	2
GO:0009062	fatty acid catabolic process	3/33	100/18723	0.000717975	0.00556111	0.00265089	PPARD/PPARA/CNR1	3
GO:0007188	adenylate cyclase-modulating G protein-coupled receptor signaling pathway	4/33	233/18723	0.000720351	0.00556111	0.00265089	ADORA1/PRKCA/CNR1/CNR2	4
GO:0001558	regulation of cell growth	5/33	414/18723	0.000734949	0.0056512	0.00269384	PPARD/PPARA/RPS6KA3/ESR2/EGFR	5
GO:0033081	regulation of T cell differentiation in thymus	2/33	23/18723	0.00074472	0.0056587	0.00269741	ADA/PTPN2	2
GO:0045932	negative regulation of muscle contraction	2/33	23/18723	0.00074472	0.0056587	0.00269741	ADORA1/PTGS2	2
GO:0060307	regulation of ventricular cardiac muscle cell membrane repolarization	2/33	23/18723	0.00074472	0.0056587	0.00269741	KCNH2/CACNA2D1	2
GO:0030072	peptide hormone secretion	4/33	236/18723	0.000755614	0.00569662	0.00271549	DPP4/PPARD/CNR1/EGFR	4
GO:0046395	carboxylic acid catabolic process	4/33	236/18723	0.000755614	0.00569662	0.00271549	PPARD/PPARA/CNR1/DAO	4
GO:0019318	hexose metabolic process	4/33	237/18723	0.000767636	0.00576473	0.00274796	PPARD/PPARA/AKR1B1/PTPN2	4
GO:0002027	regulation of heart rate	3/33	103/18723	0.000782431	0.00583047	0.00277929	ADA/KCNH2/CACNA2D1	3
GO:0019395	fatty acid oxidation	3/33	103/18723	0.000782431	0.00583047	0.00277929	PPARD/PPARA/CNR1	3
GO:1903039	positive regulation of leukocyte cell-cell adhesion	4/33	239/18723	0.000792084	0.0058797	0.00280276	DPP4/ADA/FYN/LCK	4
GO:0042060	wound healing	5/33	422/18723	0.000801072	0.00590385	0.00281427	PPARD/PPARA/PRKCA/EGFR/LCK	5
GO:0016054	organic acid catabolic process	4/33	240/18723	0.000804514	0.00590385	0.00281427	PPARD/PPARA/CNR1/DAO	4
GO:0050851	antigen receptor-mediated signaling pathway	4/33	240/18723	0.000804514	0.00590385	0.00281427	ADA/PTPN2/FYN/LCK	4
GO:0022410	circadian sleep/wake cycle process	2/33	24/18723	0.000811527	0.00591037	0.00281738	ADORA1/ADA	2
GO:0045649	regulation of macrophage differentiation	2/33	24/18723	0.000811527	0.00591037	0.00281738	PRKCA/PTPN2	2
GO:0060047	heart contraction	4/33	241/18723	0.00081708	0.00592844	0.00282599	ADORA1/ADA/KCNH2/CACNA2D1	4
GO:0032103	positive regulation of response to external stimulus	5/33	427/18723	0.000844604	0.00610519	0.00291025	PRKCA/PTGS2/CNR1/FYN/EGFR	5
GO:0002793	positive regulation of peptide secretion	3/33	106/18723	0.000850463	0.0061246	0.0029195	ADORA1/PPARD/EGFR	3
GO:0051341	regulation of oxidoreductase activity	3/33	107/18723	0.000873948	0.00623544	0.00297233	CNR1/CNR2/EGFR	3
GO:0050995	negative regulation of lipid catabolic process	2/33	25/18723	0.000881123	0.00623544	0.00297233	ADORA1/CNR1	2
GO:0062149	detection of stimulus involved in sensory perception of pain	2/33	25/18723	0.000881123	0.00623544	0.00297233	ADORA1/FYN	2
GO:0098703	calcium ion import across plasma membrane	2/33	25/18723	0.000881123	0.00623544	0.00297233	CACNA2D1/FYN	2
GO:0051402	neuron apoptotic process	4/33	246/18723	0.000882008	0.00623544	0.00297233	CASP2/NQO2/POLB/FYN	4
GO:0007173	epidermal growth factor receptor signaling pathway	3/33	108/18723	0.000897842	0.00625572	0.002982	ADORA1/PTPN2/EGFR	3
GO:0034440	lipid oxidation	3/33	108/18723	0.000897842	0.00625572	0.002982	PPARD/PPARA/CNR1	3
GO:0098659	inorganic cation import across plasma membrane	3/33	108/18723	0.000897842	0.00625572	0.002982	KCNH2/CACNA2D1/FYN	3
GO:0099587	inorganic ion import across plasma membrane	3/33	108/18723	0.000897842	0.00625572	0.002982	KCNH2/CACNA2D1/FYN	3
GO:0042391	regulation of membrane potential	5/33	434/18723	0.000908498	0.0063072	0.00300654	ADORA1/CNR1/KCNH2/CNR2/CACNA2D1	5
GO:0048732	gland development	5/33	436/18723	0.000927401	0.00641535	0.0030581	ADA/AR/POLB/EGFR/TYR	5
GO:0071560	cellular response to transforming growth factor beta stimulus	4/33	250/18723	0.000936513	0.00643445	0.0030672	PPARA/NOX4/PPARG/FYN	4
GO:0045785	positive regulation of cell adhesion	5/33	437/18723	0.000936962	0.00643445	0.0030672	DPP4/ADA/PRKCA/FYN/LCK	5
GO:0006939	smooth muscle contraction	3/33	110/18723	0.000946867	0.00643445	0.0030672	ADORA1/ADA/PTGS2	3
GO:0018958	phenol-containing compound metabolic process	3/33	110/18723	0.000946867	0.00643445	0.0030672	AKR1B1/TYR/DAO	3
GO:0046697	decidualization	2/33	26/18723	0.000953498	0.00643445	0.0030672	PPARD/PTGS2	2
GO:0050857	positive regulation of antigen receptor-mediated signaling pathway	2/33	26/18723	0.000953498	0.00643445	0.0030672	ADA/LCK	2
GO:1902656	calcium ion import into cytosol	2/33	26/18723	0.000953498	0.00643445	0.0030672	CACNA2D1/FYN	2
GO:0014066	regulation of phosphatidylinositol 3-kinase signaling	3/33	111/18723	0.000972004	0.00653647	0.00311583	PPARD/FYN/EGFR	3
GO:0097305	response to alcohol	4/33	253/18723	0.000978924	0.00656015	0.00312712	PPARA/CNR1/POLB/FYN	4
GO:0002526	acute inflammatory response	3/33	112/18723	0.000997561	0.00663894	0.00316468	ADORA1/PTGS2/CNR1	3
GO:0043406	positive regulation of MAP kinase activity	3/33	112/18723	0.000997561	0.00663894	0.00316468	ERN1/PTPN1/EGFR	3
GO:0071559	response to transforming growth factor beta	4/33	256/18723	0.00102267	0.00672977	0.00320797	PPARA/NOX4/PPARG/FYN	4
GO:0042745	circadian sleep/wake cycle	2/33	27/18723	0.00102864	0.00672977	0.00320797	ADORA1/ADA	2
GO:0051953	negative regulation of amine transport	2/33	27/18723	0.00102864	0.00672977	0.00320797	ADORA1/CNR1	2
GO:0060333	interferon-gamma-mediated signaling pathway	2/33	27/18723	0.00102864	0.00672977	0.00320797	PTPN2/PPARG	2
GO:0099625	ventricular cardiac muscle cell membrane repolarization	2/33	27/18723	0.00102864	0.00672977	0.00320797	KCNH2/CACNA2D1	2
GO:0005996	monosaccharide metabolic process	4/33	257/18723	0.00103756	0.00676515	0.00322484	PPARD/PPARA/AKR1B1/PTPN2	4
GO:0006874	cellular calcium ion homeostasis	5/33	448/18723	0.00104706	0.00679999	0.00324145	ADORA1/CNR1/CACNA2D1/FYN/LCK	5
GO:1904892	regulation of receptor signaling pathway via STAT	3/33	114/18723	0.00104995	0.00679999	0.00324145	AKR1B1/PTPN2/PPARG	3
GO:0006720	isoprenoid metabolic process	3/33	116/18723	0.00110404	0.00697923	0.00332688	PPARD/AKR1B1/EGFR	3
GO:0033559	unsaturated fatty acid metabolic process	3/33	116/18723	0.00110404	0.00697923	0.00332688	PTGS2/AKR1B1/PTGS1	3
GO:0035967	cellular response to topologically incorrect protein	3/33	116/18723	0.00110404	0.00697923	0.00332688	ERN1/PTPN1/PTPN2	3
GO:0002675	positive regulation of acute inflammatory response	2/33	28/18723	0.00110655	0.00697923	0.00332688	PTGS2/CNR1	2
GO:0042059	negative regulation of epidermal growth factor receptor signaling pathway	2/33	28/18723	0.00110655	0.00697923	0.00332688	PTPN2/EGFR	2
GO:0050996	positive regulation of lipid catabolic process	2/33	28/18723	0.00110655	0.00697923	0.00332688	ADORA1/PPARA	2
GO:0086011	membrane repolarization during action potential	2/33	28/18723	0.00110655	0.00697923	0.00332688	KCNH2/CACNA2D1	2
GO:0099623	regulation of cardiac muscle cell membrane repolarization	2/33	28/18723	0.00110655	0.00697923	0.00332688	KCNH2/CACNA2D1	2
GO:0003018	vascular process in circulatory system	4/33	263/18723	0.00113009	0.00709967	0.0033843	ADORA1/PPARD/PTGS2/EGFR	4
GO:0009314	response to radiation	5/33	456/18723	0.001133	0.00709967	0.0033843	PTGS2/NOX4/POLB/EGFR/TYR	5
GO:0032868	response to insulin	4/33	264/18723	0.00114606	0.00715822	0.00341221	PPARA/PTPN1/PTPN2/PPARG	4
GO:0007613	memory	3/33	118/18723	0.00115988	0.00722117	0.00344221	PTGS2/NQO2/CNR1	3
GO:0055074	calcium ion homeostasis	5/33	460/18723	0.00117789	0.00730976	0.00348444	ADORA1/CNR1/CACNA2D1/FYN/LCK	5
GO:0001894	tissue homeostasis	4/33	268/18723	0.00121152	0.00747595	0.00356366	PRKCA/PTGS2/AKR1B1/EGFR	4
GO:0023061	signal release	5/33	463/18723	0.00121242	0.00747595	0.00356366	DPP4/ADORA1/PPARD/CNR1/EGFR	5
GO:0038127	ERBB signaling pathway	3/33	121/18723	0.00124692	0.00766421	0.00365341	ADORA1/PTPN2/EGFR	3
GO:0033674	positive regulation of kinase activity	5/33	467/18723	0.00125962	0.00771768	0.00367889	ERN1/ADORA1/NOX4/PTPN1/EGFR	5
GO:0051968	positive regulation of synaptic transmission, glutamatergic	2/33	30/18723	0.00127061	0.00774211	0.00369054	PTGS2/EGFR	2
GO:0002764	immune response-regulating signaling pathway	5/33	468/18723	0.00127163	0.00774211	0.00369054	ADA/RPS6KA3/PTPN2/FYN/LCK	5
GO:0072329	monocarboxylic acid catabolic process	3/33	122/18723	0.00127683	0.00774931	0.00369397	PPARD/PPARA/CNR1	3
GO:0051051	negative regulation of transport	5/33	470/18723	0.00129591	0.00784045	0.00373741	ADORA1/ADA/PTGS2/CNR1/KCNH2	5
GO:0006690	icosanoid metabolic process	3/33	123/18723	0.00130718	0.00788395	0.00375815	PTGS2/AKR1B1/PTGS1	3
GO:0001516	prostaglandin biosynthetic process	2/33	31/18723	0.00135674	0.00808995	0.00385635	PTGS2/PTGS1	2
GO:0045987	positive regulation of smooth muscle contraction	2/33	31/18723	0.00135674	0.00808995	0.00385635	ADA/PTGS2	2
GO:0046457	prostanoid biosynthetic process	2/33	31/18723	0.00135674	0.00808995	0.00385635	PTGS2/PTGS1	2
GO:0001667	ameboidal-type cell migration	5/33	475/18723	0.00135811	0.00808995	0.00385635	DPP4/PPARD/PRKCA/PTGS2/PPARG	5
GO:0031349	positive regulation of defense response	4/33	278/18723	0.0013866	0.00823427	0.00392514	PTGS2/CNR1/FYN/EGFR	4
GO:2001235	positive regulation of apoptotic signaling pathway	3/33	126/18723	0.00140097	0.00829268	0.00395299	CASP2/PTPN2/LCK	3
GO:0043542	endothelial cell migration	4/33	279/18723	0.00140503	0.00829268	0.00395299	DPP4/PRKCA/PTGS2/PPARG	4
GO:0030048	actin filament-based movement	3/33	127/18723	0.00143315	0.00839737	0.00400289	ADORA1/KCNH2/CACNA2D1	3
GO:0010743	regulation of macrophage derived foam cell differentiation	2/33	32/18723	0.0014456	0.00839737	0.00400289	PPARA/PPARG	2
GO:0030431	sleep	2/33	32/18723	0.0014456	0.00839737	0.00400289	ADORA1/ADA	2
GO:1901185	negative regulation of ERBB signaling pathway	2/33	32/18723	0.0014456	0.00839737	0.00400289	PTPN2/EGFR	2
GO:1902235	regulation of endoplasmic reticulum stress-induced intrinsic apoptotic signaling pathway	2/33	32/18723	0.0014456	0.00839737	0.00400289	PTPN1/PTPN2	2
GO:0016049	cell growth	5/33	482/18723	0.00144887	0.00839737	0.00400289	PPARD/PPARA/RPS6KA3/ESR2/EGFR	5
GO:1903532	positive regulation of secretion by cell	4/33	282/18723	0.00146135	0.00844433	0.00402528	PPARD/ACHE/CNR1/EGFR	4
GO:0043280	positive regulation of cysteine-type endopeptidase activity involved in apoptotic process	3/33	129/18723	0.0014989	0.00860607	0.00410237	CASP2/PPARG/LCK	3
GO:0022409	positive regulation of cell-cell adhesion	4/33	284/18723	0.00149976	0.00860607	0.00410237	DPP4/ADA/FYN/LCK	4
GO:0072503	cellular divalent inorganic cation homeostasis	5/33	486/18723	0.00150272	0.00860607	0.00410237	ADORA1/CNR1/CACNA2D1/FYN/LCK	5
GO:0042110	T cell activation	5/33	487/18723	0.00151641	0.00865877	0.0041275	DPP4/ADA/PTPN2/FYN/LCK	5
GO:0006091	generation of precursor metabolites and energy	5/33	490/18723	0.00155803	0.0088702	0.00422828	PPARD/PPARA/AKR1B1/NOX4/NQO2	5
GO:0046683	response to organophosphorus	3/33	131/18723	0.00156651	0.00889224	0.00423879	PTGS2/NOX4/TYR	3
GO:0071375	cellular response to peptide hormone stimulus	4/33	290/18723	0.00161924	0.00909416	0.00433504	PTPN1/PTPN2/PPARG/FYN	4
GO:0014072	response to isoquinoline alkaloid	2/33	34/18723	0.00163144	0.00909416	0.00433504	ADA/CNR1	2
GO:0035590	purinergic nucleotide receptor signaling pathway	2/33	34/18723	0.00163144	0.00909416	0.00433504	ADORA1/ADA	2
GO:0043278	response to morphine	2/33	34/18723	0.00163144	0.00909416	0.00433504	ADA/CNR1	2
GO:0070050	neuron cellular homeostasis	2/33	34/18723	0.00163144	0.00909416	0.00433504	ADORA1/CNR1	2
GO:1904893	negative regulation of receptor signaling pathway via STAT	2/33	34/18723	0.00163144	0.00909416	0.00433504	PTPN2/PPARG	2
GO:0002429	immune response-activating cell surface receptor signaling pathway	4/33	291/18723	0.00163978	0.00909416	0.00433504	ADA/PTPN2/FYN/LCK	4
GO:0002757	immune response-activating signal transduction	4/33	291/18723	0.00163978	0.00909416	0.00433504	ADA/PTPN2/FYN/LCK	4
GO:0001893	maternal placenta development	2/33	35/18723	0.00172842	0.00947683	0.00451745	PPARD/PTGS2	2
GO:0033280	response to vitamin D	2/33	35/18723	0.00172842	0.00947683	0.00451745	PTGS2/TYR	2
GO:0045907	positive regulation of vasoconstriction	2/33	35/18723	0.00172842	0.00947683	0.00451745	PTGS2/EGFR	2
GO:0046627	negative regulation of insulin receptor signaling pathway	2/33	35/18723	0.00172842	0.00947683	0.00451745	PTPN1/PTPN2	2
GO:0006986	response to unfolded protein	3/33	137/18723	0.00178076	0.00968129	0.00461491	ERN1/PTPN1/PTPN2	3
GO:0050714	positive regulation of protein secretion	3/33	137/18723	0.00178076	0.00968129	0.00461491	PPARD/ACHE/EGFR	3
GO:0060048	cardiac muscle contraction	3/33	137/18723	0.00178076	0.00968129	0.00461491	ADORA1/KCNH2/CACNA2D1	3
GO:0051354	negative regulation of oxidoreductase activity	2/33	36/18723	0.00182807	0.00985526	0.00469784	CNR1/CNR2	2
GO:0060338	regulation of type I interferon-mediated signaling pathway	2/33	36/18723	0.00182807	0.00985526	0.00469784	PTPN1/PTPN2	2
GO:0086010	membrane depolarization during action potential	2/33	36/18723	0.00182807	0.00985526	0.00469784	KCNH2/CACNA2D1	2
GO:0045598	regulation of fat cell differentiation	3/33	139/18723	0.00185604	0.00997813	0.00475642	PPARD/PTGS2/PPARG	3
GO:0015849	organic acid transport	4/33	303/18723	0.00190063	0.0101895	0.00485716	ADORA1/PPARD/PPARA/PPARG	4
GO:0060306	regulation of membrane repolarization	2/33	37/18723	0.00193041	0.0102789	0.00489978	KCNH2/CACNA2D1	2
GO:1900077	negative regulation of cellular response to insulin stimulus	2/33	37/18723	0.00193041	0.0102789	0.00489978	PTPN1/PTPN2	2
GO:0032355	response to estradiol	3/33	141/18723	0.00193328	0.0102789	0.00489978	PTGS2/ESR2/EGFR	3
GO:0050729	positive regulation of inflammatory response	3/33	142/18723	0.00197265	0.0104307	0.00497215	PTGS2/CNR1/EGFR	3
GO:0097553	calcium ion transmembrane import into cytosol	3/33	142/18723	0.00197265	0.0104307	0.00497215	CACNA2D1/FYN/LCK	3
GO:0010742	macrophage derived foam cell differentiation	2/33	38/18723	0.00203541	0.0106459	0.00507474	PPARA/PPARG	2
GO:0071392	cellular response to estradiol stimulus	2/33	38/18723	0.00203541	0.0106459	0.00507474	ESR2/EGFR	2
GO:0090077	foam cell differentiation	2/33	38/18723	0.00203541	0.0106459	0.00507474	PPARA/PPARG	2
GO:0099622	cardiac muscle cell membrane repolarization	2/33	38/18723	0.00203541	0.0106459	0.00507474	KCNH2/CACNA2D1	2
GO:0014065	phosphatidylinositol 3-kinase signaling	3/33	144/18723	0.00205287	0.0107082	0.00510444	PPARD/FYN/EGFR	3
GO:0007189	adenylate cyclase-activating G protein-coupled receptor signaling pathway	3/33	146/18723	0.00213511	0.0110592	0.00527173	PRKCA/CNR1/CNR2	3
GO:0042542	response to hydrogen peroxide	3/33	146/18723	0.00213511	0.0110592	0.00527173	ERN1/ADA/FYN	3
GO:0007618	mating	2/33	39/18723	0.00214307	0.0110592	0.00527173	ADA/CNR1	2
GO:0086091	regulation of heart rate by cardiac conduction	2/33	39/18723	0.00214307	0.0110592	0.00527173	KCNH2/CACNA2D1	2
GO:0002768	immune response-regulating cell surface receptor signaling pathway	4/33	315/18723	0.00218906	0.0112663	0.00537049	ADA/PTPN2/FYN/LCK	4
GO:0014074	response to purine-containing compound	3/33	148/18723	0.00221937	0.011392	0.00543037	PTGS2/NOX4/TYR	3
GO:0045777	positive regulation of blood pressure	2/33	40/18723	0.00225339	0.0115054	0.00548443	ADORA1/CNR1	2
GO:1901661	quinone metabolic process	2/33	40/18723	0.00225339	0.0115054	0.00548443	AKR1B1/NQO2	2
GO:0009411	response to UV	3/33	149/18723	0.00226227	0.0115202	0.00549152	PTGS2/EGFR/TYR	3
GO:0007204	positive regulation of cytosolic calcium ion concentration	4/33	319/18723	0.00229158	0.0116388	0.00554803	CNR1/CACNA2D1/FYN/LCK	4
GO:0001959	regulation of cytokine-mediated signaling pathway	3/33	150/18723	0.00230568	0.0116797	0.00556751	PTPN1/PTPN2/PPARG	3
GO:0071496	cellular response to external stimulus	4/33	320/18723	0.00231772	0.0117099	0.00558194	PPARA/CASP2/PTGS2/EGFR	4
GO:0043535	regulation of blood vessel endothelial cell migration	3/33	151/18723	0.0023496	0.0118092	0.00562925	PRKCA/PTGS2/PPARG	3
GO:0071456	cellular response to hypoxia	3/33	151/18723	0.0023496	0.0118092	0.00562925	EGLN1/PPARD/PTGS2	3
GO:0010907	positive regulation of glucose metabolic process	2/33	41/18723	0.00236634	0.0118317	0.00563998	PPARA/PTPN2	2
GO:0071470	cellular response to osmotic stress	2/33	41/18723	0.00236634	0.0118317	0.00563998	PTGS2/AKR1B1	2
GO:0120254	olefinic compound metabolic process	3/33	153/18723	0.00243901	0.0121635	0.00579816	PTGS2/AKR1B1/PTGS1	3
GO:0033003	regulation of mast cell activation	2/33	42/18723	0.00248192	0.0123139	0.00586985	CNR1/CNR2	2
GO:0043507	positive regulation of JUN kinase activity	2/33	42/18723	0.00248192	0.0123139	0.00586985	ERN1/PTPN1	2
GO:0002861	regulation of inflammatory response to antigenic stimulus	2/33	43/18723	0.00260013	0.0128673	0.00613364	CNR1/FYN	2
GO:0035966	response to topologically incorrect protein	3/33	159/18723	0.00271982	0.0133624	0.00636966	ERN1/PTPN1/PTPN2	3
GO:0042554	superoxide anion generation	2/33	44/18723	0.00272095	0.0133624	0.00636966	NOX4/EGFR	2
GO:0045124	regulation of bone resorption	2/33	44/18723	0.00272095	0.0133624	0.00636966	PRKCA/EGFR	2
GO:0060402	calcium ion transport into cytosol	3/33	160/18723	0.00276848	0.0135614	0.00646448	CACNA2D1/FYN/LCK	3
GO:0036294	cellular response to decreased oxygen levels	3/33	161/18723	0.00281768	0.0137674	0.0065627	EGLN1/PPARD/PTGS2	3
GO:0045933	positive regulation of muscle contraction	2/33	45/18723	0.00284438	0.0137931	0.00657494	ADA/PTGS2	2
GO:0046189	phenol-containing compound biosynthetic process	2/33	45/18723	0.00284438	0.0137931	0.00657494	TYR/DAO	2
GO:1904646	cellular response to amyloid-beta	2/33	45/18723	0.00284438	0.0137931	0.00657494	CACNA2D1/FYN	2
GO:0060759	regulation of response to cytokine stimulus	3/33	162/18723	0.00286742	0.01387	0.00661159	PTPN1/PTPN2/PPARG	3
GO:0050680	negative regulation of epithelial cell proliferation	3/33	164/18723	0.00296851	0.0142609	0.00679793	PPARD/AR/PPARG	3
GO:0006984	ER-nucleus signaling pathway	2/33	46/18723	0.0029704	0.0142609	0.00679793	PTPN1/PTPN2	2
GO:0035094	response to nicotine	2/33	46/18723	0.0029704	0.0142609	0.00679793	PPARA/CNR1	2
GO:0050796	regulation of insulin secretion	3/33	165/18723	0.00301987	0.0144624	0.006894	DPP4/PPARD/CNR1	3
GO:0048512	circadian behavior	2/33	47/18723	0.00309901	0.0148047	0.00705715	ADORA1/ADA	2
GO:2000241	regulation of reproductive process	3/33	168/18723	0.00317724	0.0151409	0.00721744	ADA/AR/CNR1	3
GO:0006111	regulation of gluconeogenesis	2/33	48/18723	0.00323019	0.015283	0.00728514	PPARA/PTPN2	2
GO:0033628	regulation of cell adhesion mediated by integrin	2/33	48/18723	0.00323019	0.015283	0.00728514	DPP4/ADA	2
GO:0006937	regulation of muscle contraction	3/33	169/18723	0.0032308	0.015283	0.00728514	ADORA1/ADA/PTGS2	3
GO:0007259	receptor signaling pathway via JAK-STAT	3/33	170/18723	0.00328491	0.0155009	0.00738904	AKR1B1/PTPN2/FYN	3
GO:0051048	negative regulation of secretion	3/33	171/18723	0.00333958	0.0156068	0.0074395	ADORA1/ADA/CNR1	3
GO:0006953	acute-phase response	2/33	49/18723	0.00336395	0.0156068	0.0074395	PTGS2/CNR1	2
GO:0007622	rhythmic behavior	2/33	49/18723	0.00336395	0.0156068	0.0074395	ADORA1/ADA	2
GO:0030225	macrophage differentiation	2/33	49/18723	0.00336395	0.0156068	0.0074395	PRKCA/PTPN2	2
GO:0060964	regulation of gene silencing by miRNA	2/33	49/18723	0.00336395	0.0156068	0.0074395	PPARG/EGFR	2
GO:0086009	membrane repolarization	2/33	49/18723	0.00336395	0.0156068	0.0074395	KCNH2/CACNA2D1	2
GO:1904707	positive regulation of vascular associated smooth muscle cell proliferation	2/33	49/18723	0.00336395	0.0156068	0.0074395	ERN1/NQO2	2
GO:0043268	positive regulation of potassium ion transport	2/33	50/18723	0.00350026	0.016149	0.00769796	ADORA1/KCNH2	2
GO:0060337	type I interferon signaling pathway	2/33	50/18723	0.00350026	0.016149	0.00769796	PTPN1/PTPN2	2
GO:0071900	regulation of protein serine/threonine kinase activity	4/33	359/18723	0.00350592	0.016149	0.00769796	ERN1/PTPN1/PPARG/EGFR	4
GO:0022900	electron transport chain	3/33	175/18723	0.00356384	0.0163378	0.00778797	AKR1B1/NOX4/NQO2	3
GO:1905475	regulation of protein localization to membrane	3/33	175/18723	0.00356384	0.0163378	0.00778797	AR/FYN/EGFR	3
GO:0051251	positive regulation of lymphocyte activation	4/33	362/18723	0.00361168	0.0165179	0.00787381	DPP4/ADA/FYN/LCK	4
GO:0043534	blood vessel endothelial cell migration	3/33	176/18723	0.00362132	0.0165228	0.00787615	PRKCA/PTGS2/PPARG	3
GO:0006636	unsaturated fatty acid biosynthetic process	2/33	51/18723	0.00363913	0.0165259	0.00787764	PTGS2/PTGS1	2
GO:0046850	regulation of bone remodeling	2/33	51/18723	0.00363913	0.0165259	0.00787764	PRKCA/EGFR	2
GO:0030324	lung development	3/33	177/18723	0.00367936	0.0165915	0.0079089	ADA/HSD11B1/EGFR	3
GO:0071453	cellular response to oxygen levels	3/33	177/18723	0.00367936	0.0165915	0.0079089	EGLN1/PPARD/PTGS2	3
GO:0098739	import across plasma membrane	3/33	177/18723	0.00367936	0.0165915	0.0079089	KCNH2/CACNA2D1/FYN	3
GO:0048015	phosphatidylinositol-mediated signaling	3/33	178/18723	0.00373797	0.0168165	0.00801615	PPARD/FYN/EGFR	3
GO:0060147	regulation of posttranscriptional gene silencing	2/33	52/18723	0.00378053	0.0168509	0.00803254	PPARG/EGFR	2
GO:0071357	cellular response to type I interferon	2/33	52/18723	0.00378053	0.0168509	0.00803254	PTPN1/PTPN2	2
GO:1903426	regulation of reactive oxygen species biosynthetic process	2/33	52/18723	0.00378053	0.0168509	0.00803254	PPARA/FYN	2
GO:2000378	negative regulation of reactive oxygen species metabolic process	2/33	52/18723	0.00378053	0.0168509	0.00803254	PPARA/FYN	2
GO:0006941	striated muscle contraction	3/33	179/18723	0.00379714	0.0168859	0.00804924	ADORA1/KCNH2/CACNA2D1	3
GO:0043409	negative regulation of MAPK cascade	3/33	180/18723	0.00385689	0.0171122	0.00815711	PTPN1/PTPN2/PPARG	3
GO:0030323	respiratory tube development	3/33	181/18723	0.00391722	0.0172928	0.00824319	ADA/HSD11B1/EGFR	3
GO:0007566	embryo implantation	2/33	53/18723	0.00392447	0.0172928	0.00824319	PPARD/PTGS2	2
GO:0060966	regulation of gene silencing by RNA	2/33	53/18723	0.00392447	0.0172928	0.00824319	PPARG/EGFR	2
GO:0048017	inositol lipid-mediated signaling	3/33	182/18723	0.00397812	0.0174179	0.00830285	PPARD/FYN/EGFR	3
GO:0060401	cytosolic calcium ion transport	3/33	182/18723	0.00397812	0.0174179	0.00830285	CACNA2D1/FYN/LCK	3
GO:0045862	positive regulation of proteolysis	4/33	372/18723	0.00397995	0.0174179	0.00830285	CASP2/PPARG/FYN/LCK	4
GO:0006584	catecholamine metabolic process	2/33	54/18723	0.00407094	0.017656	0.00841633	AKR1B1/DAO	2
GO:0009712	catechol-containing compound metabolic process	2/33	54/18723	0.00407094	0.017656	0.00841633	AKR1B1/DAO	2
GO:0030520	intracellular estrogen receptor signaling pathway	2/33	54/18723	0.00407094	0.017656	0.00841633	AR/ESR2	2
GO:0086002	cardiac muscle cell action potential involved in contraction	2/33	54/18723	0.00407094	0.017656	0.00841633	KCNH2/CACNA2D1	2
GO:0002253	activation of immune response	4/33	375/18723	0.00409523	0.0177215	0.00844757	ADA/PTPN2/FYN/LCK	4
GO:0010676	positive regulation of cellular carbohydrate metabolic process	2/33	55/18723	0.00421992	0.0182202	0.0086853	PPARA/PTPN2	2
GO:0002695	negative regulation of leukocyte activation	3/33	187/18723	0.0042913	0.0184871	0.0088125	CNR1/CNR2/PTPN2	3
GO:0030308	negative regulation of cell growth	3/33	188/18723	0.00435569	0.0186243	0.00887792	PPARD/PPARA/ESR2	3
GO:0010332	response to gamma radiation	2/33	56/18723	0.00437141	0.0186243	0.00887792	NOX4/POLB	2
GO:0046456	icosanoid biosynthetic process	2/33	56/18723	0.00437141	0.0186243	0.00887792	PTGS2/PTGS1	2
GO:0048008	platelet-derived growth factor receptor signaling pathway	2/33	56/18723	0.00437141	0.0186243	0.00887792	PTPN1/PTPN2	2
GO:1904645	response to amyloid-beta	2/33	56/18723	0.00437141	0.0186243	0.00887792	CACNA2D1/FYN	2
GO:0042326	negative regulation of phosphorylation	4/33	385/18723	0.00449589	0.0191125	0.00911061	PPARA/PTPN1/PTPN2/PPARG	4
GO:0034340	response to type I interferon	2/33	58/18723	0.00468187	0.0196627	0.00937292	PTPN1/PTPN2	2
GO:0042743	hydrogen peroxide metabolic process	2/33	58/18723	0.00468187	0.0196627	0.00937292	FYN/EGFR	2
GO:0043506	regulation of JUN kinase activity	2/33	58/18723	0.00468187	0.0196627	0.00937292	ERN1/PTPN1	2
GO:0043525	positive regulation of neuron apoptotic process	2/33	58/18723	0.00468187	0.0196627	0.00937292	CASP2/NQO2	2
GO:2001244	positive regulation of intrinsic apoptotic signaling pathway	2/33	58/18723	0.00468187	0.0196627	0.00937292	PTPN2/LCK	2
GO:0001935	endothelial cell proliferation	3/33	193/18723	0.00468646	0.0196627	0.00937292	ERN1/PRKCA/PPARG	3
GO:0050777	negative regulation of immune response	3/33	194/18723	0.00475439	0.0198614	0.00946762	PTPN2/PPARG/FYN	3
GO:1901654	response to ketone	3/33	194/18723	0.00475439	0.0198614	0.00946762	AR/AKR1B1/EGFR	3
GO:0030073	insulin secretion	3/33	195/18723	0.00482292	0.020006	0.00953653	DPP4/PPARD/CNR1	3
GO:1901605	alpha-amino acid metabolic process	3/33	195/18723	0.00482292	0.020006	0.00953653	NOX4/TYR/DAO	3
GO:0019369	arachidonic acid metabolic process	2/33	59/18723	0.00484083	0.020006	0.00953653	PTGS2/PTGS1	2
GO:0043407	negative regulation of MAP kinase activity	2/33	59/18723	0.00484083	0.020006	0.00953653	PTPN1/PPARG	2
GO:0048010	vascular endothelial growth factor receptor signaling pathway	2/33	59/18723	0.00484083	0.020006	0.00953653	PTPN1/FYN	2
GO:0006006	glucose metabolic process	3/33	196/18723	0.00489205	0.0201745	0.00961684	PPARD/PPARA/PTPN2	3
GO:0019748	secondary metabolic process	2/33	61/18723	0.00516615	0.0212487	0.0101289	AKR1B1/TYR	2
GO:0071902	positive regulation of protein serine/threonine kinase activity	3/33	200/18723	0.00517457	0.0212487	0.0101289	ERN1/PTPN1/EGFR	3
GO:0016051	carbohydrate biosynthetic process	3/33	202/18723	0.00531945	0.0217584	0.0103719	PPARA/AKR1B1/PTPN2	3
GO:0045576	mast cell activation	2/33	62/18723	0.00533249	0.0217584	0.0103719	CNR1/CNR2	2
GO:0046148	pigment biosynthetic process	2/33	62/18723	0.00533249	0.0217584	0.0103719	ADA/TYR	2
GO:0032869	cellular response to insulin stimulus	3/33	203/18723	0.00539281	0.0219118	0.010445	PTPN1/PTPN2/PPARG	3
GO:0060541	respiratory system development	3/33	203/18723	0.00539281	0.0219118	0.010445	ADA/HSD11B1/EGFR	3
GO:0001503	ossification	4/33	408/18723	0.00551653	0.0223674	0.0106622	PTGS2/ACHE/PPARG/EGFR	4
GO:0002696	positive regulation of leukocyte activation	4/33	409/18723	0.00556414	0.0225132	0.0107317	DPP4/ADA/FYN/LCK	4
GO:1900076	regulation of cellular response to insulin stimulus	2/33	64/18723	0.00567252	0.0229037	0.0109178	PTPN1/PTPN2	2
GO:0050679	positive regulation of epithelial cell proliferation	3/33	207/18723	0.00569234	0.0229357	0.0109331	PRKCA/AR/EGFR	3
GO:0002573	myeloid leukocyte differentiation	3/33	208/18723	0.00576876	0.0231952	0.0110568	PRKCA/PTPN2/PPARG	3
GO:0038034	signal transduction in absence of ligand	2/33	65/18723	0.00584617	0.0233605	0.0111356	CASP2/FYN	2
GO:0045453	bone resorption	2/33	65/18723	0.00584617	0.0233605	0.0111356	PRKCA/EGFR	2
GO:0097192	extrinsic apoptotic signaling pathway in absence of ligand	2/33	65/18723	0.00584617	0.0233605	0.0111356	CASP2/FYN	2
GO:0002685	regulation of leukocyte migration	3/33	210/18723	0.00592345	0.0235717	0.0112362	DPP4/ADORA1/ADA	3
GO:0050866	negative regulation of cell activation	3/33	210/18723	0.00592345	0.0235717	0.0112362	CNR1/CNR2/PTPN2	3
GO:0019229	regulation of vasoconstriction	2/33	66/18723	0.00602225	0.0238175	0.0113534	PTGS2/EGFR	2
GO:0046626	regulation of insulin receptor signaling pathway	2/33	66/18723	0.00602225	0.0238175	0.0113534	PTPN1/PTPN2	2
GO:0050922	negative regulation of chemotaxis	2/33	66/18723	0.00602225	0.0238175	0.0113534	DPP4/PTPN2	2
GO:0006469	negative regulation of protein kinase activity	3/33	212/18723	0.00608062	0.0239014	0.0113934	PTPN1/PTPN2/PPARG	3
GO:0030258	lipid modification	3/33	212/18723	0.00608062	0.0239014	0.0113934	PPARD/PPARA/CNR1	3
GO:0043523	regulation of neuron apoptotic process	3/33	212/18723	0.00608062	0.0239014	0.0113934	CASP2/NQO2/FYN	3
GO:0050867	positive regulation of cell activation	4/33	420/18723	0.00610625	0.0239534	0.0114182	DPP4/ADA/FYN/LCK	4
GO:0007187	G protein-coupled receptor signaling pathway, coupled to cyclic nucleotide second messenger	2/33	67/18723	0.00620074	0.0242068	0.011539	CNR1/CNR2	2
GO:0032890	regulation of organic acid transport	2/33	67/18723	0.00620074	0.0242068	0.011539	ADORA1/PPARA	2
GO:0006816	calcium ion transport	4/33	422/18723	0.00620847	0.0242068	0.011539	PTGS2/CACNA2D1/FYN/LCK	4
GO:0044242	cellular lipid catabolic process	3/33	214/18723	0.00624028	0.0242817	0.0115747	PPARD/PPARA/CNR1	3
GO:0042698	ovulation cycle	2/33	68/18723	0.00638164	0.0247818	0.0118131	CASP2/EGFR	2
GO:1903131	mononuclear cell differentiation	4/33	426/18723	0.00641635	0.0248666	0.0118535	ADA/PTPN2/PPARG/LCK	4
GO:0070374	positive regulation of ERK1 and ERK2 cascade	3/33	217/18723	0.00648445	0.0250801	0.0119553	PRKCA/NQO2/EGFR	3
GO:0010611	regulation of cardiac muscle hypertrophy	2/33	69/18723	0.00656493	0.0253406	0.0120795	PPARA/PRKCA	2
GO:0009746	response to hexose	3/33	219/18723	0.00665038	0.0255682	0.0121879	ERN1/PPARD/PTGS2	3
GO:0097191	extrinsic apoptotic signaling pathway	3/33	219/18723	0.00665038	0.0255682	0.0121879	AR/CASP2/FYN	3
GO:0045824	negative regulation of innate immune response	2/33	71/18723	0.00693866	0.0266235	0.012691	PTPN2/PPARG	2
GO:0014743	regulation of muscle hypertrophy	2/33	72/18723	0.00712908	0.0272458	0.0129876	PPARA/PRKCA	2
GO:0033627	cell adhesion mediated by integrin	2/33	72/18723	0.00712908	0.0272458	0.0129876	DPP4/ADA	2
GO:0034284	response to monosaccharide	3/33	225/18723	0.00716335	0.0273226	0.0130243	ERN1/PPARD/PTGS2	3
GO:0051090	regulation of DNA-binding transcription factor activity	4/33	440/18723	0.00718051	0.0273341	0.0130297	EGLN1/AR/PPARG/ESR2	4
GO:0045936	negative regulation of phosphate metabolic process	4/33	441/18723	0.0072373	0.027496	0.0131069	PPARA/PTPN1/PTPN2/PPARG	4
GO:0010563	negative regulation of phosphorus metabolic process	4/33	442/18723	0.00729439	0.0276585	0.0131844	PPARA/PTPN1/PTPN2/PPARG	4
GO:0046777	protein autophosphorylation	3/33	227/18723	0.00733943	0.0277204	0.0132138	ERN1/FYN/EGFR	3
GO:0098657	import into cell	3/33	227/18723	0.00733943	0.0277204	0.0132138	KCNH2/CACNA2D1/FYN	3
GO:0002437	inflammatory response to antigenic stimulus	2/33	74/18723	0.007517	0.0281746	0.0134304	CNR1/FYN	2
GO:0006801	superoxide metabolic process	2/33	74/18723	0.007517	0.0281746	0.0134304	NOX4/EGFR	2
GO:0033157	regulation of intracellular protein transport	3/33	229/18723	0.00751808	0.0281746	0.0134304	PTGS2/PTPN1/FYN	3
GO:0045444	fat cell differentiation	3/33	229/18723	0.00751808	0.0281746	0.0134304	PPARD/PTGS2/PPARG	3
GO:0010876	lipid localization	4/33	448/18723	0.00764323	0.0285881	0.0136275	PPARD/PPARA/PTPN2/PPARG	4
GO:0006094	gluconeogenesis	2/33	75/18723	0.00771448	0.0286326	0.0136487	PPARA/PTPN2	2
GO:0033077	T cell differentiation in thymus	2/33	75/18723	0.00771448	0.0286326	0.0136487	ADA/PTPN2	2
GO:0045913	positive regulation of carbohydrate metabolic process	2/33	75/18723	0.00771448	0.0286326	0.0136487	PPARA/PTPN2	2
GO:0048662	negative regulation of smooth muscle cell proliferation	2/33	75/18723	0.00771448	0.0286326	0.0136487	PPARD/PPARG	2
GO:0010594	regulation of endothelial cell migration	3/33	232/18723	0.00779088	0.0288606	0.0137574	PRKCA/PTGS2/PPARG	3
GO:0043536	positive regulation of blood vessel endothelial cell migration	2/33	76/18723	0.0079143	0.0292057	0.0139219	PRKCA/PTGS2	2
GO:0086001	cardiac muscle cell action potential	2/33	76/18723	0.0079143	0.0292057	0.0139219	KCNH2/CACNA2D1	2
GO:0033673	negative regulation of kinase activity	3/33	237/18723	0.00825849	0.0303598	0.014472	PTPN1/PTPN2/PPARG	3
GO:1901617	organic hydroxy compound biosynthetic process	3/33	237/18723	0.00825849	0.0303598	0.014472	AKR1B1/TYR/DAO	3
GO:0043154	negative regulation of cysteine-type endopeptidase activity involved in apoptotic process	2/33	78/18723	0.00832091	0.0304732	0.0145261	PTGS2/RPS6KA3	2
GO:0070373	negative regulation of ERK1 and ERK2 cascade	2/33	78/18723	0.00832091	0.0304732	0.0145261	PTPN1/PTPN2	2
GO:0014068	positive regulation of phosphatidylinositol 3-kinase signaling	2/33	79/18723	0.00852768	0.0311713	0.0148588	PPARD/FYN	2
GO:0001523	retinoid metabolic process	2/33	81/18723	0.00894813	0.0324622	0.0154742	PPARD/AKR1B1	2
GO:0001960	negative regulation of cytokine-mediated signaling pathway	2/33	81/18723	0.00894813	0.0324622	0.0154742	PTPN2/PPARG	2
GO:0030512	negative regulation of transforming growth factor beta receptor signaling pathway	2/33	81/18723	0.00894813	0.0324622	0.0154742	PPARA/PPARG	2
GO:0060968	regulation of gene silencing	2/33	81/18723	0.00894813	0.0324622	0.0154742	PPARG/EGFR	2
GO:0046889	positive regulation of lipid biosynthetic process	2/33	82/18723	0.00916179	0.033175	0.015814	PPARA/PTGS2	2
GO:0051899	membrane depolarization	2/33	83/18723	0.00937773	0.0338933	0.0161564	KCNH2/CACNA2D1	2
GO:0045926	negative regulation of growth	3/33	249/18723	0.00944746	0.0340815	0.0162461	PPARD/PPARA/ESR2	3
GO:0042310	vasoconstriction	2/33	84/18723	0.00959593	0.0344882	0.01644	PTGS2/EGFR	2
GO:0042440	pigment metabolic process	2/33	84/18723	0.00959593	0.0344882	0.01644	ADA/TYR	2
GO:0042509	regulation of tyrosine phosphorylation of STAT protein	2/33	85/18723	0.0098164	0.035215	0.0167864	PTPN2/FYN	2
GO:0009743	response to carbohydrate	3/33	253/18723	0.00986494	0.0353234	0.0168381	ERN1/PPARD/PTGS2	3
GO:0034103	regulation of tissue remodeling	2/33	86/18723	0.0100391	0.0357482	0.0170406	PRKCA/EGFR	2
GO:0060761	negative regulation of response to cytokine stimulus	2/33	86/18723	0.0100391	0.0357482	0.0170406	PTPN2/PPARG	2
GO:2000117	negative regulation of cysteine-type endopeptidase activity	2/33	86/18723	0.0100391	0.0357482	0.0170406	PTGS2/RPS6KA3	2
GO:0051924	regulation of calcium ion transport	3/33	255/18723	0.0100777	0.0358194	0.0170745	PTGS2/CACNA2D1/FYN	3
GO:0034976	response to endoplasmic reticulum stress	3/33	256/18723	0.0101851	0.0361345	0.0172247	ERN1/PTPN1/PTPN2	3
GO:1900182	positive regulation of protein localization to nucleus	2/33	87/18723	0.0102641	0.0363481	0.0173265	PTGS2/FYN	2
GO:0030217	T cell differentiation	3/33	257/18723	0.0102931	0.036384	0.0173437	ADA/PTPN2/LCK	3
GO:0007260	tyrosine phosphorylation of STAT protein	2/33	88/18723	0.0104913	0.036882	0.017581	PTPN2/FYN	2
GO:0009144	purine nucleoside triphosphate metabolic process	2/33	88/18723	0.0104913	0.036882	0.017581	ADA/PPARA	2
GO:1901657	glycosyl compound metabolic process	2/33	88/18723	0.0104913	0.036882	0.017581	ADA/AKR1B1	2
GO:0045927	positive regulation of growth	3/33	259/18723	0.0105112	0.0368847	0.0175824	PPARD/RPS6KA3/EGFR	3
GO:0051091	positive regulation of DNA-binding transcription factor activity	3/33	260/18723	0.0106212	0.0371359	0.0177021	AR/PPARG/ESR2	3
GO:0090150	establishment of protein localization to membrane	3/33	260/18723	0.0106212	0.0371359	0.0177021	ADORA1/FYN/EGFR	3
GO:0014910	regulation of smooth muscle cell migration	2/33	89/18723	0.0107207	0.0374159	0.0178356	PPARD/NOX4	2
GO:1901361	organic cyclic compound catabolic process	4/33	495/18723	0.0107641	0.0374993	0.0178753	ERN1/ADA/PRKCA/HSD11B1	4
GO:0046849	bone remodeling	2/33	90/18723	0.0109524	0.0380867	0.0181553	PRKCA/EGFR	2
GO:0051952	regulation of amine transport	2/33	91/18723	0.0111863	0.03883	0.0185096	ADORA1/CNR1	2
GO:0070509	calcium ion import	2/33	92/18723	0.0114223	0.0395783	0.0188663	CACNA2D1/FYN	2
GO:0051348	negative regulation of transferase activity	3/33	268/18723	0.011526	0.0398658	0.0190034	PTPN1/PTPN2/PPARG	3
GO:0051591	response to cAMP	2/33	93/18723	0.0116606	0.0402593	0.019191	NOX4/TYR	2
GO:0048872	homeostasis of number of cells	3/33	272/18723	0.0119946	0.0413386	0.0197054	ADA/POLB/PTPN2	3
GO:0043270	positive regulation of ion transport	3/33	275/18723	0.0123532	0.0424987	0.0202584	ADORA1/KCNH2/CACNA2D1	3
GO:0003073	regulation of systemic arterial blood pressure	2/33	96/18723	0.0123885	0.0425442	0.0202801	ADORA1/AR	2
GO:1903829	positive regulation of cellular protein localization	3/33	276/18723	0.0124742	0.0427622	0.0203841	PTGS2/FYN/EGFR	3
GO:0014909	smooth muscle cell migration	2/33	97/18723	0.0126355	0.0430857	0.0205382	PPARD/NOX4	2
GO:0043255	regulation of carbohydrate biosynthetic process	2/33	97/18723	0.0126355	0.0430857	0.0205382	PPARA/PTPN2	2
GO:2001237	negative regulation of extrinsic apoptotic signaling pathway	2/33	97/18723	0.0126355	0.0430857	0.0205382	AR/FYN	2
GO:1902105	regulation of leukocyte differentiation	3/33	279/18723	0.012841	0.0436269	0.0207962	ADA/PRKCA/PTPN2	3
GO:0043502	regulation of muscle adaptation	2/33	98/18723	0.0128846	0.0436269	0.0207962	PPARA/PRKCA	2
GO:0061337	cardiac conduction	2/33	98/18723	0.0128846	0.0436269	0.0207962	KCNH2/CACNA2D1	2
GO:2001243	negative regulation of intrinsic apoptotic signaling pathway	2/33	98/18723	0.0128846	0.0436269	0.0207962	PTGS2/PTPN1	2
GO:0003300	cardiac muscle hypertrophy	2/33	99/18723	0.0131359	0.0441678	0.0210541	PPARA/PRKCA	2
GO:0007631	feeding behavior	2/33	99/18723	0.0131359	0.0441678	0.0210541	CNR1/FYN	2
GO:0008630	intrinsic apoptotic signaling pathway in response to DNA damage	2/33	99/18723	0.0131359	0.0441678	0.0210541	CASP2/POLB	2
GO:0015837	amine transport	2/33	99/18723	0.0131359	0.0441678	0.0210541	ADORA1/CNR1	2
GO:0044262	cellular carbohydrate metabolic process	3/33	283/18723	0.0133397	0.0447752	0.0213436	PPARA/AKR1B1/PTPN2	3
GO:0006520	cellular amino acid metabolic process	3/33	284/18723	0.0134662	0.045121	0.0215084	NOX4/TYR/DAO	3
GO:0006576	cellular biogenic amine metabolic process	2/33	101/18723	0.0136449	0.0455617	0.0217185	AKR1B1/DAO	2
GO:0098869	cellular oxidant detoxification	2/33	101/18723	0.0136449	0.0455617	0.0217185	PTGS2/PTGS1	2
GO:0014897	striated muscle hypertrophy	2/33	102/18723	0.0139026	0.0461824	0.0220144	PPARA/PRKCA	2
GO:0045833	negative regulation of lipid metabolic process	2/33	102/18723	0.0139026	0.0461824	0.0220144	ADORA1/CNR1	2
GO:0062014	negative regulation of small molecule metabolic process	2/33	102/18723	0.0139026	0.0461824	0.0220144	PPARA/CNR1	2
GO:0034599	cellular response to oxidative stress	3/33	288/18723	0.0139787	0.0463554	0.0220969	ERN1/FYN/EGFR	3
GO:0046425	regulation of receptor signaling pathway via JAK-STAT	2/33	103/18723	0.0141624	0.0468038	0.0223106	AKR1B1/PTPN2	2
GO:0090277	positive regulation of peptide hormone secretion	2/33	103/18723	0.0141624	0.0468038	0.0223106	PPARD/EGFR	2
GO:0014896	muscle hypertrophy	2/33	104/18723	0.0144243	0.0475067	0.0226457	PPARA/PRKCA	2
GO:1903076	regulation of protein localization to plasma membrane	2/33	104/18723	0.0144243	0.0475067	0.0226457	AR/EGFR	2
GO:0010632	regulation of epithelial cell migration	3/33	292/18723	0.0145023	0.0476821	0.0227293	PRKCA/PTGS2/PPARG	3
GO:1905477	positive regulation of protein localization to membrane	2/33	106/18723	0.0149544	0.0490851	0.0233981	FYN/EGFR	2
GO:0042303	molting cycle	2/33	107/18723	0.0152226	0.0497961	0.023737	PTGS2/EGFR	2
GO:0042633	hair cycle	2/33	107/18723	0.0152226	0.0497961	0.023737	PTGS2/EGFR	2
GO:0002832	negative regulation of response to biotic stimulus	2/33	108/18723	0.0154929	0.050509	0.0240768	PTPN2/PPARG	2
GO:0033138	positive regulation of peptidyl-serine phosphorylation	2/33	108/18723	0.0154929	0.050509	0.0240768	PTGS2/EGFR	2
GO:0043266	regulation of potassium ion transport	2/33	109/18723	0.0157653	0.0513102	0.0244588	ADORA1/KCNH2	2
GO:0003014	renal system process	2/33	110/18723	0.0160397	0.0520279	0.0248008	ADORA1/AKR1B1	2
GO:0014812	muscle cell migration	2/33	110/18723	0.0160397	0.0520279	0.0248008	PPARD/NOX4	2
GO:0090287	regulation of cellular response to growth factor stimulus	3/33	304/18723	0.0161397	0.0522646	0.0249137	PPARA/PTPN1/PPARG	3
GO:0090288	negative regulation of cellular response to growth factor stimulus	2/33	111/18723	0.0163161	0.0527473	0.0251438	PTPN1/PPARG	2
GO:0001676	long-chain fatty acid metabolic process	2/33	112/18723	0.0165947	0.0534686	0.0254876	PTGS2/PTGS1	2
GO:0009141	nucleoside triphosphate metabolic process	2/33	112/18723	0.0165947	0.0534686	0.0254876	ADA/PPARA	2
GO:0044106	cellular amine metabolic process	2/33	113/18723	0.0168752	0.0537524	0.0256229	AKR1B1/DAO	2
GO:0070588	calcium ion transmembrane transport	3/33	312/18723	0.0172873	0.0537524	0.0256229	CACNA2D1/FYN/LCK	3
GO:0043279	response to alkaloid	2/33	115/18723	0.0174424	0.0537524	0.0256229	ADA/CNR1	2
GO:0000255	allantoin metabolic process	1/33	10/18723	0.0174904	0.0537524	0.0256229	ADA	1
GO:0001820	serotonin secretion	1/33	10/18723	0.0174904	0.0537524	0.0256229	CNR1	1
GO:0002934	desmosome organization	1/33	10/18723	0.0174904	0.0537524	0.0256229	PRKCA	1
GO:0006560	proline metabolic process	1/33	10/18723	0.0174904	0.0537524	0.0256229	DAO	1
GO:0009113	purine nucleobase biosynthetic process	1/33	10/18723	0.0174904	0.0537524	0.0256229	ADA	1
GO:0009169	purine ribonucleoside monophosphate catabolic process	1/33	10/18723	0.0174904	0.0537524	0.0256229	ADA	1
GO:0009170	purine deoxyribonucleoside monophosphate metabolic process	1/33	10/18723	0.0174904	0.0537524	0.0256229	ADA	1
GO:0009750	response to fructose	1/33	10/18723	0.0174904	0.0537524	0.0256229	PTGS2	1
GO:0010728	regulation of hydrogen peroxide biosynthetic process	1/33	10/18723	0.0174904	0.0537524	0.0256229	FYN	1
GO:0018401	peptidyl-proline hydroxylation to 4-hydroxy-L-proline	1/33	10/18723	0.0174904	0.0537524	0.0256229	EGLN1	1
GO:0030638	polyketide metabolic process	1/33	10/18723	0.0174904	0.0537524	0.0256229	AKR1B1	1
GO:0030647	aminoglycoside antibiotic metabolic process	1/33	10/18723	0.0174904	0.0537524	0.0256229	AKR1B1	1
GO:0031915	positive regulation of synaptic plasticity	1/33	10/18723	0.0174904	0.0537524	0.0256229	PTGS2	1
GO:0033089	positive regulation of T cell differentiation in thymus	1/33	10/18723	0.0174904	0.0537524	0.0256229	ADA	1
GO:0043101	purine-containing compound salvage	1/33	10/18723	0.0174904	0.0537524	0.0256229	ADA	1
GO:0044557	relaxation of smooth muscle	1/33	10/18723	0.0174904	0.0537524	0.0256229	ADORA1	1
GO:0044598	doxorubicin metabolic process	1/33	10/18723	0.0174904	0.0537524	0.0256229	AKR1B1	1
GO:0051342	regulation of cyclic-nucleotide phosphodiesterase activity	1/33	10/18723	0.0174904	0.0537524	0.0256229	EGLN1	1
GO:0060513	prostatic bud formation	1/33	10/18723	0.0174904	0.0537524	0.0256229	AR	1
GO:0060736	prostate gland growth	1/33	10/18723	0.0174904	0.0537524	0.0256229	AR	1
GO:0060768	regulation of epithelial cell proliferation involved in prostate gland development	1/33	10/18723	0.0174904	0.0537524	0.0256229	AR	1
GO:0098903	regulation of membrane repolarization during action potential	1/33	10/18723	0.0174904	0.0537524	0.0256229	CACNA2D1	1
GO:0098917	retrograde trans-synaptic signaling	1/33	10/18723	0.0174904	0.0537524	0.0256229	CNR1	1
GO:0099171	presynaptic modulation of chemical synaptic transmission	1/33	10/18723	0.0174904	0.0537524	0.0256229	CNR1	1
GO:1902237	positive regulation of endoplasmic reticulum stress-induced intrinsic apoptotic signaling pathway	1/33	10/18723	0.0174904	0.0537524	0.0256229	PTPN2	1
GO:2000288	positive regulation of myoblast proliferation	1/33	10/18723	0.0174904	0.0537524	0.0256229	PPARD	1
GO:0008286	insulin receptor signaling pathway	2/33	116/18723	0.0177291	0.0542268	0.0258491	PTPN1/PTPN2	2
GO:0030518	intracellular steroid hormone receptor signaling pathway	2/33	116/18723	0.0177291	0.0542268	0.0258491	AR/ESR2	2
GO:1990748	cellular detoxification	2/33	116/18723	0.0177291	0.0542268	0.0258491	PTGS2/PTGS1	2
GO:0019058	viral life cycle	3/33	317/18723	0.0180273	0.0550516	0.0262422	DPP4/PPARA/EGFR	3
GO:0009308	amine metabolic process	2/33	118/18723	0.0183084	0.0553739	0.0263958	AKR1B1/DAO	2
GO:0022612	gland morphogenesis	2/33	118/18723	0.0183084	0.0553739	0.0263958	AR/POLB	2
GO:0071346	cellular response to interferon-gamma	2/33	118/18723	0.0183084	0.0553739	0.0263958	PTPN2/PPARG	2
GO:0008202	steroid metabolic process	3/33	319/18723	0.0183282	0.0553739	0.0263958	PPARD/AKR1B1/HSD11B1	3
GO:0009416	response to light stimulus	3/33	320/18723	0.0184797	0.0553739	0.0263958	PTGS2/EGFR/TYR	3
GO:0010906	regulation of glucose metabolic process	2/33	119/18723	0.018601	0.0553739	0.0263958	PPARA/PTPN2	2
GO:0002761	regulation of myeloid leukocyte differentiation	2/33	120/18723	0.0188957	0.0553739	0.0263958	PRKCA/PTPN2	2
GO:0071901	negative regulation of protein serine/threonine kinase activity	2/33	120/18723	0.0188957	0.0553739	0.0263958	PTPN1/PPARG	2
GO:0008544	epidermis development	3/33	324/18723	0.0190928	0.0553739	0.0263958	PPARD/PPARA/EGFR	3
GO:0042177	negative regulation of protein catabolic process	2/33	121/18723	0.0191923	0.0553739	0.0263958	FYN/EGFR	2
GO:0043500	muscle adaptation	2/33	121/18723	0.0191923	0.0553739	0.0263958	PPARA/PRKCA	2
GO:0045931	positive regulation of mitotic cell cycle	2/33	121/18723	0.0191923	0.0553739	0.0263958	PRKCA/EGFR	2
GO:0000394	RNA splicing, via endonucleolytic cleavage and ligation	1/33	11/18723	0.019223	0.0553739	0.0263958	ERN1	1
GO:0003093	regulation of glomerular filtration	1/33	11/18723	0.019223	0.0553739	0.0263958	ADORA1	1
GO:0009120	deoxyribonucleoside metabolic process	1/33	11/18723	0.019223	0.0553739	0.0263958	ADA	1
GO:0009128	purine nucleoside monophosphate catabolic process	1/33	11/18723	0.019223	0.0553739	0.0263958	ADA	1
GO:0009155	purine deoxyribonucleotide catabolic process	1/33	11/18723	0.019223	0.0553739	0.0263958	ADA	1
GO:0032000	positive regulation of fatty acid beta-oxidation	1/33	11/18723	0.019223	0.0553739	0.0263958	PPARA	1
GO:0033148	positive regulation of intracellular estrogen receptor signaling pathway	1/33	11/18723	0.019223	0.0553739	0.0263958	AR	1
GO:0033197	response to vitamin E	1/33	11/18723	0.019223	0.0553739	0.0263958	ADA	1
GO:0033327	Leydig cell differentiation	1/33	11/18723	0.019223	0.0553739	0.0263958	AR	1
GO:0033483	gas homeostasis	1/33	11/18723	0.019223	0.0553739	0.0263958	EGLN1	1
GO:0034350	regulation of glial cell apoptotic process	1/33	11/18723	0.019223	0.0553739	0.0263958	PRKCA	1
GO:0042135	neurotransmitter catabolic process	1/33	11/18723	0.019223	0.0553739	0.0263958	ACHE	1
GO:0042416	dopamine biosynthetic process	1/33	11/18723	0.019223	0.0553739	0.0263958	DAO	1
GO:0042451	purine nucleoside biosynthetic process	1/33	11/18723	0.019223	0.0553739	0.0263958	ADA	1
GO:0042455	ribonucleoside biosynthetic process	1/33	11/18723	0.019223	0.0553739	0.0263958	ADA	1
GO:0045945	positive regulation of transcription by RNA polymerase III	1/33	11/18723	0.019223	0.0553739	0.0263958	AR	1
GO:0046129	purine ribonucleoside biosynthetic process	1/33	11/18723	0.019223	0.0553739	0.0263958	ADA	1
GO:0051081	nuclear membrane disassembly	1/33	11/18723	0.019223	0.0553739	0.0263958	PRKCA	1
GO:0060742	epithelial cell differentiation involved in prostate gland development	1/33	11/18723	0.019223	0.0553739	0.0263958	AR	1
GO:0060767	epithelial cell proliferation involved in prostate gland development	1/33	11/18723	0.019223	0.0553739	0.0263958	AR	1
GO:0070243	regulation of thymocyte apoptotic process	1/33	11/18723	0.019223	0.0553739	0.0263958	ADA	1
GO:0072205	metanephric collecting duct development	1/33	11/18723	0.019223	0.0553739	0.0263958	AKR1B1	1
GO:0099550	trans-synaptic signaling, modulating synaptic transmission	1/33	11/18723	0.019223	0.0553739	0.0263958	CNR1	1
GO:0106049	regulation of cellular response to osmotic stress	1/33	11/18723	0.019223	0.0553739	0.0263958	PTGS2	1
GO:1902065	response to L-glutamate	1/33	11/18723	0.019223	0.0553739	0.0263958	FYN	1
GO:2000644	regulation of receptor catabolic process	1/33	11/18723	0.019223	0.0553739	0.0263958	PTPN1	1
GO:0030168	platelet activation	2/33	123/18723	0.0197914	0.0569262	0.0271358	PRKCA/LCK	2
GO:0048638	regulation of developmental growth	3/33	330/18723	0.0200337	0.0575372	0.0274271	PPARD/PPARA/AR	3
GO:0097237	cellular response to toxic substance	2/33	124/18723	0.020094	0.0576246	0.0274687	PTGS2/PTGS1	2
GO:1904375	regulation of protein localization to cell periphery	2/33	125/18723	0.0203984	0.0580183	0.0276564	AR/EGFR	2
GO:0001821	histamine secretion	1/33	12/18723	0.0209527	0.0580183	0.0276564	ADA	1
GO:0002674	negative regulation of acute inflammatory response	1/33	12/18723	0.0209527	0.0580183	0.0276564	ADORA1	1
GO:0002863	positive regulation of inflammatory response to antigenic stimulus	1/33	12/18723	0.0209527	0.0580183	0.0276564	CNR1	1
GO:0002903	negative regulation of B cell apoptotic process	1/33	12/18723	0.0209527	0.0580183	0.0276564	ADA	1
GO:0010623	programmed cell death involved in cell development	1/33	12/18723	0.0209527	0.0580183	0.0276564	CASP2	1
GO:0010642	negative regulation of platelet-derived growth factor receptor signaling pathway	1/33	12/18723	0.0209527	0.0580183	0.0276564	PTPN2	1
GO:0030238	male sex determination	1/33	12/18723	0.0209527	0.0580183	0.0276564	AR	1
GO:0030397	membrane disassembly	1/33	12/18723	0.0209527	0.0580183	0.0276564	PRKCA	1
GO:0032096	negative regulation of response to food	1/33	12/18723	0.0209527	0.0580183	0.0276564	PPARA	1
GO:0032099	negative regulation of appetite	1/33	12/18723	0.0209527	0.0580183	0.0276564	PPARA	1
GO:0032105	negative regulation of response to extracellular stimulus	1/33	12/18723	0.0209527	0.0580183	0.0276564	PPARA	1
GO:0032108	negative regulation of response to nutrient levels	1/33	12/18723	0.0209527	0.0580183	0.0276564	PPARA	1
GO:0035112	genitalia morphogenesis	1/33	12/18723	0.0209527	0.0580183	0.0276564	AR	1
GO:0043568	positive regulation of insulin-like growth factor receptor signaling pathway	1/33	12/18723	0.0209527	0.0580183	0.0276564	AR	1
GO:0046322	negative regulation of fatty acid oxidation	1/33	12/18723	0.0209527	0.0580183	0.0276564	CNR1	1
GO:0060394	negative regulation of pathway-restricted SMAD protein phosphorylation	1/33	12/18723	0.0209527	0.0580183	0.0276564	PPARG	1
GO:0060601	lateral sprouting from an epithelium	1/33	12/18723	0.0209527	0.0580183	0.0276564	AR	1
GO:0061052	negative regulation of cell growth involved in cardiac muscle cell development	1/33	12/18723	0.0209527	0.0580183	0.0276564	PPARA	1
GO:0070103	regulation of interleukin-6-mediated signaling pathway	1/33	12/18723	0.0209527	0.0580183	0.0276564	PTPN2	1
GO:0071472	cellular response to salt stress	1/33	12/18723	0.0209527	0.0580183	0.0276564	AKR1B1	1
GO:0072520	seminiferous tubule development	1/33	12/18723	0.0209527	0.0580183	0.0276564	AR	1
GO:1902950	regulation of dendritic spine maintenance	1/33	12/18723	0.0209527	0.0580183	0.0276564	FYN	1
GO:1903800	positive regulation of production of miRNAs involved in gene silencing by miRNA	1/33	12/18723	0.0209527	0.0580183	0.0276564	EGFR	1
GO:0048565	digestive tract development	2/33	127/18723	0.0210132	0.0581023	0.0276964	ADA/EGFR	2
GO:0032386	regulation of intracellular transport	3/33	337/18723	0.0211635	0.0584343	0.0278547	PTGS2/PTPN1/FYN	3
GO:0017015	regulation of transforming growth factor beta receptor signaling pathway	2/33	128/18723	0.0213235	0.0587918	0.0280251	PPARA/PPARG	2
GO:0001933	negative regulation of protein phosphorylation	3/33	342/18723	0.0219917	0.0602081	0.0287002	PTPN1/PTPN2/PPARG	3
GO:0045765	regulation of angiogenesis	3/33	342/18723	0.0219917	0.0602081	0.0287002	EGLN1/PRKCA/PPARG	3
GO:0006612	protein targeting to membrane	2/33	131/18723	0.0222658	0.0602081	0.0287002	ADORA1/FYN	2
GO:0090101	negative regulation of transmembrane receptor protein serine/threonine kinase signaling pathway	2/33	131/18723	0.0222658	0.0602081	0.0287002	PPARA/PPARG	2
GO:1903844	regulation of cellular response to transforming growth factor beta stimulus	2/33	131/18723	0.0222658	0.0602081	0.0287002	PPARA/PPARG	2
GO:0002087	regulation of respiratory gaseous exchange by nervous system process	1/33	13/18723	0.0226794	0.0602081	0.0287002	ADORA1	1
GO:0006000	fructose metabolic process	1/33	13/18723	0.0226794	0.0602081	0.0287002	AKR1B1	1
GO:0007494	midgut development	1/33	13/18723	0.0226794	0.0602081	0.0287002	EGFR	1
GO:0009143	nucleoside triphosphate catabolic process	1/33	13/18723	0.0226794	0.0602081	0.0287002	ADA	1
GO:0010960	magnesium ion homeostasis	1/33	13/18723	0.0226794	0.0602081	0.0287002	EGFR	1
GO:0014842	regulation of skeletal muscle satellite cell proliferation	1/33	13/18723	0.0226794	0.0602081	0.0287002	PPARD	1
GO:0031392	regulation of prostaglandin biosynthetic process	1/33	13/18723	0.0226794	0.0602081	0.0287002	PTGS2	1
GO:0032429	regulation of phospholipase A2 activity	1/33	13/18723	0.0226794	0.0602081	0.0287002	EGFR	1
GO:0033145	positive regulation of intracellular steroid hormone receptor signaling pathway	1/33	13/18723	0.0226794	0.0602081	0.0287002	AR	1
GO:0036005	response to macrophage colony-stimulating factor	1/33	13/18723	0.0226794	0.0602081	0.0287002	PTPN2	1
GO:0036006	cellular response to macrophage colony-stimulating factor stimulus	1/33	13/18723	0.0226794	0.0602081	0.0287002	PTPN2	1
GO:0042538	hyperosmotic salinity response	1/33	13/18723	0.0226794	0.0602081	0.0287002	AKR1B1	1
GO:0042659	regulation of cell fate specification	1/33	13/18723	0.0226794	0.0602081	0.0287002	AR	1
GO:0045741	positive regulation of epidermal growth factor-activated receptor activity	1/33	13/18723	0.0226794	0.0602081	0.0287002	ADORA1	1
GO:0051956	negative regulation of amino acid transport	1/33	13/18723	0.0226794	0.0602081	0.0287002	ADORA1	1
GO:0061744	motor behavior	1/33	13/18723	0.0226794	0.0602081	0.0287002	DPP4	1
GO:0106070	regulation of adenylate cyclase-activating G protein-coupled receptor signaling pathway	1/33	13/18723	0.0226794	0.0602081	0.0287002	PRKCA	1
GO:0110096	cellular response to aldehyde	1/33	13/18723	0.0226794	0.0602081	0.0287002	AKR1B1	1
GO:1900272	negative regulation of long-term synaptic potentiation	1/33	13/18723	0.0226794	0.0602081	0.0287002	ADORA1	1
GO:1900452	regulation of long-term synaptic depression	1/33	13/18723	0.0226794	0.0602081	0.0287002	ADORA1	1
GO:1901387	positive regulation of voltage-gated calcium channel activity	1/33	13/18723	0.0226794	0.0602081	0.0287002	CACNA2D1	1
GO:1903054	negative regulation of extracellular matrix organization	1/33	13/18723	0.0226794	0.0602081	0.0287002	DPP4	1
GO:0010595	positive regulation of endothelial cell migration	2/33	133/18723	0.0229035	0.0606362	0.0289043	PRKCA/PTGS2	2
GO:0046887	positive regulation of hormone secretion	2/33	133/18723	0.0229035	0.0606362	0.0289043	PPARD/EGFR	2
GO:1901342	regulation of vasculature development	3/33	348/18723	0.023009	0.060832	0.0289976	EGLN1/PRKCA/PPARG	3
GO:0008277	regulation of G protein-coupled receptor signaling pathway	2/33	134/18723	0.0232252	0.0613196	0.0292301	ADA/PRKCA	2
GO:0001101	response to acid chemical	2/33	135/18723	0.0235488	0.0620043	0.0295565	AKR1B1/FYN	2
GO:0009581	detection of external stimulus	2/33	135/18723	0.0235488	0.0620043	0.0295565	ADORA1/FYN	2
GO:1900180	regulation of protein localization to nucleus	2/33	136/18723	0.0238742	0.0621348	0.0296187	PTGS2/FYN	2
GO:0055123	digestive system development	2/33	137/18723	0.0242015	0.0621348	0.0296187	ADA/EGFR	2
GO:0002467	germinal center formation	1/33	14/18723	0.0244032	0.0621348	0.0296187	ADA	1
GO:0002864	regulation of acute inflammatory response to antigenic stimulus	1/33	14/18723	0.0244032	0.0621348	0.0296187	CNR1	1
GO:0006287	base-excision repair, gap-filling	1/33	14/18723	0.0244032	0.0621348	0.0296187	POLB	1
GO:0009071	serine family amino acid catabolic process	1/33	14/18723	0.0244032	0.0621348	0.0296187	DAO	1
GO:0009158	ribonucleoside monophosphate catabolic process	1/33	14/18723	0.0244032	0.0621348	0.0296187	ADA	1
GO:0009159	deoxyribonucleoside monophosphate catabolic process	1/33	14/18723	0.0244032	0.0621348	0.0296187	ADA	1
GO:0030948	negative regulation of vascular endothelial growth factor receptor signaling pathway	1/33	14/18723	0.0244032	0.0621348	0.0296187	PTPN1	1
GO:0032966	negative regulation of collagen biosynthetic process	1/33	14/18723	0.0244032	0.0621348	0.0296187	PPARD	1
GO:0033604	negative regulation of catecholamine secretion	1/33	14/18723	0.0244032	0.0621348	0.0296187	CNR1	1
GO:0035641	locomotory exploration behavior	1/33	14/18723	0.0244032	0.0621348	0.0296187	DPP4	1
GO:0042415	norepinephrine metabolic process	1/33	14/18723	0.0244032	0.0621348	0.0296187	AKR1B1	1
GO:0043173	nucleotide salvage	1/33	14/18723	0.0244032	0.0621348	0.0296187	ADA	1
GO:0045059	positive thymic T cell selection	1/33	14/18723	0.0244032	0.0621348	0.0296187	PTPN2	1
GO:0045820	negative regulation of glycolytic process	1/33	14/18723	0.0244032	0.0621348	0.0296187	PPARA	1
GO:0047484	regulation of response to osmotic stress	1/33	14/18723	0.0244032	0.0621348	0.0296187	PTGS2	1
GO:0050667	homocysteine metabolic process	1/33	14/18723	0.0244032	0.0621348	0.0296187	NOX4	1
GO:0050872	white fat cell differentiation	1/33	14/18723	0.0244032	0.0621348	0.0296187	PPARG	1
GO:0050966	detection of mechanical stimulus involved in sensory perception of pain	1/33	14/18723	0.0244032	0.0621348	0.0296187	FYN	1
GO:0070141	response to UV-A	1/33	14/18723	0.0244032	0.0621348	0.0296187	EGFR	1
GO:0098787	mRNA cleavage involved in mRNA processing	1/33	14/18723	0.0244032	0.0621348	0.0296187	ERN1	1
GO:1903894	regulation of IRE1-mediated unfolded protein response	1/33	14/18723	0.0244032	0.0621348	0.0296187	PTPN1	1
GO:1905208	negative regulation of cardiocyte differentiation	1/33	14/18723	0.0244032	0.0621348	0.0296187	EGFR	1
GO:2001171	positive regulation of ATP biosynthetic process	1/33	14/18723	0.0244032	0.0621348	0.0296187	PPARA	1
GO:0009582	detection of abiotic stimulus	2/33	138/18723	0.0245307	0.0623772	0.0297342	ADORA1/FYN	2
GO:1904062	regulation of cation transmembrane transport	3/33	357/18723	0.0245828	0.0624273	0.0297581	KCNH2/CACNA2D1/FYN	3
GO:0030183	B cell differentiation	2/33	141/18723	0.0255293	0.0641467	0.0305777	ADA/PTPN2	2
GO:0034341	response to interferon-gamma	2/33	141/18723	0.0255293	0.0641467	0.0305777	PTPN2/PPARG	2
GO:1903038	negative regulation of leukocyte cell-cell adhesion	2/33	141/18723	0.0255293	0.0641467	0.0305777	PPARA/PTPN2	2
GO:2000045	regulation of G1/S transition of mitotic cell cycle	2/33	142/18723	0.0258658	0.0641467	0.0305777	CASP2/EGFR	2
GO:0002070	epithelial cell maturation	1/33	15/18723	0.026124	0.0641467	0.0305777	AKR1B1	1
GO:0006570	tyrosine metabolic process	1/33	15/18723	0.026124	0.0641467	0.0305777	TYR	1
GO:0009163	nucleoside biosynthetic process	1/33	15/18723	0.026124	0.0641467	0.0305777	ADA	1
GO:0010713	negative regulation of collagen metabolic process	1/33	15/18723	0.026124	0.0641467	0.0305777	PPARD	1
GO:0014048	regulation of glutamate secretion	1/33	15/18723	0.026124	0.0641467	0.0305777	ADORA1	1
GO:0014841	skeletal muscle satellite cell proliferation	1/33	15/18723	0.026124	0.0641467	0.0305777	PPARD	1
GO:0014857	regulation of skeletal muscle cell proliferation	1/33	15/18723	0.026124	0.0641467	0.0305777	PPARD	1
GO:0016446	somatic hypermutation of immunoglobulin genes	1/33	15/18723	0.026124	0.0641467	0.0305777	POLB	1
GO:0019511	peptidyl-proline hydroxylation	1/33	15/18723	0.026124	0.0641467	0.0305777	EGLN1	1
GO:0032239	regulation of nucleobase-containing compound transport	1/33	15/18723	0.026124	0.0641467	0.0305777	ADORA1	1
GO:0034404	nucleobase-containing small molecule biosynthetic process	1/33	15/18723	0.026124	0.0641467	0.0305777	ADA	1
GO:0042182	ketone catabolic process	1/33	15/18723	0.026124	0.0641467	0.0305777	NQO2	1
GO:0051608	histamine transport	1/33	15/18723	0.026124	0.0641467	0.0305777	ADA	1
GO:0071474	cellular hyperosmotic response	1/33	15/18723	0.026124	0.0641467	0.0305777	AKR1B1	1
GO:0072044	collecting duct development	1/33	15/18723	0.026124	0.0641467	0.0305777	AKR1B1	1
GO:0086069	bundle of His cell to Purkinje myocyte communication	1/33	15/18723	0.026124	0.0641467	0.0305777	CACNA2D1	1
GO:1900102	negative regulation of endoplasmic reticulum unfolded protein response	1/33	15/18723	0.026124	0.0641467	0.0305777	PTPN1	1
GO:1901841	regulation of high voltage-gated calcium channel activity	1/33	15/18723	0.026124	0.0641467	0.0305777	CACNA2D1	1
GO:1902514	regulation of calcium ion transmembrane transport via high voltage-gated calcium channel	1/33	15/18723	0.026124	0.0641467	0.0305777	CACNA2D1	1
GO:1905288	vascular associated smooth muscle cell apoptotic process	1/33	15/18723	0.026124	0.0641467	0.0305777	PPARG	1
GO:1905459	regulation of vascular associated smooth muscle cell apoptotic process	1/33	15/18723	0.026124	0.0641467	0.0305777	PPARG	1
GO:2001279	regulation of unsaturated fatty acid biosynthetic process	1/33	15/18723	0.026124	0.0641467	0.0305777	PTGS2	1
GO:0001701	in utero embryonic development	3/33	367/18723	0.0263988	0.0646568	0.0308209	ADA/AR/POLB	3
GO:1903706	regulation of hemopoiesis	3/33	367/18723	0.0263988	0.0646568	0.0308209	ADA/PRKCA/PTPN2	3
GO:0007612	learning	2/33	144/18723	0.0265443	0.0647668	0.0308733	PTGS2/FYN	2
GO:0033135	regulation of peptidyl-serine phosphorylation	2/33	144/18723	0.0265443	0.0647668	0.0308733	PTGS2/EGFR	2
GO:0046718	viral entry into host cell	2/33	144/18723	0.0265443	0.0647668	0.0308733	DPP4/EGFR	2
GO:0010675	regulation of cellular carbohydrate metabolic process	2/33	146/18723	0.02723	0.0660945	0.0315062	PPARA/PTPN2	2
GO:0045580	regulation of T cell differentiation	2/33	146/18723	0.02723	0.0660945	0.0315062	ADA/PTPN2	2
GO:0001889	liver development	2/33	147/18723	0.0275756	0.0660945	0.0315062	ADA/EGFR	2
GO:0060041	retina development in camera-type eye	2/33	147/18723	0.0275756	0.0660945	0.0315062	CASP2/ACHE	2
GO:1903531	negative regulation of secretion by cell	2/33	147/18723	0.0275756	0.0660945	0.0315062	ADORA1/CNR1	2
GO:0030098	lymphocyte differentiation	3/33	374/18723	0.0277121	0.0660945	0.0315062	ADA/PTPN2/LCK	3
GO:0001977	renal system process involved in regulation of blood volume	1/33	16/18723	0.0278419	0.0660945	0.0315062	ADORA1	1
GO:0002566	somatic diversification of immune receptors via somatic mutation	1/33	16/18723	0.0278419	0.0660945	0.0315062	POLB	1
GO:0003084	positive regulation of systemic arterial blood pressure	1/33	16/18723	0.0278419	0.0660945	0.0315062	ADORA1	1
GO:0009415	response to water	1/33	16/18723	0.0278419	0.0660945	0.0315062	AKR1B1	1
GO:0034116	positive regulation of heterotypic cell-cell adhesion	1/33	16/18723	0.0278419	0.0660945	0.0315062	LCK	1
GO:0034393	positive regulation of smooth muscle cell apoptotic process	1/33	16/18723	0.0278419	0.0660945	0.0315062	PPARG	1
GO:0044065	regulation of respiratory system process	1/33	16/18723	0.0278419	0.0660945	0.0315062	ADORA1	1
GO:0045651	positive regulation of macrophage differentiation	1/33	16/18723	0.0278419	0.0660945	0.0315062	PRKCA	1
GO:0050965	detection of temperature stimulus involved in sensory perception of pain	1/33	16/18723	0.0278419	0.0660945	0.0315062	ADORA1	1
GO:0055089	fatty acid homeostasis	1/33	16/18723	0.0278419	0.0660945	0.0315062	ADORA1	1
GO:0060572	morphogenesis of an epithelial bud	1/33	16/18723	0.0278419	0.0660945	0.0315062	AR	1
GO:0070242	thymocyte apoptotic process	1/33	16/18723	0.0278419	0.0660945	0.0315062	ADA	1
GO:0071391	cellular response to estrogen stimulus	1/33	16/18723	0.0278419	0.0660945	0.0315062	AR	1
GO:0090336	positive regulation of brown fat cell differentiation	1/33	16/18723	0.0278419	0.0660945	0.0315062	PTGS2	1
GO:0097284	hepatocyte apoptotic process	1/33	16/18723	0.0278419	0.0660945	0.0315062	PPARA	1
GO:0098915	membrane repolarization during ventricular cardiac muscle cell action potential	1/33	16/18723	0.0278419	0.0660945	0.0315062	KCNH2	1
GO:0010212	response to ionizing radiation	2/33	148/18723	0.0279229	0.0661243	0.0315204	NOX4/POLB	2
GO:0051384	response to glucocorticoid	2/33	148/18723	0.0279229	0.0661243	0.0315204	PTGS2/EGFR	2
GO:0032368	regulation of lipid transport	2/33	149/18723	0.0282721	0.066869	0.0318754	PPARA/PPARG	2
GO:0061008	hepaticobiliary system development	2/33	150/18723	0.028623	0.0676161	0.0322315	ADA/EGFR	2
GO:0051346	negative regulation of hydrolase activity	3/33	379/18723	0.0286715	0.0676479	0.0322467	EGLN1/PTGS2/RPS6KA3	3
GO:0044409	entry into host	2/33	151/18723	0.0289756	0.0679501	0.0323907	DPP4/EGFR	2
GO:0055067	monovalent inorganic cation homeostasis	2/33	151/18723	0.0289756	0.0679501	0.0323907	ADORA1/KCNH2	2
GO:0071333	cellular response to glucose stimulus	2/33	151/18723	0.0289756	0.0679501	0.0323907	ERN1/PPARD	2
GO:1904064	positive regulation of cation transmembrane transport	2/33	151/18723	0.0289756	0.0679501	0.0323907	KCNH2/CACNA2D1	2
GO:2001236	regulation of extrinsic apoptotic signaling pathway	2/33	151/18723	0.0289756	0.0679501	0.0323907	AR/FYN	2
GO:0030099	myeloid cell differentiation	3/33	381/18723	0.0290602	0.0680658	0.0324459	PRKCA/PTPN2/PPARG	3
GO:0098754	detoxification	2/33	152/18723	0.0293301	0.0683169	0.0325656	PTGS2/PTGS1	2
GO:0001829	trophectodermal cell differentiation	1/33	17/18723	0.0295568	0.0683169	0.0325656	ADA	1
GO:0009151	purine deoxyribonucleotide metabolic process	1/33	17/18723	0.0295568	0.0683169	0.0325656	ADA	1
GO:0009200	deoxyribonucleoside triphosphate metabolic process	1/33	17/18723	0.0295568	0.0683169	0.0325656	ADA	1
GO:0010715	regulation of extracellular matrix disassembly	1/33	17/18723	0.0295568	0.0683169	0.0325656	DPP4	1
GO:0014856	skeletal muscle cell proliferation	1/33	17/18723	0.0295568	0.0683169	0.0325656	PPARD	1
GO:0033151	V(D)J recombination	1/33	17/18723	0.0295568	0.0683169	0.0325656	POLB	1
GO:0034349	glial cell apoptotic process	1/33	17/18723	0.0295568	0.0683169	0.0325656	PRKCA	1
GO:0042532	negative regulation of tyrosine phosphorylation of STAT protein	1/33	17/18723	0.0295568	0.0683169	0.0325656	PTPN2	1
GO:0042953	lipoprotein transport	1/33	17/18723	0.0295568	0.0683169	0.0325656	PPARG	1
GO:0061577	calcium ion transmembrane transport via high voltage-gated calcium channel	1/33	17/18723	0.0295568	0.0683169	0.0325656	CACNA2D1	1
GO:0071331	cellular response to hexose stimulus	2/33	153/18723	0.0296862	0.068534	0.0326691	ERN1/PPARD	2
GO:0045786	negative regulation of cell cycle	3/33	385/18723	0.0298461	0.0688208	0.0328058	CASP2/PTGS2/EGFR	3
GO:0071326	cellular response to monosaccharide stimulus	2/33	154/18723	0.0300441	0.0691947	0.032984	ERN1/PPARD	2
GO:0034614	cellular response to reactive oxygen species	2/33	155/18723	0.0304038	0.0699396	0.0333391	ERN1/EGFR	2
GO:0035051	cardiocyte differentiation	2/33	156/18723	0.0307652	0.070173	0.0334504	PPARA/EGFR	2
GO:1902107	positive regulation of leukocyte differentiation	2/33	157/18723	0.0311283	0.070173	0.0334504	ADA/PRKCA	2
GO:1903708	positive regulation of hemopoiesis	2/33	157/18723	0.0311283	0.070173	0.0334504	ADA/PRKCA	2
GO:0001956	positive regulation of neurotransmitter secretion	1/33	18/18723	0.0312688	0.070173	0.0334504	CNR1	1
GO:0002076	osteoblast development	1/33	18/18723	0.0312688	0.070173	0.0334504	ACHE	1
GO:0002223	stimulatory C-type lectin receptor signaling pathway	1/33	18/18723	0.0312688	0.070173	0.0334504	FYN	1
GO:0009125	nucleoside monophosphate catabolic process	1/33	18/18723	0.0312688	0.070173	0.0334504	ADA	1
GO:0030728	ovulation	1/33	18/18723	0.0312688	0.070173	0.0334504	PTGS2	1
GO:0032095	regulation of response to food	1/33	18/18723	0.0312688	0.070173	0.0334504	PPARA	1
GO:0033189	response to vitamin A	1/33	18/18723	0.0312688	0.070173	0.0334504	PPARD	1
GO:0042136	neurotransmitter biosynthetic process	1/33	18/18723	0.0312688	0.070173	0.0334504	ACHE	1
GO:0044872	lipoprotein localization	1/33	18/18723	0.0312688	0.070173	0.0334504	PPARG	1
GO:0046112	nucleobase biosynthetic process	1/33	18/18723	0.0312688	0.070173	0.0334504	ADA	1
GO:0048535	lymph node development	1/33	18/18723	0.0312688	0.070173	0.0334504	POLB	1
GO:0050665	hydrogen peroxide biosynthetic process	1/33	18/18723	0.0312688	0.070173	0.0334504	FYN	1
GO:0060391	positive regulation of SMAD protein signal transduction	1/33	18/18723	0.0312688	0.070173	0.0334504	PPARG	1
GO:0060749	mammary gland alveolus development	1/33	18/18723	0.0312688	0.070173	0.0334504	AR	1
GO:0061377	mammary gland lobule development	1/33	18/18723	0.0312688	0.070173	0.0334504	AR	1
GO:0071318	cellular response to ATP	1/33	18/18723	0.0312688	0.070173	0.0334504	PTGS2	1
GO:1990840	response to lectin	1/33	18/18723	0.0312688	0.070173	0.0334504	FYN	1
GO:1990858	cellular response to lectin	1/33	18/18723	0.0312688	0.070173	0.0334504	FYN	1
GO:1903169	regulation of calcium ion transmembrane transport	2/33	159/18723	0.0318597	0.071416	0.0340428	CACNA2D1/FYN	2
GO:0035637	multicellular organismal signaling	2/33	160/18723	0.0322279	0.072074	0.0343565	KCNH2/CACNA2D1	2
GO:0090316	positive regulation of intracellular protein transport	2/33	160/18723	0.0322279	0.072074	0.0343565	PTGS2/FYN	2
GO:0006869	lipid transport	3/33	398/18723	0.0324783	0.0725499	0.0345834	PPARD/PPARA/PPARG	3
GO:0002902	regulation of B cell apoptotic process	1/33	19/18723	0.0329779	0.0726567	0.0346343	ADA	1
GO:0003085	negative regulation of systemic arterial blood pressure	1/33	19/18723	0.0329779	0.0726567	0.0346343	ADORA1	1
GO:0006144	purine nucleobase metabolic process	1/33	19/18723	0.0329779	0.0726567	0.0346343	ADA	1
GO:0006977	DNA damage response, signal transduction by p53 class mediator resulting in cell cycle arrest	1/33	19/18723	0.0329779	0.0726567	0.0346343	CASP2	1
GO:0007530	sex determination	1/33	19/18723	0.0329779	0.0726567	0.0346343	AR	1
GO:0009168	purine ribonucleoside monophosphate biosynthetic process	1/33	19/18723	0.0329779	0.0726567	0.0346343	ADA	1
GO:0046033	AMP metabolic process	1/33	19/18723	0.0329779	0.0726567	0.0346343	ADA	1
GO:0050961	detection of temperature stimulus involved in sensory perception	1/33	19/18723	0.0329779	0.0726567	0.0346343	ADORA1	1
GO:0051546	keratinocyte migration	1/33	19/18723	0.0329779	0.0726567	0.0346343	PPARD	1
GO:0070233	negative regulation of T cell apoptotic process	1/33	19/18723	0.0329779	0.0726567	0.0346343	ADA	1
GO:0097623	potassium ion export across plasma membrane	1/33	19/18723	0.0329779	0.0726567	0.0346343	KCNH2	1
GO:1901659	glycosyl compound biosynthetic process	1/33	19/18723	0.0329779	0.0726567	0.0346343	ADA	1
GO:0006633	fatty acid biosynthetic process	2/33	163/18723	0.0333428	0.07321	0.034898	PTGS2/PTGS1	2
GO:0010976	positive regulation of neuron projection development	2/33	163/18723	0.0333428	0.07321	0.034898	CNR1/FYN	2
GO:0071322	cellular response to carbohydrate stimulus	2/33	163/18723	0.0333428	0.07321	0.034898	ERN1/PPARD	2
GO:0034655	nucleobase-containing compound catabolic process	3/33	407/18723	0.0343703	0.07471	0.0356131	ERN1/ADA/PRKCA	3
GO:0030307	positive regulation of cell growth	2/33	166/18723	0.0344728	0.07471	0.0356131	RPS6KA3/EGFR	2
GO:0043112	receptor metabolic process	2/33	166/18723	0.0344728	0.07471	0.0356131	ACHE/PTPN1	2
GO:0006700	C21-steroid hormone biosynthetic process	1/33	20/18723	0.034684	0.07471	0.0356131	AKR1B1	1
GO:0006837	serotonin transport	1/33	20/18723	0.034684	0.07471	0.0356131	CNR1	1
GO:0009713	catechol-containing compound biosynthetic process	1/33	20/18723	0.034684	0.07471	0.0356131	DAO	1
GO:0010042	response to manganese ion	1/33	20/18723	0.034684	0.07471	0.0356131	PTGS2	1
GO:0014047	glutamate secretion	1/33	20/18723	0.034684	0.07471	0.0356131	ADORA1	1
GO:0032930	positive regulation of superoxide anion generation	1/33	20/18723	0.034684	0.07471	0.0356131	EGFR	1
GO:0042423	catecholamine biosynthetic process	1/33	20/18723	0.034684	0.07471	0.0356131	DAO	1
GO:0043555	regulation of translation in response to stress	1/33	20/18723	0.034684	0.07471	0.0356131	RPS6KA3	1
GO:0043586	tongue development	1/33	20/18723	0.034684	0.07471	0.0356131	EGFR	1
GO:0060252	positive regulation of glial cell proliferation	1/33	20/18723	0.034684	0.07471	0.0356131	EGFR	1
GO:0060339	negative regulation of type I interferon-mediated signaling pathway	1/33	20/18723	0.034684	0.07471	0.0356131	PTPN2	1
GO:0070166	enamel mineralization	1/33	20/18723	0.034684	0.07471	0.0356131	PPARA	1
GO:0071731	response to nitric oxide	1/33	20/18723	0.034684	0.07471	0.0356131	EGLN1	1
GO:1902236	negative regulation of endoplasmic reticulum stress-induced intrinsic apoptotic signaling pathway	1/33	20/18723	0.034684	0.07471	0.0356131	PTPN1	1
GO:0031960	response to corticosteroid	2/33	167/18723	0.0348527	0.0748229	0.0356669	PTGS2/EGFR	2
GO:0034767	positive regulation of ion transmembrane transport	2/33	167/18723	0.0348527	0.0748229	0.0356669	KCNH2/CACNA2D1	2
GO:0055088	lipid homeostasis	2/33	167/18723	0.0348527	0.0748229	0.0356669	ADORA1/PPARG	2
GO:0002833	positive regulation of response to biotic stimulus	2/33	168/18723	0.0352344	0.0754743	0.0359774	PRKCA/FYN	2
GO:1902806	regulation of cell cycle G1/S phase transition	2/33	168/18723	0.0352344	0.0754743	0.0359774	CASP2/EGFR	2
GO:0031214	biomineral tissue development	2/33	169/18723	0.0356177	0.0762107	0.0363284	PPARA/PTGS2	2
GO:0016032	viral process	3/33	415/18723	0.0360997	0.0765043	0.0364684	DPP4/PPARA/EGFR	3
GO:0002689	negative regulation of leukocyte chemotaxis	1/33	21/18723	0.0363872	0.0765043	0.0364684	DPP4	1
GO:0003091	renal water homeostasis	1/33	21/18723	0.0363872	0.0765043	0.0364684	AKR1B1	1
GO:0009127	purine nucleoside monophosphate biosynthetic process	1/33	21/18723	0.0363872	0.0765043	0.0364684	ADA	1
GO:0035813	regulation of renal sodium excretion	1/33	21/18723	0.0363872	0.0765043	0.0364684	ADORA1	1
GO:0038083	peptidyl-tyrosine autophosphorylation	1/33	21/18723	0.0363872	0.0765043	0.0364684	EGFR	1
GO:0042454	ribonucleoside catabolic process	1/33	21/18723	0.0363872	0.0765043	0.0364684	ADA	1
GO:0043576	regulation of respiratory gaseous exchange	1/33	21/18723	0.0363872	0.0765043	0.0364684	ADORA1	1
GO:0046128	purine ribonucleoside metabolic process	1/33	21/18723	0.0363872	0.0765043	0.0364684	ADA	1
GO:0071498	cellular response to fluid shear stress	1/33	21/18723	0.0363872	0.0765043	0.0364684	PTGS2	1
GO:0097062	dendritic spine maintenance	1/33	21/18723	0.0363872	0.0765043	0.0364684	FYN	1
GO:1902644	tertiary alcohol metabolic process	1/33	21/18723	0.0363872	0.0765043	0.0364684	AKR1B1	1
GO:2000291	regulation of myoblast proliferation	1/33	21/18723	0.0363872	0.0765043	0.0364684	PPARD	1
GO:0046890	regulation of lipid biosynthetic process	2/33	171/18723	0.0363891	0.0765043	0.0364684	PPARA/PTGS2	2
GO:0048469	cell maturation	2/33	171/18723	0.0363891	0.0765043	0.0364684	AKR1B1/PPARG	2
GO:0110148	biomineralization	2/33	171/18723	0.0363891	0.0765043	0.0364684	PPARA/PTGS2	2
GO:0001678	cellular glucose homeostasis	2/33	172/18723	0.0367773	0.0772363	0.0368173	ERN1/PPARD	2
GO:0045619	regulation of lymphocyte differentiation	2/33	174/18723	0.0375585	0.0779523	0.0371586	ADA/PTPN2	2
GO:0048771	tissue remodeling	2/33	175/18723	0.0379515	0.0779523	0.0371586	PRKCA/EGFR	2
GO:0052126	movement in host environment	2/33	175/18723	0.0379515	0.0779523	0.0371586	DPP4/EGFR	2
GO:0002220	innate immune response activating cell surface receptor signaling pathway	1/33	22/18723	0.0380876	0.0779523	0.0371586	FYN	1
GO:0006359	regulation of transcription by RNA polymerase III	1/33	22/18723	0.0380876	0.0779523	0.0371586	AR	1
GO:0006379	mRNA cleavage	1/33	22/18723	0.0380876	0.0779523	0.0371586	ERN1	1
GO:0007413	axonal fasciculation	1/33	22/18723	0.0380876	0.0779523	0.0371586	CNR1	1
GO:0010310	regulation of hydrogen peroxide metabolic process	1/33	22/18723	0.0380876	0.0779523	0.0371586	FYN	1
GO:0016137	glycoside metabolic process	1/33	22/18723	0.0380876	0.0779523	0.0371586	AKR1B1	1
GO:0019400	alditol metabolic process	1/33	22/18723	0.0380876	0.0779523	0.0371586	AKR1B1	1
GO:0032098	regulation of appetite	1/33	22/18723	0.0380876	0.0779523	0.0371586	PPARA	1
GO:0032891	negative regulation of organic acid transport	1/33	22/18723	0.0380876	0.0779523	0.0371586	ADORA1	1
GO:0035357	peroxisome proliferator activated receptor signaling pathway	1/33	22/18723	0.0380876	0.0779523	0.0371586	PPARG	1
GO:0035809	regulation of urine volume	1/33	22/18723	0.0380876	0.0779523	0.0371586	AKR1B1	1
GO:0036120	cellular response to platelet-derived growth factor stimulus	1/33	22/18723	0.0380876	0.0779523	0.0371586	FYN	1
GO:0045061	thymic T cell selection	1/33	22/18723	0.0380876	0.0779523	0.0371586	PTPN2	1
GO:0050860	negative regulation of T cell receptor signaling pathway	1/33	22/18723	0.0380876	0.0779523	0.0371586	PTPN2	1
GO:0055093	response to hyperoxia	1/33	22/18723	0.0380876	0.0779523	0.0371586	POLB	1
GO:0060444	branching involved in mammary gland duct morphogenesis	1/33	22/18723	0.0380876	0.0779523	0.0371586	AR	1
GO:0060965	negative regulation of gene silencing by miRNA	1/33	22/18723	0.0380876	0.0779523	0.0371586	PPARG	1
GO:0071404	cellular response to low-density lipoprotein particle stimulus	1/33	22/18723	0.0380876	0.0779523	0.0371586	PPARG	1
GO:0086012	membrane depolarization during cardiac muscle cell action potential	1/33	22/18723	0.0380876	0.0779523	0.0371586	CACNA2D1	1
GO:0106030	neuron projection fasciculation	1/33	22/18723	0.0380876	0.0779523	0.0371586	CNR1	1
GO:1900543	negative regulation of purine nucleotide metabolic process	1/33	22/18723	0.0380876	0.0779523	0.0371586	PPARA	1
GO:0010634	positive regulation of epithelial cell migration	2/33	176/18723	0.0383461	0.0783982	0.0373712	PRKCA/PTGS2	2
GO:0071466	cellular response to xenobiotic stimulus	2/33	177/18723	0.0387423	0.0791244	0.0377173	KCNH2/EGFR	2
GO:0006109	regulation of carbohydrate metabolic process	2/33	178/18723	0.03914	0.0792415	0.0377731	PPARA/PTPN2	2
GO:0009266	response to temperature stimulus	2/33	178/18723	0.03914	0.0792415	0.0377731	ADORA1/PTGS2	2
GO:0035265	organ growth	2/33	178/18723	0.03914	0.0792415	0.0377731	PPARA/AR	2
GO:0001936	regulation of endothelial cell proliferation	2/33	179/18723	0.0395394	0.0792415	0.0377731	PRKCA/PPARG	2
GO:0001759	organ induction	1/33	23/18723	0.039785	0.0792415	0.0377731	AR	1
GO:0001919	regulation of receptor recycling	1/33	23/18723	0.039785	0.0792415	0.0377731	ACHE	1
GO:0002758	innate immune response-activating signal transduction	1/33	23/18723	0.039785	0.0792415	0.0377731	FYN	1
GO:0009162	deoxyribonucleoside monophosphate metabolic process	1/33	23/18723	0.039785	0.0792415	0.0377731	ADA	1
GO:0010640	regulation of platelet-derived growth factor receptor signaling pathway	1/33	23/18723	0.039785	0.0792415	0.0377731	PTPN2	1
GO:0010804	negative regulation of tumor necrosis factor-mediated signaling pathway	1/33	23/18723	0.039785	0.0792415	0.0377731	PTPN2	1
GO:0030539	male genitalia development	1/33	23/18723	0.039785	0.0792415	0.0377731	AR	1
GO:0035640	exploration behavior	1/33	23/18723	0.039785	0.0792415	0.0377731	DPP4	1
GO:0035812	renal sodium excretion	1/33	23/18723	0.039785	0.0792415	0.0377731	ADORA1	1
GO:0036119	response to platelet-derived growth factor	1/33	23/18723	0.039785	0.0792415	0.0377731	FYN	1
GO:0042438	melanin biosynthetic process	1/33	23/18723	0.039785	0.0792415	0.0377731	TYR	1
GO:0045662	negative regulation of myoblast differentiation	1/33	23/18723	0.039785	0.0792415	0.0377731	PPARD	1
GO:0045723	positive regulation of fatty acid biosynthetic process	1/33	23/18723	0.039785	0.0792415	0.0377731	PTGS2	1
GO:0045980	negative regulation of nucleotide metabolic process	1/33	23/18723	0.039785	0.0792415	0.0377731	PPARA	1
GO:0051590	positive regulation of neurotransmitter transport	1/33	23/18723	0.039785	0.0792415	0.0377731	CNR1	1
GO:0060396	growth hormone receptor signaling pathway	1/33	23/18723	0.039785	0.0792415	0.0377731	PTPN1	1
GO:0061050	regulation of cell growth involved in cardiac muscle cell development	1/33	23/18723	0.039785	0.0792415	0.0377731	PPARA	1
GO:0071636	positive regulation of transforming growth factor beta production	1/33	23/18723	0.039785	0.0792415	0.0377731	PTGS2	1
GO:0090335	regulation of brown fat cell differentiation	1/33	23/18723	0.039785	0.0792415	0.0377731	PTGS2	1
GO:2001169	regulation of ATP biosynthetic process	1/33	23/18723	0.039785	0.0792415	0.0377731	PPARA	1
GO:0001783	B cell apoptotic process	1/33	24/18723	0.0414795	0.0813571	0.0387816	ADA	1
GO:0002438	acute inflammatory response to antigenic stimulus	1/33	24/18723	0.0414795	0.0813571	0.0387816	CNR1	1
GO:0006582	melanin metabolic process	1/33	24/18723	0.0414795	0.0813571	0.0387816	TYR	1
GO:0010226	response to lithium ion	1/33	24/18723	0.0414795	0.0813571	0.0387816	PTGS2	1
GO:0010288	response to lead ion	1/33	24/18723	0.0414795	0.0813571	0.0387816	PTGS2	1
GO:0016048	detection of temperature stimulus	1/33	24/18723	0.0414795	0.0813571	0.0387816	ADORA1	1
GO:0030810	positive regulation of nucleotide biosynthetic process	1/33	24/18723	0.0414795	0.0813571	0.0387816	PPARA	1
GO:0032928	regulation of superoxide anion generation	1/33	24/18723	0.0414795	0.0813571	0.0387816	EGFR	1
GO:0043567	regulation of insulin-like growth factor receptor signaling pathway	1/33	24/18723	0.0414795	0.0813571	0.0387816	AR	1
GO:0044062	regulation of excretion	1/33	24/18723	0.0414795	0.0813571	0.0387816	ADORA1	1
GO:0060149	negative regulation of posttranscriptional gene silencing	1/33	24/18723	0.0414795	0.0813571	0.0387816	PPARG	1
GO:0060571	morphogenesis of an epithelial fold	1/33	24/18723	0.0414795	0.0813571	0.0387816	AR	1
GO:0060967	negative regulation of gene silencing by RNA	1/33	24/18723	0.0414795	0.0813571	0.0387816	PPARG	1
GO:0071378	cellular response to growth hormone stimulus	1/33	24/18723	0.0414795	0.0813571	0.0387816	PTPN1	1
GO:1900373	positive regulation of purine nucleotide biosynthetic process	1/33	24/18723	0.0414795	0.0813571	0.0387816	PPARA	1
GO:0051896	regulation of protein kinase B signaling	2/33	185/18723	0.0419683	0.0822323	0.0391988	PPARA/EGFR	2
GO:0071478	cellular response to radiation	2/33	186/18723	0.0423785	0.0829519	0.0395418	PTGS2/NOX4	2
GO:0046700	heterocycle catabolic process	3/33	445/18723	0.0429819	0.0830709	0.0395986	ERN1/ADA/PRKCA	3
GO:0003071	renal system process involved in regulation of systemic arterial blood pressure	1/33	25/18723	0.0431711	0.0830709	0.0395986	ADORA1	1
GO:0003094	glomerular filtration	1/33	25/18723	0.0431711	0.0830709	0.0395986	ADORA1	1
GO:0031664	regulation of lipopolysaccharide-mediated signaling pathway	1/33	25/18723	0.0431711	0.0830709	0.0395986	PRKCA	1
GO:0032104	regulation of response to extracellular stimulus	1/33	25/18723	0.0431711	0.0830709	0.0395986	PPARA	1
GO:0032107	regulation of response to nutrient levels	1/33	25/18723	0.0431711	0.0830709	0.0395986	PPARA	1
GO:0044550	secondary metabolite biosynthetic process	1/33	25/18723	0.0431711	0.0830709	0.0395986	TYR	1
GO:0045822	negative regulation of heart contraction	1/33	25/18723	0.0431711	0.0830709	0.0395986	ADORA1	1
GO:0048143	astrocyte activation	1/33	25/18723	0.0431711	0.0830709	0.0395986	EGFR	1
GO:0050951	sensory perception of temperature stimulus	1/33	25/18723	0.0431711	0.0830709	0.0395986	ADORA1	1
GO:0051450	myoblast proliferation	1/33	25/18723	0.0431711	0.0830709	0.0395986	PPARD	1
GO:0060740	prostate gland epithelium morphogenesis	1/33	25/18723	0.0431711	0.0830709	0.0395986	AR	1
GO:0086013	membrane repolarization during cardiac muscle cell action potential	1/33	25/18723	0.0431711	0.0830709	0.0395986	KCNH2	1
GO:0090330	regulation of platelet aggregation	1/33	25/18723	0.0431711	0.0830709	0.0395986	PRKCA	1
GO:1903792	negative regulation of anion transport	1/33	25/18723	0.0431711	0.0830709	0.0395986	ADORA1	1
GO:1903798	regulation of production of miRNAs involved in gene silencing by miRNA	1/33	25/18723	0.0431711	0.0830709	0.0395986	EGFR	1
GO:1905563	negative regulation of vascular endothelial cell proliferation	1/33	25/18723	0.0431711	0.0830709	0.0395986	PPARG	1
GO:0044270	cellular nitrogen compound catabolic process	3/33	451/18723	0.0444328	0.084965	0.0405014	ERN1/ADA/PRKCA	3
GO:0006164	purine nucleotide biosynthetic process	2/33	191/18723	0.0444525	0.084965	0.0405014	ADA/PPARA	2
GO:0001963	synaptic transmission, dopaminergic	1/33	26/18723	0.0448598	0.084965	0.0405014	PTGS2	1
GO:0006706	steroid catabolic process	1/33	26/18723	0.0448598	0.084965	0.0405014	HSD11B1	1
GO:0009164	nucleoside catabolic process	1/33	26/18723	0.0448598	0.084965	0.0405014	ADA	1
GO:0010875	positive regulation of cholesterol efflux	1/33	26/18723	0.0448598	0.084965	0.0405014	PPARG	1
GO:0034114	regulation of heterotypic cell-cell adhesion	1/33	26/18723	0.0448598	0.084965	0.0405014	LCK	1
GO:0042278	purine nucleoside metabolic process	1/33	26/18723	0.0448598	0.084965	0.0405014	ADA	1
GO:0043094	cellular metabolic compound salvage	1/33	26/18723	0.0448598	0.084965	0.0405014	ADA	1
GO:0045745	positive regulation of G protein-coupled receptor signaling pathway	1/33	26/18723	0.0448598	0.084965	0.0405014	PRKCA	1
GO:0070102	interleukin-6-mediated signaling pathway	1/33	26/18723	0.0448598	0.084965	0.0405014	PTPN2	1
GO:0070920	regulation of production of small RNA involved in gene silencing by RNA	1/33	26/18723	0.0448598	0.084965	0.0405014	EGFR	1
GO:0097066	response to thyroid hormone	1/33	26/18723	0.0448598	0.084965	0.0405014	AKR1B1	1
GO:0097186	amelogenesis	1/33	26/18723	0.0448598	0.084965	0.0405014	PPARA	1
GO:0097205	renal filtration	1/33	26/18723	0.0448598	0.084965	0.0405014	ADORA1	1
GO:1903523	negative regulation of blood circulation	1/33	26/18723	0.0448598	0.084965	0.0405014	ADORA1	1
GO:0007346	regulation of mitotic cell cycle	3/33	457/18723	0.0459083	0.0868658	0.0414075	PRKCA/CASP2/EGFR	3
GO:0002433	immune response-regulating cell surface receptor signaling pathway involved in phagocytosis	1/33	27/18723	0.0465456	0.0874203	0.0416719	FYN	1
GO:0007263	nitric oxide mediated signal transduction	1/33	27/18723	0.0465456	0.0874203	0.0416719	EGFR	1
GO:0009651	response to salt stress	1/33	27/18723	0.0465456	0.0874203	0.0416719	AKR1B1	1
GO:0018126	protein hydroxylation	1/33	27/18723	0.0465456	0.0874203	0.0416719	EGLN1	1
GO:0034505	tooth mineralization	1/33	27/18723	0.0465456	0.0874203	0.0416719	PPARA	1
GO:0038096	Fc-gamma receptor signaling pathway involved in phagocytosis	1/33	27/18723	0.0465456	0.0874203	0.0416719	FYN	1
GO:0060512	prostate gland morphogenesis	1/33	27/18723	0.0465456	0.0874203	0.0416719	AR	1
GO:0022408	negative regulation of cell-cell adhesion	2/33	196/18723	0.0465638	0.0874203	0.0416719	PPARA/PTPN2	2
GO:0071248	cellular response to metal ion	2/33	197/18723	0.0469905	0.0881357	0.0420129	PTGS2/EGFR	2
GO:0007179	transforming growth factor beta receptor signaling pathway	2/33	198/18723	0.0474186	0.0886802	0.0422724	PPARA/PPARG	2
GO:0031099	regeneration	2/33	198/18723	0.0474186	0.0886802	0.0422724	PPARD/EGFR	2
GO:0048167	regulation of synaptic plasticity	2/33	198/18723	0.0474186	0.0886802	0.0422724	ADORA1/PTGS2	2
GO:0002313	mature B cell differentiation involved in immune response	1/33	28/18723	0.0482285	0.089158	0.0425002	ADA	1
GO:0003156	regulation of animal organ formation	1/33	28/18723	0.0482285	0.089158	0.0425002	AR	1
GO:0006972	hyperosmotic response	1/33	28/18723	0.0482285	0.089158	0.0425002	AKR1B1	1
GO:0007271	synaptic transmission, cholinergic	1/33	28/18723	0.0482285	0.089158	0.0425002	ACHE	1
GO:0009065	glutamine family amino acid catabolic process	1/33	28/18723	0.0482285	0.089158	0.0425002	DAO	1
GO:0010460	positive regulation of heart rate	1/33	28/18723	0.0482285	0.089158	0.0425002	ADA	1
GO:0010575	positive regulation of vascular endothelial growth factor production	1/33	28/18723	0.0482285	0.089158	0.0425002	PTGS2	1
GO:0032801	receptor catabolic process	1/33	28/18723	0.0482285	0.089158	0.0425002	PTPN1	1
GO:0038094	Fc-gamma receptor signaling pathway	1/33	28/18723	0.0482285	0.089158	0.0425002	FYN	1
GO:0046426	negative regulation of receptor signaling pathway via JAK-STAT	1/33	28/18723	0.0482285	0.089158	0.0425002	PTPN2	1
GO:0060259	regulation of feeding behavior	1/33	28/18723	0.0482285	0.089158	0.0425002	CNR1	1
GO:1990776	response to angiotensin	1/33	28/18723	0.0482285	0.089158	0.0425002	PTGS2	1
GO:0072522	purine-containing compound biosynthetic process	2/33	200/18723	0.0482793	0.0891665	0.0425042	ADA/PPARA	2
GO:0019439	aromatic compound catabolic process	3/33	467/18723	0.0484219	0.0893444	0.042589	ERN1/ADA/PRKCA	3
GO:0019722	calcium-mediated signaling	2/33	202/18723	0.0491457	0.0905068	0.0431432	ADA/EGFR	2
GO:0032388	positive regulation of intracellular transport	2/33	202/18723	0.0491457	0.0905068	0.0431432	PTGS2/FYN	2
GO:0051701	biological process involved in interaction with host	2/33	203/18723	0.049581	0.0912154	0.0434809	DPP4/EGFR	2
GO:0019221	cytokine-mediated signaling pathway	3/33	472/18723	0.049704	0.0912154	0.0434809	PTPN1/PTPN2/PPARG	3
GO:0002862	negative regulation of inflammatory response to antigenic stimulus	1/33	29/18723	0.0499085	0.0912154	0.0434809	FYN	1
GO:0006656	phosphatidylcholine biosynthetic process	1/33	29/18723	0.0499085	0.0912154	0.0434809	ACHE	1
GO:0045737	positive regulation of cyclin-dependent protein serine/threonine kinase activity	1/33	29/18723	0.0499085	0.0912154	0.0434809	EGFR	1
GO:0060969	negative regulation of gene silencing	1/33	29/18723	0.0499085	0.0912154	0.0434809	PPARG	1
GO:0071549	cellular response to dexamethasone stimulus	1/33	29/18723	0.0499085	0.0912154	0.0434809	EGFR	1
GO:0095500	acetylcholine receptor signaling pathway	1/33	29/18723	0.0499085	0.0912154	0.0434809	ACHE	1
GO:0007176	regulation of epidermal growth factor-activated receptor activity	1/33	30/18723	0.0515857	0.092787	0.0442301	ADORA1	1
GO:0007202	activation of phospholipase C activity	1/33	30/18723	0.0515857	0.092787	0.0442301	EGFR	1
GO:0009072	aromatic amino acid family metabolic process	1/33	30/18723	0.0515857	0.092787	0.0442301	TYR	1
GO:0009264	deoxyribonucleotide catabolic process	1/33	30/18723	0.0515857	0.092787	0.0442301	ADA	1
GO:0010453	regulation of cell fate commitment	1/33	30/18723	0.0515857	0.092787	0.0442301	AR	1
GO:0031571	mitotic G1 DNA damage checkpoint signaling	1/33	30/18723	0.0515857	0.092787	0.0442301	CASP2	1
GO:0034390	smooth muscle cell apoptotic process	1/33	30/18723	0.0515857	0.092787	0.0442301	PPARG	1
GO:0034391	regulation of smooth muscle cell apoptotic process	1/33	30/18723	0.0515857	0.092787	0.0442301	PPARG	1
GO:0036296	response to increased oxygen levels	1/33	30/18723	0.0515857	0.092787	0.0442301	POLB	1
GO:0045070	positive regulation of viral genome replication	1/33	30/18723	0.0515857	0.092787	0.0442301	PPARA	1
GO:0050858	negative regulation of antigen receptor-mediated signaling pathway	1/33	30/18723	0.0515857	0.092787	0.0442301	PTPN2	1
GO:0060292	long-term synaptic depression	1/33	30/18723	0.0515857	0.092787	0.0442301	ADORA1	1
GO:0060603	mammary gland duct morphogenesis	1/33	30/18723	0.0515857	0.092787	0.0442301	AR	1
GO:0070229	negative regulation of lymphocyte apoptotic process	1/33	30/18723	0.0515857	0.092787	0.0442301	ADA	1
GO:0090314	positive regulation of protein targeting to membrane	1/33	30/18723	0.0515857	0.092787	0.0442301	FYN	1
GO:1903579	negative regulation of ATP metabolic process	1/33	30/18723	0.0515857	0.092787	0.0442301	PPARA	1
GO:2000637	positive regulation of gene silencing by miRNA	1/33	30/18723	0.0515857	0.092787	0.0442301	EGFR	1
GO:1901215	negative regulation of neuron death	2/33	208/18723	0.051779	0.093048	0.0443545	PPARA/FYN	2
GO:0071222	cellular response to lipopolysaccharide	2/33	209/18723	0.0522228	0.0937582	0.044693	PPARD/PRKCA	2
GO:0045637	regulation of myeloid cell differentiation	2/33	210/18723	0.052668	0.0940456	0.04483	PRKCA/PTPN2	2
GO:0043491	protein kinase B signaling	2/33	211/18723	0.0531146	0.0940456	0.04483	PPARA/EGFR	2
GO:0001782	B cell homeostasis	1/33	31/18723	0.05326	0.0940456	0.04483	ADA	1
GO:0034656	nucleobase-containing small molecule catabolic process	1/33	31/18723	0.05326	0.0940456	0.04483	ADA	1
GO:0042133	neurotransmitter metabolic process	1/33	31/18723	0.05326	0.0940456	0.04483	ACHE	1
GO:0044819	mitotic G1/S transition checkpoint signaling	1/33	31/18723	0.05326	0.0940456	0.04483	CASP2	1
GO:0046386	deoxyribose phosphate catabolic process	1/33	31/18723	0.05326	0.0940456	0.04483	ADA	1
GO:0048384	retinoic acid receptor signaling pathway	1/33	31/18723	0.05326	0.0940456	0.04483	PPARG	1
GO:0048566	embryonic digestive tract development	1/33	31/18723	0.05326	0.0940456	0.04483	ADA	1
GO:0055022	negative regulation of cardiac muscle tissue growth	1/33	31/18723	0.05326	0.0940456	0.04483	PPARA	1
GO:0055075	potassium ion homeostasis	1/33	31/18723	0.05326	0.0940456	0.04483	KCNH2	1
GO:0060148	positive regulation of posttranscriptional gene silencing	1/33	31/18723	0.05326	0.0940456	0.04483	EGFR	1
GO:0060390	regulation of SMAD protein signal transduction	1/33	31/18723	0.05326	0.0940456	0.04483	PPARG	1
GO:0061099	negative regulation of protein tyrosine kinase activity	1/33	31/18723	0.05326	0.0940456	0.04483	PTPN2	1
GO:0061117	negative regulation of heart growth	1/33	31/18723	0.05326	0.0940456	0.04483	PPARA	1
GO:0071480	cellular response to gamma radiation	1/33	31/18723	0.05326	0.0940456	0.04483	NOX4	1
GO:1905144	response to acetylcholine	1/33	31/18723	0.05326	0.0940456	0.04483	ACHE	1
GO:1905145	cellular response to acetylcholine	1/33	31/18723	0.05326	0.0940456	0.04483	ACHE	1
GO:0009749	response to glucose	2/33	212/18723	0.0535625	0.0944933	0.0450434	ERN1/PPARD	2
GO:0001505	regulation of neurotransmitter levels	2/33	213/18723	0.0540118	0.0951989	0.0453798	ACHE/CNR1	2
GO:0000082	G1/S transition of mitotic cell cycle	2/33	214/18723	0.0544625	0.0958182	0.045675	CASP2/EGFR	2
GO:0072330	monocarboxylic acid biosynthetic process	2/33	214/18723	0.0544625	0.0958182	0.045675	PTGS2/PTGS1	2
GO:0034765	regulation of ion transmembrane transport	3/33	491/18723	0.0547284	0.0960305	0.0457762	KCNH2/CACNA2D1/FYN	3
GO:0007435	salivary gland morphogenesis	1/33	32/18723	0.0549314	0.0960305	0.0457762	POLB	1
GO:0045684	positive regulation of epidermis development	1/33	32/18723	0.0549314	0.0960305	0.0457762	PPARD	1
GO:0050850	positive regulation of calcium-mediated signaling	1/33	32/18723	0.0549314	0.0960305	0.0457762	ADA	1
GO:0090022	regulation of neutrophil chemotaxis	1/33	32/18723	0.0549314	0.0960305	0.0457762	DPP4	1
GO:0090140	regulation of mitochondrial fission	1/33	32/18723	0.0549314	0.0960305	0.0457762	PPARG	1
GO:2000191	regulation of fatty acid transport	1/33	32/18723	0.0549314	0.0960305	0.0457762	PPARA	1
GO:0009896	positive regulation of catabolic process	3/33	492/18723	0.0549994	0.0960624	0.0457914	ADORA1/PPARA/PTPN1	3
GO:0007596	blood coagulation	2/33	217/18723	0.0558226	0.0972734	0.0463687	PRKCA/LCK	2
GO:0001881	receptor recycling	1/33	33/18723	0.0566	0.0972734	0.0463687	ACHE	1
GO:0001975	response to amphetamine	1/33	33/18723	0.0566	0.0972734	0.0463687	CNR2	1
GO:0002335	mature B cell differentiation	1/33	33/18723	0.0566	0.0972734	0.0463687	ADA	1
GO:0002431	Fc receptor mediated stimulatory signaling pathway	1/33	33/18723	0.0566	0.0972734	0.0463687	FYN	1
GO:0003382	epithelial cell morphogenesis	1/33	33/18723	0.0566	0.0972734	0.0463687	AR	1
GO:0009156	ribonucleoside monophosphate biosynthetic process	1/33	33/18723	0.0566	0.0972734	0.0463687	ADA	1
GO:0030947	regulation of vascular endothelial growth factor receptor signaling pathway	1/33	33/18723	0.0566	0.0972734	0.0463687	PTPN1	1
GO:0033198	response to ATP	1/33	33/18723	0.0566	0.0972734	0.0463687	PTGS2	1
GO:0034110	regulation of homotypic cell-cell adhesion	1/33	33/18723	0.0566	0.0972734	0.0463687	PRKCA	1
GO:0050974	detection of mechanical stimulus involved in sensory perception	1/33	33/18723	0.0566	0.0972734	0.0463687	FYN	1
GO:0071353	cellular response to interleukin-4	1/33	33/18723	0.0566	0.0972734	0.0463687	PTPN2	1
GO:0071763	nuclear membrane organization	1/33	33/18723	0.0566	0.0972734	0.0463687	PRKCA	1
GO:0110110	positive regulation of animal organ morphogenesis	1/33	33/18723	0.0566	0.0972734	0.0463687	AR	1
GO:1901099	negative regulation of signal transduction in absence of ligand	1/33	33/18723	0.0566	0.0972734	0.0463687	FYN	1
GO:1901380	negative regulation of potassium ion transmembrane transport	1/33	33/18723	0.0566	0.0972734	0.0463687	KCNH2	1
GO:1904031	positive regulation of cyclin-dependent protein kinase activity	1/33	33/18723	0.0566	0.0972734	0.0463687	EGFR	1
GO:2001240	negative regulation of extrinsic apoptotic signaling pathway in absence of ligand	1/33	33/18723	0.0566	0.0972734	0.0463687	FYN	1
GO:0034764	positive regulation of transmembrane transport	2/33	219/18723	0.0567361	0.0974206	0.0464388	KCNH2/CACNA2D1	2
GO:0002064	epithelial cell development	2/33	220/18723	0.0571948	0.0981209	0.0467727	AR/AKR1B1	2
GO:0008406	gonad development	2/33	221/18723	0.0576549	0.0984701	0.0469391	AR/CASP2	2
GO:0071219	cellular response to molecule of bacterial origin	2/33	221/18723	0.0576549	0.0984701	0.0469391	PPARD/PRKCA	2
GO:0007599	hemostasis	2/33	222/18723	0.0581163	0.0984701	0.0469391	PRKCA/LCK	2
GO:0050817	coagulation	2/33	222/18723	0.0581163	0.0984701	0.0469391	PRKCA/LCK	2
GO:0000096	sulfur amino acid metabolic process	1/33	34/18723	0.0582657	0.0984701	0.0469391	NOX4	1
GO:0001662	behavioral fear response	1/33	34/18723	0.0582657	0.0984701	0.0469391	DPP4	1
GO:0007431	salivary gland development	1/33	34/18723	0.0582657	0.0984701	0.0469391	POLB	1
GO:0009112	nucleobase metabolic process	1/33	34/18723	0.0582657	0.0984701	0.0469391	ADA	1
GO:0010614	negative regulation of cardiac muscle hypertrophy	1/33	34/18723	0.0582657	0.0984701	0.0469391	PPARA	1
GO:0010661	positive regulation of muscle cell apoptotic process	1/33	34/18723	0.0582657	0.0984701	0.0469391	PPARG	1
GO:0031128	developmental induction	1/33	34/18723	0.0582657	0.0984701	0.0469391	AR	1
GO:0048536	spleen development	1/33	34/18723	0.0582657	0.0984701	0.0469391	POLB	1
GO:0055094	response to lipoprotein particle	1/33	34/18723	0.0582657	0.0984701	0.0469391	PPARG	1
GO:0070232	regulation of T cell apoptotic process	1/33	34/18723	0.0582657	0.0984701	0.0469391	ADA	1
GO:0086004	regulation of cardiac muscle cell contraction	1/33	34/18723	0.0582657	0.0984701	0.0469391	ADORA1	1
GO:0086019	cell-cell signaling involved in cardiac conduction	1/33	34/18723	0.0582657	0.0984701	0.0469391	CACNA2D1	1
GO:0090075	relaxation of muscle	1/33	34/18723	0.0582657	0.0984701	0.0469391	ADORA1	1
GO:0002274	myeloid leukocyte activation	2/33	223/18723	0.058579	0.0988264	0.047109	CNR1/CNR2	2
GO:0050920	regulation of chemotaxis	2/33	223/18723	0.058579	0.0988264	0.047109	DPP4/PTPN2	2
GO:0002209	behavioral defense response	1/33	35/18723	0.0599286	0.0998718	0.0476073	DPP4	1
GO:0003298	physiological muscle hypertrophy	1/33	35/18723	0.0599286	0.0998718	0.0476073	PPARA	1
GO:0003301	physiological cardiac muscle hypertrophy	1/33	35/18723	0.0599286	0.0998718	0.0476073	PPARA	1
GO:0009119	ribonucleoside metabolic process	1/33	35/18723	0.0599286	0.0998718	0.0476073	ADA	1
GO:0033146	regulation of intracellular estrogen receptor signaling pathway	1/33	35/18723	0.0599286	0.0998718	0.0476073	AR	1
GO:0034405	response to fluid shear stress	1/33	35/18723	0.0599286	0.0998718	0.0476073	PTGS2	1
GO:0035633	maintenance of blood-brain barrier	1/33	35/18723	0.0599286	0.0998718	0.0476073	PTGS2	1
GO:0045922	negative regulation of fatty acid metabolic process	1/33	35/18723	0.0599286	0.0998718	0.0476073	CNR1	1
GO:0061049	cell growth involved in cardiac muscle cell development	1/33	35/18723	0.0599286	0.0998718	0.0476073	PPARA	1
GO:0086005	ventricular cardiac muscle cell action potential	1/33	35/18723	0.0599286	0.0998718	0.0476073	KCNH2	1
GO:0090050	positive regulation of cell migration involved in sprouting angiogenesis	1/33	35/18723	0.0599286	0.0998718	0.0476073	PTGS2	1
GO:0097421	liver regeneration	1/33	35/18723	0.0599286	0.0998718	0.0476073	EGFR	1
GO:0098801	regulation of renal system process	1/33	35/18723	0.0599286	0.0998718	0.0476073	ADORA1	1
GO:1905207	regulation of cardiocyte differentiation	1/33	35/18723	0.0599286	0.0998718	0.0476073	EGFR	1
GO:0071241	cellular response to inorganic substance	2/33	226/18723	0.0599748	0.0998718	0.0476073	PTGS2/EGFR	2
GO:0045137	development of primary sexual characteristics	2/33	227/18723	0.0604427	0.100564	0.0479373	AR/CASP2	2
GO:0001649	osteoblast differentiation	2/33	229/18723	0.0613823	0.100991	0.0481406	ACHE/PPARG	2
GO:0071695	anatomical structure maturation	2/33	229/18723	0.0613823	0.100991	0.0481406	AKR1B1/PPARG	2
GO:0008207	C21-steroid hormone metabolic process	1/33	36/18723	0.0615886	0.100991	0.0481406	AKR1B1	1
GO:0010092	specification of animal organ identity	1/33	36/18723	0.0615886	0.100991	0.0481406	AR	1
GO:0014046	dopamine secretion	1/33	36/18723	0.0615886	0.100991	0.0481406	CNR1	1
GO:0014059	regulation of dopamine secretion	1/33	36/18723	0.0615886	0.100991	0.0481406	CNR1	1
GO:0014741	negative regulation of muscle hypertrophy	1/33	36/18723	0.0615886	0.100991	0.0481406	PPARA	1
GO:0030224	monocyte differentiation	1/33	36/18723	0.0615886	0.100991	0.0481406	PPARG	1
GO:0035774	positive regulation of insulin secretion involved in cellular response to glucose stimulus	1/33	36/18723	0.0615886	0.100991	0.0481406	PPARD	1
GO:0045742	positive regulation of epidermal growth factor receptor signaling pathway	1/33	36/18723	0.0615886	0.100991	0.0481406	ADORA1	1
GO:0051955	regulation of amino acid transport	1/33	36/18723	0.0615886	0.100991	0.0481406	ADORA1	1
GO:0060251	regulation of glial cell proliferation	1/33	36/18723	0.0615886	0.100991	0.0481406	EGFR	1
GO:0070670	response to interleukin-4	1/33	36/18723	0.0615886	0.100991	0.0481406	PTPN2	1
GO:0071402	cellular response to lipoprotein particle stimulus	1/33	36/18723	0.0615886	0.100991	0.0481406	PPARG	1
GO:0090313	regulation of protein targeting to membrane	1/33	36/18723	0.0615886	0.100991	0.0481406	FYN	1
GO:0090322	regulation of superoxide metabolic process	1/33	36/18723	0.0615886	0.100991	0.0481406	EGFR	1
GO:1901658	glycosyl compound catabolic process	1/33	36/18723	0.0615886	0.100991	0.0481406	ADA	1
GO:0030595	leukocyte chemotaxis	2/33	230/18723	0.061854	0.10134	0.048307	DPP4/CNR2	2
GO:0006402	mRNA catabolic process	2/33	232/18723	0.0628012	0.102748	0.0489782	ERN1/PRKCA	2
GO:0003016	respiratory system process	1/33	37/18723	0.0632458	0.102748	0.0489782	ADORA1	1
GO:0033120	positive regulation of RNA splicing	1/33	37/18723	0.0632458	0.102748	0.0489782	ERN1	1
GO:0042401	cellular biogenic amine biosynthetic process	1/33	37/18723	0.0632458	0.102748	0.0489782	DAO	1
GO:0043368	positive T cell selection	1/33	37/18723	0.0632458	0.102748	0.0489782	PTPN2	1
GO:0043403	skeletal muscle tissue regeneration	1/33	37/18723	0.0632458	0.102748	0.0489782	PPARD	1
GO:0048009	insulin-like growth factor receptor signaling pathway	1/33	37/18723	0.0632458	0.102748	0.0489782	AR	1
GO:0060416	response to growth hormone	1/33	37/18723	0.0632458	0.102748	0.0489782	PTPN1	1
GO:1900016	negative regulation of cytokine production involved in inflammatory response	1/33	37/18723	0.0632458	0.102748	0.0489782	PPARA	1
GO:1905332	positive regulation of morphogenesis of an epithelium	1/33	37/18723	0.0632458	0.102748	0.0489782	AR	1
GO:0045930	negative regulation of mitotic cell cycle	2/33	235/18723	0.0642313	0.104261	0.0496996	CASP2/EGFR	2
GO:0001825	blastocyst formation	1/33	38/18723	0.0649001	0.104381	0.0497568	ADA	1
GO:0006882	cellular zinc ion homeostasis	1/33	38/18723	0.0649001	0.104381	0.0497568	LCK	1
GO:0009309	amine biosynthetic process	1/33	38/18723	0.0649001	0.104381	0.0497568	DAO	1
GO:0010613	positive regulation of cardiac muscle hypertrophy	1/33	38/18723	0.0649001	0.104381	0.0497568	PRKCA	1
GO:0032373	positive regulation of sterol transport	1/33	38/18723	0.0649001	0.104381	0.0497568	PPARG	1
GO:0032376	positive regulation of cholesterol transport	1/33	38/18723	0.0649001	0.104381	0.0497568	PPARG	1
GO:0042596	fear response	1/33	38/18723	0.0649001	0.104381	0.0497568	DPP4	1
GO:0051930	regulation of sensory perception of pain	1/33	38/18723	0.0649001	0.104381	0.0497568	ADORA1	1
GO:0098926	postsynaptic signal transduction	1/33	38/18723	0.0649001	0.104381	0.0497568	ACHE	1
GO:1901186	positive regulation of ERBB signaling pathway	1/33	38/18723	0.0649001	0.104381	0.0497568	ADORA1	1
GO:1903580	positive regulation of ATP metabolic process	1/33	38/18723	0.0649001	0.104381	0.0497568	PPARA	1
GO:0014742	positive regulation of muscle hypertrophy	1/33	39/18723	0.0665516	0.106065	0.0505594	PRKCA	1
GO:0016572	histone phosphorylation	1/33	39/18723	0.0665516	0.106065	0.0505594	PRKCA	1
GO:0042417	dopamine metabolic process	1/33	39/18723	0.0665516	0.106065	0.0505594	DAO	1
GO:0043267	negative regulation of potassium ion transport	1/33	39/18723	0.0665516	0.106065	0.0505594	KCNH2	1
GO:0045823	positive regulation of heart contraction	1/33	39/18723	0.0665516	0.106065	0.0505594	ADA	1
GO:0046621	negative regulation of organ growth	1/33	39/18723	0.0665516	0.106065	0.0505594	PPARA	1
GO:0051154	negative regulation of striated muscle cell differentiation	1/33	39/18723	0.0665516	0.106065	0.0505594	PPARA	1
GO:0051931	regulation of sensory perception	1/33	39/18723	0.0665516	0.106065	0.0505594	ADORA1	1
GO:0071548	response to dexamethasone	1/33	39/18723	0.0665516	0.106065	0.0505594	EGFR	1
GO:1901021	positive regulation of calcium ion transmembrane transporter activity	1/33	39/18723	0.0665516	0.106065	0.0505594	CACNA2D1	1
GO:1903115	regulation of actin filament-based movement	1/33	39/18723	0.0665516	0.106065	0.0505594	ADORA1	1
GO:0006813	potassium ion transport	2/33	241/18723	0.067125	0.106802	0.050911	ADORA1/KCNH2	2
GO:0044843	cell cycle G1/S phase transition	2/33	241/18723	0.067125	0.106802	0.050911	CASP2/EGFR	2
GO:0009069	serine family amino acid metabolic process	1/33	40/18723	0.0682003	0.107626	0.0513036	DAO	1
GO:0009394	2'-deoxyribonucleotide metabolic process	1/33	40/18723	0.0682003	0.107626	0.0513036	ADA	1
GO:0010543	regulation of platelet activation	1/33	40/18723	0.0682003	0.107626	0.0513036	PRKCA	1
GO:0010863	positive regulation of phospholipase C activity	1/33	40/18723	0.0682003	0.107626	0.0513036	EGFR	1
GO:0032094	response to food	1/33	40/18723	0.0682003	0.107626	0.0513036	PPARA	1
GO:0045429	positive regulation of nitric oxide biosynthetic process	1/33	40/18723	0.0682003	0.107626	0.0513036	PTGS2	1
GO:0045740	positive regulation of DNA replication	1/33	40/18723	0.0682003	0.107626	0.0513036	EGFR	1
GO:0055069	zinc ion homeostasis	1/33	40/18723	0.0682003	0.107626	0.0513036	LCK	1
GO:0071276	cellular response to cadmium ion	1/33	40/18723	0.0682003	0.107626	0.0513036	EGFR	1
GO:0150077	regulation of neuroinflammatory response	1/33	40/18723	0.0682003	0.107626	0.0513036	PTGS2	1
GO:0071216	cellular response to biotic stimulus	2/33	246/18723	0.0695695	0.109241	0.0520733	PPARD/PRKCA	2
GO:0009167	purine ribonucleoside monophosphate metabolic process	1/33	41/18723	0.0698461	0.109241	0.0520733	ADA	1
GO:0042307	positive regulation of protein import into nucleus	1/33	41/18723	0.0698461	0.109241	0.0520733	PTGS2	1
GO:0048286	lung alveolus development	1/33	41/18723	0.0698461	0.109241	0.0520733	ADA	1
GO:0060612	adipose tissue development	1/33	41/18723	0.0698461	0.109241	0.0520733	PPARD	1
GO:0071634	regulation of transforming growth factor beta production	1/33	41/18723	0.0698461	0.109241	0.0520733	PTGS2	1
GO:1900371	regulation of purine nucleotide biosynthetic process	1/33	41/18723	0.0698461	0.109241	0.0520733	PPARA	1
GO:1901385	regulation of voltage-gated calcium channel activity	1/33	41/18723	0.0698461	0.109241	0.0520733	CACNA2D1	1
GO:1902622	regulation of neutrophil migration	1/33	41/18723	0.0698461	0.109241	0.0520733	DPP4	1
GO:1903524	positive regulation of blood circulation	1/33	41/18723	0.0698461	0.109241	0.0520733	ADA	1
GO:1904407	positive regulation of nitric oxide metabolic process	1/33	41/18723	0.0698461	0.109241	0.0520733	PTGS2	1
GO:0031098	stress-activated protein kinase signaling cascade	2/33	247/18723	0.070062	0.10949	0.0521919	AKR1B1/EGFR	2
GO:0000266	mitochondrial fission	1/33	42/18723	0.0714892	0.110468	0.0526582	PPARG	1
GO:0009124	nucleoside monophosphate biosynthetic process	1/33	42/18723	0.0714892	0.110468	0.0526582	ADA	1
GO:0009154	purine ribonucleotide catabolic process	1/33	42/18723	0.0714892	0.110468	0.0526582	ADA	1
GO:0010677	negative regulation of cellular carbohydrate metabolic process	1/33	42/18723	0.0714892	0.110468	0.0526582	PPARA	1
GO:0014912	negative regulation of smooth muscle cell migration	1/33	42/18723	0.0714892	0.110468	0.0526582	PPARD	1
GO:0019692	deoxyribose phosphate metabolic process	1/33	42/18723	0.0714892	0.110468	0.0526582	ADA	1
GO:0030808	regulation of nucleotide biosynthetic process	1/33	42/18723	0.0714892	0.110468	0.0526582	PPARA	1
GO:0030890	positive regulation of B cell proliferation	1/33	42/18723	0.0714892	0.110468	0.0526582	ADA	1
GO:0032965	regulation of collagen biosynthetic process	1/33	42/18723	0.0714892	0.110468	0.0526582	PPARD	1
GO:0033574	response to testosterone	1/33	42/18723	0.0714892	0.110468	0.0526582	AR	1
GO:0055090	acylglycerol homeostasis	1/33	42/18723	0.0714892	0.110468	0.0526582	ADORA1	1
GO:0070328	triglyceride homeostasis	1/33	42/18723	0.0714892	0.110468	0.0526582	ADORA1	1
GO:1900274	regulation of phospholipase C activity	1/33	42/18723	0.0714892	0.110468	0.0526582	EGFR	1
GO:1902895	positive regulation of pri-miRNA transcription by RNA polymerase II	1/33	42/18723	0.0714892	0.110468	0.0526582	PPARG	1
GO:0010951	negative regulation of endopeptidase activity	2/33	252/18723	0.0725418	0.11175	0.0532692	PTGS2/RPS6KA3	2
GO:0008654	phospholipid biosynthetic process	2/33	253/18723	0.0730412	0.11175	0.0532692	PPARD/ACHE	2
GO:0034612	response to tumor necrosis factor	2/33	253/18723	0.0730412	0.11175	0.0532692	PTGS2/PTPN2	2
GO:0006284	base-excision repair	1/33	43/18723	0.0731294	0.11175	0.0532692	POLB	1
GO:0014002	astrocyte development	1/33	43/18723	0.0731294	0.11175	0.0532692	EGFR	1
GO:0045981	positive regulation of nucleotide metabolic process	1/33	43/18723	0.0731294	0.11175	0.0532692	PPARA	1
GO:0060443	mammary gland morphogenesis	1/33	43/18723	0.0731294	0.11175	0.0532692	AR	1
GO:0071604	transforming growth factor beta production	1/33	43/18723	0.0731294	0.11175	0.0532692	PTGS2	1
GO:0120178	steroid hormone biosynthetic process	1/33	43/18723	0.0731294	0.11175	0.0532692	AKR1B1	1
GO:1900544	positive regulation of purine nucleotide metabolic process	1/33	43/18723	0.0731294	0.11175	0.0532692	PPARA	1
GO:1901381	positive regulation of potassium ion transmembrane transport	1/33	43/18723	0.0731294	0.11175	0.0532692	KCNH2	1
GO:1904591	positive regulation of protein import	1/33	43/18723	0.0731294	0.11175	0.0532692	PTGS2	1
GO:1904706	negative regulation of vascular associated smooth muscle cell proliferation	1/33	43/18723	0.0731294	0.11175	0.0532692	PPARG	1
GO:2001239	regulation of extrinsic apoptotic signaling pathway in absence of ligand	1/33	43/18723	0.0731294	0.11175	0.0532692	FYN	1
GO:0009165	nucleotide biosynthetic process	2/33	254/18723	0.0735418	0.112291	0.0535272	ADA/PPARA	2
GO:0090092	regulation of transmembrane receptor protein serine/threonine kinase signaling pathway	2/33	256/18723	0.0745463	0.113176	0.0539494	PPARA/PPARG	2
GO:1901293	nucleoside phosphate biosynthetic process	2/33	256/18723	0.0745463	0.113176	0.0539494	ADA/PPARA	2
GO:0006775	fat-soluble vitamin metabolic process	1/33	44/18723	0.0747668	0.113176	0.0539494	PPARD	1
GO:0009126	purine nucleoside monophosphate metabolic process	1/33	44/18723	0.0747668	0.113176	0.0539494	ADA	1
GO:0009262	deoxyribonucleotide metabolic process	1/33	44/18723	0.0747668	0.113176	0.0539494	ADA	1
GO:0030521	androgen receptor signaling pathway	1/33	44/18723	0.0747668	0.113176	0.0539494	AR	1
GO:0046427	positive regulation of receptor signaling pathway via JAK-STAT	1/33	44/18723	0.0747668	0.113176	0.0539494	AKR1B1	1
GO:0048066	developmental pigmentation	1/33	44/18723	0.0747668	0.113176	0.0539494	TYR	1
GO:0048806	genitalia development	1/33	44/18723	0.0747668	0.113176	0.0539494	AR	1
GO:0150076	neuroinflammatory response	1/33	44/18723	0.0747668	0.113176	0.0539494	PTGS2	1
GO:1903573	negative regulation of response to endoplasmic reticulum stress	1/33	44/18723	0.0747668	0.113176	0.0539494	PTPN1	1
GO:0045165	cell fate commitment	2/33	258/18723	0.0755553	0.11428	0.0544756	AR/PPARG	2
GO:0006110	regulation of glycolytic process	1/33	45/18723	0.0764014	0.114751	0.0546998	PPARA	1
GO:0022602	ovulation cycle process	1/33	45/18723	0.0764014	0.114751	0.0546998	CASP2	1
GO:0030850	prostate gland development	1/33	45/18723	0.0764014	0.114751	0.0546998	AR	1
GO:0035272	exocrine system development	1/33	45/18723	0.0764014	0.114751	0.0546998	POLB	1
GO:0035307	positive regulation of protein dephosphorylation	1/33	45/18723	0.0764014	0.114751	0.0546998	ADORA1	1
GO:0048538	thymus development	1/33	45/18723	0.0764014	0.114751	0.0546998	TYR	1
GO:0071354	cellular response to interleukin-6	1/33	45/18723	0.0764014	0.114751	0.0546998	PTPN2	1
GO:0071364	cellular response to epidermal growth factor stimulus	1/33	45/18723	0.0764014	0.114751	0.0546998	EGFR	1
GO:2000273	positive regulation of signaling receptor activity	1/33	45/18723	0.0764014	0.114751	0.0546998	ADORA1	1
GO:0006260	DNA replication	2/33	260/18723	0.0765688	0.114913	0.054777	POLB/EGFR	2
GO:0009636	response to toxic substance	2/33	262/18723	0.0775866	0.116259	0.055419	PTGS2/PTGS1	2
GO:0010466	negative regulation of peptidase activity	2/33	262/18723	0.0775866	0.116259	0.055419	PTGS2/RPS6KA3	2
GO:0006195	purine nucleotide catabolic process	1/33	46/18723	0.0780332	0.116297	0.0554367	ADA	1
GO:0006383	transcription by RNA polymerase III	1/33	46/18723	0.0780332	0.116297	0.0554367	AR	1
GO:0043616	keratinocyte proliferation	1/33	46/18723	0.0780332	0.116297	0.0554367	PPARD	1
GO:0050919	negative chemotaxis	1/33	46/18723	0.0780332	0.116297	0.0554367	DPP4	1
GO:1900087	positive regulation of G1/S transition of mitotic cell cycle	1/33	46/18723	0.0780332	0.116297	0.0554367	EGFR	1
GO:1900271	regulation of long-term synaptic potentiation	1/33	46/18723	0.0780332	0.116297	0.0554367	ADORA1	1
GO:2000107	negative regulation of leukocyte apoptotic process	1/33	46/18723	0.0780332	0.116297	0.0554367	ADA	1
GO:0006998	nuclear envelope organization	1/33	47/18723	0.0796622	0.117815	0.0561603	PRKCA	1
GO:0009261	ribonucleotide catabolic process	1/33	47/18723	0.0796622	0.117815	0.0561603	ADA	1
GO:0010712	regulation of collagen metabolic process	1/33	47/18723	0.0796622	0.117815	0.0561603	PPARD	1
GO:0010803	regulation of tumor necrosis factor-mediated signaling pathway	1/33	47/18723	0.0796622	0.117815	0.0561603	PTPN2	1
GO:0014911	positive regulation of smooth muscle cell migration	1/33	47/18723	0.0796622	0.117815	0.0561603	NOX4	1
GO:0045581	negative regulation of T cell differentiation	1/33	47/18723	0.0796622	0.117815	0.0561603	PTPN2	1
GO:0050798	activated T cell proliferation	1/33	47/18723	0.0796622	0.117815	0.0561603	FYN	1
GO:0090279	regulation of calcium ion import	1/33	47/18723	0.0796622	0.117815	0.0561603	FYN	1
GO:0101023	vascular endothelial cell proliferation	1/33	47/18723	0.0796622	0.117815	0.0561603	PPARG	1
GO:1905562	regulation of vascular endothelial cell proliferation	1/33	47/18723	0.0796622	0.117815	0.0561603	PPARG	1
GO:0045912	negative regulation of carbohydrate metabolic process	1/33	48/18723	0.0812884	0.120036	0.0572191	PPARA	1
GO:1903053	regulation of extracellular matrix organization	1/33	48/18723	0.0812884	0.120036	0.0572191	DPP4	1
GO:0002762	negative regulation of myeloid leukocyte differentiation	1/33	49/18723	0.0829118	0.121503	0.0579187	PTPN2	1
GO:0008038	neuron recognition	1/33	49/18723	0.0829118	0.121503	0.0579187	CNR1	1
GO:0010823	negative regulation of mitochondrion organization	1/33	49/18723	0.0829118	0.121503	0.0579187	PPARG	1
GO:0010862	positive regulation of pathway-restricted SMAD protein phosphorylation	1/33	49/18723	0.0829118	0.121503	0.0579187	PPARG	1
GO:0014075	response to amine	1/33	49/18723	0.0829118	0.121503	0.0579187	CNR2	1
GO:0042304	regulation of fatty acid biosynthetic process	1/33	49/18723	0.0829118	0.121503	0.0579187	PTGS2	1
GO:0070741	response to interleukin-6	1/33	49/18723	0.0829118	0.121503	0.0579187	PTPN2	1
GO:0070849	response to epidermal growth factor	1/33	49/18723	0.0829118	0.121503	0.0579187	EGFR	1
GO:1904894	positive regulation of receptor signaling pathway via STAT	1/33	49/18723	0.0829118	0.121503	0.0579187	AKR1B1	1
GO:1990573	potassium ion import across plasma membrane	1/33	49/18723	0.0829118	0.121503	0.0579187	KCNH2	1
GO:0015872	dopamine transport	1/33	50/18723	0.0845325	0.123037	0.05865	CNR1	1
GO:0038093	Fc receptor signaling pathway	1/33	50/18723	0.0845325	0.123037	0.05865	FYN	1
GO:0042572	retinol metabolic process	1/33	50/18723	0.0845325	0.123037	0.05865	AKR1B1	1
GO:0045058	T cell selection	1/33	50/18723	0.0845325	0.123037	0.05865	PTPN2	1
GO:0046638	positive regulation of alpha-beta T cell differentiation	1/33	50/18723	0.0845325	0.123037	0.05865	ADA	1
GO:0050873	brown fat cell differentiation	1/33	50/18723	0.0845325	0.123037	0.05865	PTGS2	1
GO:0060688	regulation of morphogenesis of a branching structure	1/33	50/18723	0.0845325	0.123037	0.05865	AR	1
GO:0070231	T cell apoptotic process	1/33	50/18723	0.0845325	0.123037	0.05865	ADA	1
GO:1904036	negative regulation of epithelial cell apoptotic process	1/33	50/18723	0.0845325	0.123037	0.05865	PPARA	1
GO:0007548	sex differentiation	2/33	276/18723	0.084832	0.12338	0.0588134	AR/CASP2	2
GO:0006401	RNA catabolic process	2/33	278/18723	0.0858837	0.124361	0.0592807	ERN1/PRKCA	2
GO:0010874	regulation of cholesterol efflux	1/33	51/18723	0.0861503	0.124361	0.0592807	PPARG	1
GO:0014009	glial cell proliferation	1/33	51/18723	0.0861503	0.124361	0.0592807	EGFR	1
GO:0032964	collagen biosynthetic process	1/33	51/18723	0.0861503	0.124361	0.0592807	PPARD	1
GO:0045661	regulation of myoblast differentiation	1/33	51/18723	0.0861503	0.124361	0.0592807	PPARD	1
GO:0045668	negative regulation of osteoblast differentiation	1/33	51/18723	0.0861503	0.124361	0.0592807	PPARG	1
GO:0048013	ephrin receptor signaling pathway	1/33	51/18723	0.0861503	0.124361	0.0592807	FYN	1
GO:0050982	detection of mechanical stimulus	1/33	51/18723	0.0861503	0.124361	0.0592807	FYN	1
GO:0071622	regulation of granulocyte chemotaxis	1/33	51/18723	0.0861503	0.124361	0.0592807	DPP4	1
GO:1903307	positive regulation of regulated secretory pathway	1/33	51/18723	0.0861503	0.124361	0.0592807	CNR1	1
GO:0021700	developmental maturation	2/33	280/18723	0.0869395	0.125406	0.059779	AKR1B1/PPARG	2
GO:0002218	activation of innate immune response	1/33	52/18723	0.0877654	0.126126	0.0601223	FYN	1
GO:0030514	negative regulation of BMP signaling pathway	1/33	52/18723	0.0877654	0.126126	0.0601223	PPARG	1
GO:0035196	production of miRNAs involved in gene silencing by miRNA	1/33	52/18723	0.0877654	0.126126	0.0601223	EGFR	1
GO:0051496	positive regulation of stress fiber assembly	1/33	52/18723	0.0877654	0.126126	0.0601223	NOX4	1
GO:0072523	purine-containing compound catabolic process	1/33	52/18723	0.0877654	0.126126	0.0601223	ADA	1
GO:0015850	organic hydroxy compound transport	2/33	284/18723	0.089063	0.1278	0.0609204	CNR1/PPARG	2
GO:0072659	protein localization to plasma membrane	2/33	284/18723	0.089063	0.1278	0.0609204	AR/EGFR	2
GO:0043620	regulation of DNA-templated transcription in response to stress	1/33	53/18723	0.0893778	0.127872	0.0609544	RPS6KA3	1
GO:0045744	negative regulation of G protein-coupled receptor signaling pathway	1/33	53/18723	0.0893778	0.127872	0.0609544	ADA	1
GO:0071320	cellular response to cAMP	1/33	53/18723	0.0893778	0.127872	0.0609544	NOX4	1
GO:1903202	negative regulation of oxidative stress-induced cell death	1/33	53/18723	0.0893778	0.127872	0.0609544	FYN	1
GO:0007215	glutamate receptor signaling pathway	1/33	54/18723	0.0909873	0.129598	0.0617774	FYN	1
GO:0031050	dsRNA processing	1/33	54/18723	0.0909873	0.129598	0.0617774	EGFR	1
GO:0070228	regulation of lymphocyte apoptotic process	1/33	54/18723	0.0909873	0.129598	0.0617774	ADA	1
GO:0070839	metal ion export	1/33	54/18723	0.0909873	0.129598	0.0617774	KCNH2	1
GO:0070918	production of small RNA involved in gene silencing by RNA	1/33	54/18723	0.0909873	0.129598	0.0617774	EGFR	1
GO:2000300	regulation of synaptic vesicle exocytosis	1/33	54/18723	0.0909873	0.129598	0.0617774	CNR1	1
GO:0046651	lymphocyte proliferation	2/33	288/18723	0.0912023	0.129809	0.0618777	ADA/FYN	2
GO:0034504	protein localization to nucleus	2/33	290/18723	0.0922777	0.131146	0.0625151	PTGS2/FYN	2
GO:0044403	biological process involved in symbiotic interaction	2/33	290/18723	0.0922777	0.131146	0.0625151	DPP4/EGFR	2
GO:0042220	response to cocaine	1/33	55/18723	0.0925941	0.131305	0.0625912	CNR1	1
GO:0045620	negative regulation of lymphocyte differentiation	1/33	55/18723	0.0925941	0.131305	0.0625912	PTPN2	1
GO:0051898	negative regulation of protein kinase B signaling	1/33	55/18723	0.0925941	0.131305	0.0625912	PPARA	1
GO:0032943	mononuclear cell proliferation	2/33	291/18723	0.0928169	0.131525	0.0626957	ADA/FYN	2
GO:0010518	positive regulation of phospholipase activity	1/33	56/18723	0.0941982	0.132799	0.0633034	EGFR	1
GO:0015800	acidic amino acid transport	1/33	56/18723	0.0941982	0.132799	0.0633034	ADORA1	1
GO:0043388	positive regulation of DNA binding	1/33	56/18723	0.0941982	0.132799	0.0633034	PPARG	1
GO:0043470	regulation of carbohydrate catabolic process	1/33	56/18723	0.0941982	0.132799	0.0633034	PPARA	1
GO:0050433	regulation of catecholamine secretion	1/33	56/18723	0.0941982	0.132799	0.0633034	CNR1	1
GO:0055078	sodium ion homeostasis	1/33	56/18723	0.0941982	0.132799	0.0633034	ADORA1	1
GO:0071385	cellular response to glucocorticoid stimulus	1/33	56/18723	0.0941982	0.132799	0.0633034	EGFR	1
GO:0006754	ATP biosynthetic process	1/33	57/18723	0.0957995	0.134663	0.0641919	PPARA	1
GO:0016447	somatic recombination of immunoglobulin gene segments	1/33	57/18723	0.0957995	0.134663	0.0641919	POLB	1
GO:0050891	multicellular organismal water homeostasis	1/33	57/18723	0.0957995	0.134663	0.0641919	AKR1B1	1
GO:0051205	protein insertion into membrane	1/33	57/18723	0.0957995	0.134663	0.0641919	EGFR	1
GO:1901990	regulation of mitotic cell cycle phase transition	2/33	299/18723	0.0971639	0.136117	0.064885	CASP2/EGFR	2
GO:0002763	positive regulation of myeloid leukocyte differentiation	1/33	58/18723	0.097398	0.136117	0.064885	PRKCA	1
GO:0009161	ribonucleoside monophosphate metabolic process	1/33	58/18723	0.097398	0.136117	0.064885	ADA	1
GO:0010574	regulation of vascular endothelial growth factor production	1/33	58/18723	0.097398	0.136117	0.064885	PTGS2	1
GO:0018208	peptidyl-proline modification	1/33	58/18723	0.097398	0.136117	0.064885	EGLN1	1
GO:0050432	catecholamine secretion	1/33	58/18723	0.097398	0.136117	0.064885	CNR1	1
GO:0086065	cell communication involved in cardiac conduction	1/33	58/18723	0.097398	0.136117	0.064885	CACNA2D1	1
GO:1902808	positive regulation of cell cycle G1/S phase transition	1/33	58/18723	0.097398	0.136117	0.064885	EGFR	1
GO:0035306	positive regulation of dephosphorylation	1/33	59/18723	0.0989938	0.138148	0.0658527	ADORA1	1
GO:0050732	negative regulation of peptidyl-tyrosine phosphorylation	1/33	59/18723	0.0989938	0.138148	0.0658527	PTPN2	1
GO:0007162	negative regulation of cell adhesion	2/33	303/18723	0.0993594	0.138558	0.0660481	PPARA/PTPN2	2
GO:0031663	lipopolysaccharide-mediated signaling pathway	1/33	60/18723	0.100587	0.140067	0.0667677	PRKCA	1
GO:0042306	regulation of protein import into nucleus	1/33	60/18723	0.100587	0.140067	0.0667677	PTGS2	1
GO:0006909	phagocytosis	2/33	308/18723	0.102124	0.141872	0.0676281	ADORA1/FYN	2
GO:0034113	heterotypic cell-cell adhesion	1/33	61/18723	0.102177	0.141872	0.0676281	LCK	1
GO:0043954	cellular component maintenance	1/33	61/18723	0.102177	0.141872	0.0676281	FYN	1
GO:0071384	cellular response to corticosteroid stimulus	1/33	61/18723	0.102177	0.141872	0.0676281	EGFR	1
GO:0032409	regulation of transporter activity	2/33	310/18723	0.103236	0.142945	0.0681397	CACNA2D1/PPARG	2
GO:0060326	cell chemotaxis	2/33	310/18723	0.103236	0.142945	0.0681397	DPP4/CNR2	2
GO:0002260	lymphocyte homeostasis	1/33	62/18723	0.103765	0.142945	0.0681397	ADA	1
GO:0007588	excretion	1/33	62/18723	0.103765	0.142945	0.0681397	ADORA1	1
GO:0009116	nucleoside metabolic process	1/33	62/18723	0.103765	0.142945	0.0681397	ADA	1
GO:0010573	vascular endothelial growth factor production	1/33	62/18723	0.103765	0.142945	0.0681397	PTGS2	1
GO:0045428	regulation of nitric oxide biosynthetic process	1/33	62/18723	0.103765	0.142945	0.0681397	PTGS2	1
GO:0046173	polyol biosynthetic process	1/33	62/18723	0.103765	0.142945	0.0681397	AKR1B1	1
GO:0046824	positive regulation of nucleocytoplasmic transport	1/33	62/18723	0.103765	0.142945	0.0681397	PTGS2	1
GO:0060393	regulation of pathway-restricted SMAD protein phosphorylation	1/33	62/18723	0.103765	0.142945	0.0681397	PPARG	1
GO:1903078	positive regulation of protein localization to plasma membrane	1/33	62/18723	0.103765	0.142945	0.0681397	EGFR	1
GO:0019932	second-messenger-mediated signaling	2/33	312/18723	0.104351	0.14365	0.0684758	ADA/EGFR	2
GO:0045787	positive regulation of cell cycle	2/33	313/18723	0.10491	0.144317	0.0687935	PRKCA/EGFR	2
GO:0022617	extracellular matrix disassembly	1/33	63/18723	0.10535	0.144469	0.068866	DPP4	1
GO:0032233	positive regulation of actin filament bundle assembly	1/33	63/18723	0.10535	0.144469	0.068866	NOX4	1
GO:1904589	regulation of protein import	1/33	63/18723	0.10535	0.144469	0.068866	PTGS2	1
GO:2000242	negative regulation of reproductive process	1/33	63/18723	0.10535	0.144469	0.068866	ADA	1
GO:0006605	protein targeting	2/33	314/18723	0.10547	0.144469	0.068866	ADORA1/FYN	2
GO:0046394	carboxylic acid biosynthetic process	2/33	314/18723	0.10547	0.144469	0.068866	PTGS2/PTGS1	2
GO:0016053	organic acid biosynthetic process	2/33	316/18723	0.106592	0.145748	0.0694756	PTGS2/PTGS1	2
GO:0030104	water homeostasis	1/33	64/18723	0.106932	0.145748	0.0694756	AKR1B1	1
GO:0030888	regulation of B cell proliferation	1/33	64/18723	0.106932	0.145748	0.0694756	ADA	1
GO:0046888	negative regulation of hormone secretion	1/33	64/18723	0.106932	0.145748	0.0694756	ADORA1	1
GO:0061178	regulation of insulin secretion involved in cellular response to glucose stimulus	1/33	64/18723	0.106932	0.145748	0.0694756	PPARD	1
GO:0070542	response to fatty acid	1/33	64/18723	0.106932	0.145748	0.0694756	PTGS2	1
GO:0080164	regulation of nitric oxide metabolic process	1/33	64/18723	0.106932	0.145748	0.0694756	PTGS2	1
GO:0070661	leukocyte proliferation	2/33	318/18723	0.107717	0.146715	0.0699365	ADA/FYN	2
GO:0015909	long-chain fatty acid transport	1/33	65/18723	0.108511	0.147173	0.070155	PPARG	1
GO:0045682	regulation of epidermis development	1/33	65/18723	0.108511	0.147173	0.070155	PPARD	1
GO:0048524	positive regulation of viral process	1/33	65/18723	0.108511	0.147173	0.070155	PPARA	1
GO:0048645	animal organ formation	1/33	65/18723	0.108511	0.147173	0.070155	AR	1
GO:0060389	pathway-restricted SMAD protein phosphorylation	1/33	65/18723	0.108511	0.147173	0.070155	PPARG	1
GO:1905330	regulation of morphogenesis of an epithelium	1/33	65/18723	0.108511	0.147173	0.070155	AR	1
GO:0043010	camera-type eye development	2/33	322/18723	0.109978	0.148685	0.0708755	CASP2/ACHE	2
GO:0002562	somatic diversification of immune receptors via germline recombination within a single locus	1/33	66/18723	0.110088	0.148685	0.0708755	POLB	1
GO:0006303	double-strand break repair via nonhomologous end joining	1/33	66/18723	0.110088	0.148685	0.0708755	POLB	1
GO:0014015	positive regulation of gliogenesis	1/33	66/18723	0.110088	0.148685	0.0708755	EGFR	1
GO:0016444	somatic cell DNA recombination	1/33	66/18723	0.110088	0.148685	0.0708755	POLB	1
GO:0042446	hormone biosynthetic process	1/33	66/18723	0.110088	0.148685	0.0708755	AKR1B1	1
GO:0010517	regulation of phospholipase activity	1/33	67/18723	0.111662	0.150285	0.0716383	EGFR	1
GO:0016445	somatic diversification of immunoglobulins	1/33	67/18723	0.111662	0.150285	0.0716383	POLB	1
GO:0046635	positive regulation of alpha-beta T cell activation	1/33	67/18723	0.111662	0.150285	0.0716383	ADA	1
GO:0061180	mammary gland epithelium development	1/33	67/18723	0.111662	0.150285	0.0716383	AR	1
GO:0070527	platelet aggregation	1/33	67/18723	0.111662	0.150285	0.0716383	PRKCA	1
GO:0007585	respiratory gaseous exchange by respiratory system	1/33	68/18723	0.113234	0.151554	0.0722433	ADORA1	1
GO:0009206	purine ribonucleoside triphosphate biosynthetic process	1/33	68/18723	0.113234	0.151554	0.0722433	PPARA	1
GO:0032922	circadian regulation of gene expression	1/33	68/18723	0.113234	0.151554	0.0722433	PPARA	1
GO:0042531	positive regulation of tyrosine phosphorylation of STAT protein	1/33	68/18723	0.113234	0.151554	0.0722433	FYN	1
GO:0046637	regulation of alpha-beta T cell differentiation	1/33	68/18723	0.113234	0.151554	0.0722433	ADA	1
GO:0046686	response to cadmium ion	1/33	68/18723	0.113234	0.151554	0.0722433	EGFR	1
GO:0051148	negative regulation of muscle cell differentiation	1/33	68/18723	0.113234	0.151554	0.0722433	PPARA	1
GO:0051926	negative regulation of calcium ion transport	1/33	68/18723	0.113234	0.151554	0.0722433	PTGS2	1
GO:0009145	purine nucleoside triphosphate biosynthetic process	1/33	69/18723	0.114802	0.153017	0.0729407	PPARA	1
GO:0033344	cholesterol efflux	1/33	69/18723	0.114802	0.153017	0.0729407	PPARG	1
GO:0034605	cellular response to heat	1/33	69/18723	0.114802	0.153017	0.0729407	PTGS2	1
GO:0060193	positive regulation of lipase activity	1/33	69/18723	0.114802	0.153017	0.0729407	EGFR	1
GO:1901224	positive regulation of NIK/NF-kappaB signaling	1/33	69/18723	0.114802	0.153017	0.0729407	EGFR	1
GO:1904377	positive regulation of protein localization to cell periphery	1/33	69/18723	0.114802	0.153017	0.0729407	EGFR	1
GO:1990778	protein localization to cell periphery	2/33	333/18723	0.116261	0.154854	0.0738166	AR/EGFR	2
GO:0003407	neural retina development	1/33	70/18723	0.116368	0.15489	0.0738336	CASP2	1
GO:0042113	B cell activation	2/33	334/18723	0.116837	0.155407	0.07408	ADA/PTPN2	2
GO:0033555	multicellular organismal response to stress	1/33	71/18723	0.117931	0.156647	0.074671	DPP4	1
GO:0071230	cellular response to amino acid stimulus	1/33	71/18723	0.117931	0.156647	0.074671	FYN	1
GO:0001655	urogenital system development	2/33	338/18723	0.119148	0.157851	0.0752448	AR/AKR1B1	2
GO:0002534	cytokine production involved in inflammatory response	1/33	72/18723	0.119492	0.157851	0.0752448	PPARA	1
GO:0030330	DNA damage response, signal transduction by p53 class mediator	1/33	72/18723	0.119492	0.157851	0.0752448	CASP2	1
GO:0042246	tissue regeneration	1/33	72/18723	0.119492	0.157851	0.0752448	PPARD	1
GO:0055021	regulation of cardiac muscle tissue growth	1/33	72/18723	0.119492	0.157851	0.0752448	PPARA	1
GO:0070227	lymphocyte apoptotic process	1/33	72/18723	0.119492	0.157851	0.0752448	ADA	1
GO:0071479	cellular response to ionizing radiation	1/33	72/18723	0.119492	0.157851	0.0752448	NOX4	1
GO:1900015	regulation of cytokine production involved in inflammatory response	1/33	72/18723	0.119492	0.157851	0.0752448	PPARA	1
GO:0009166	nucleotide catabolic process	1/33	73/18723	0.12105	0.159146	0.0758624	ADA	1
GO:0035773	insulin secretion involved in cellular response to glucose stimulus	1/33	73/18723	0.12105	0.159146	0.0758624	PPARD	1
GO:0035924	cellular response to vascular endothelial growth factor stimulus	1/33	73/18723	0.12105	0.159146	0.0758624	ERN1	1
GO:0045739	positive regulation of DNA repair	1/33	73/18723	0.12105	0.159146	0.0758624	EGFR	1
GO:0050848	regulation of calcium-mediated signaling	1/33	73/18723	0.12105	0.159146	0.0758624	ADA	1
GO:0051937	catecholamine transport	1/33	73/18723	0.12105	0.159146	0.0758624	CNR1	1
GO:1904427	positive regulation of calcium ion transmembrane transport	1/33	73/18723	0.12105	0.159146	0.0758624	CACNA2D1	1
GO:0009201	ribonucleoside triphosphate biosynthetic process	1/33	74/18723	0.122605	0.160753	0.0766283	PPARA	1
GO:0033143	regulation of intracellular steroid hormone receptor signaling pathway	1/33	74/18723	0.122605	0.160753	0.0766283	AR	1
GO:0046470	phosphatidylcholine metabolic process	1/33	74/18723	0.122605	0.160753	0.0766283	ACHE	1
GO:1903201	regulation of oxidative stress-induced cell death	1/33	74/18723	0.122605	0.160753	0.0766283	FYN	1
GO:0043627	response to estrogen	1/33	75/18723	0.124158	0.162568	0.0774934	AR	1
GO:2001259	positive regulation of cation channel activity	1/33	75/18723	0.124158	0.162568	0.0774934	CACNA2D1	1
GO:0001937	negative regulation of endothelial cell proliferation	1/33	76/18723	0.125708	0.163819	0.0780899	PPARG	1
GO:0006809	nitric oxide biosynthetic process	1/33	76/18723	0.125708	0.163819	0.0780899	PTGS2	1
GO:0009123	nucleoside monophosphate metabolic process	1/33	76/18723	0.125708	0.163819	0.0780899	ADA	1
GO:0014823	response to activity	1/33	76/18723	0.125708	0.163819	0.0780899	PPARD	1
GO:0014855	striated muscle cell proliferation	1/33	76/18723	0.125708	0.163819	0.0780899	PPARD	1
GO:0031100	animal organ regeneration	1/33	76/18723	0.125708	0.163819	0.0780899	EGFR	1
GO:0140115	export across plasma membrane	1/33	76/18723	0.125708	0.163819	0.0780899	KCNH2	1
GO:0045861	negative regulation of proteolysis	2/33	351/18723	0.126738	0.16505	0.0786768	PTGS2/RPS6KA3	2
GO:0002200	somatic diversification of immune receptors	1/33	77/18723	0.127255	0.1655	0.0788912	POLB	1
GO:0055117	regulation of cardiac muscle contraction	1/33	77/18723	0.127255	0.1655	0.0788912	ADORA1	1
GO:0006066	alcohol metabolic process	2/33	353/18723	0.127916	0.166136	0.0791945	PPARD/AKR1B1	2
GO:0031346	positive regulation of cell projection organization	2/33	353/18723	0.127916	0.166136	0.0791945	CNR1/FYN	2
GO:0007193	adenylate cyclase-inhibiting G protein-coupled receptor signaling pathway	1/33	78/18723	0.1288	0.166388	0.0793143	ADORA1	1
GO:0009064	glutamine family amino acid metabolic process	1/33	78/18723	0.1288	0.166388	0.0793143	DAO	1
GO:0032024	positive regulation of insulin secretion	1/33	78/18723	0.1288	0.166388	0.0793143	PPARD	1
GO:0032371	regulation of sterol transport	1/33	78/18723	0.1288	0.166388	0.0793143	PPARG	1
GO:0032374	regulation of cholesterol transport	1/33	78/18723	0.1288	0.166388	0.0793143	PPARG	1
GO:0034637	cellular carbohydrate biosynthetic process	1/33	78/18723	0.1288	0.166388	0.0793143	AKR1B1	1
GO:0043537	negative regulation of blood vessel endothelial cell migration	1/33	78/18723	0.1288	0.166388	0.0793143	PPARG	1
GO:0090049	regulation of cell migration involved in sprouting angiogenesis	1/33	78/18723	0.1288	0.166388	0.0793143	PTGS2	1
GO:0007178	transmembrane receptor protein serine/threonine kinase signaling pathway	2/33	355/18723	0.129097	0.166661	0.0794445	PPARA/PPARG	2
GO:0006029	proteoglycan metabolic process	1/33	79/18723	0.130342	0.168042	0.080103	PPARD	1
GO:0060420	regulation of heart growth	1/33	79/18723	0.130342	0.168042	0.080103	PPARA	1
GO:0071229	cellular response to acid chemical	1/33	80/18723	0.131881	0.1698	0.0809409	FYN	1
GO:1901264	carbohydrate derivative transport	1/33	80/18723	0.131881	0.1698	0.0809409	ADORA1	1
GO:0001942	hair follicle development	1/33	81/18723	0.133418	0.170866	0.0814493	EGFR	1
GO:0006096	glycolytic process	1/33	81/18723	0.133418	0.170866	0.0814493	PPARA	1
GO:0044773	mitotic DNA damage checkpoint signaling	1/33	81/18723	0.133418	0.170866	0.0814493	CASP2	1
GO:0046209	nitric oxide metabolic process	1/33	81/18723	0.133418	0.170866	0.0814493	PTGS2	1
GO:0048708	astrocyte differentiation	1/33	81/18723	0.133418	0.170866	0.0814493	EGFR	1
GO:1903533	regulation of protein targeting	1/33	81/18723	0.133418	0.170866	0.0814493	FYN	1
GO:2000106	regulation of leukocyte apoptotic process	1/33	81/18723	0.133418	0.170866	0.0814493	ADA	1
GO:2000243	positive regulation of reproductive process	1/33	81/18723	0.133418	0.170866	0.0814493	AR	1
GO:0051098	regulation of binding	2/33	363/18723	0.133848	0.171304	0.0816576	PPARA/PPARG	2
GO:0002312	B cell activation involved in immune response	1/33	82/18723	0.134952	0.172032	0.0820049	ADA	1
GO:0006757	ATP generation from ADP	1/33	82/18723	0.134952	0.172032	0.0820049	PPARA	1
GO:0009205	purine ribonucleoside triphosphate metabolic process	1/33	82/18723	0.134952	0.172032	0.0820049	PPARA	1
GO:0060395	SMAD protein signal transduction	1/33	82/18723	0.134952	0.172032	0.0820049	PPARG	1
GO:0090502	RNA phosphodiester bond hydrolysis, endonucleolytic	1/33	82/18723	0.134952	0.172032	0.0820049	ERN1	1
GO:2001057	reactive nitrogen species metabolic process	1/33	82/18723	0.134952	0.172032	0.0820049	PTGS2	1
GO:0031397	negative regulation of protein ubiquitination	1/33	83/18723	0.136483	0.173755	0.082826	FYN	1
GO:1901292	nucleoside phosphate catabolic process	1/33	83/18723	0.136483	0.173755	0.082826	ADA	1
GO:0009150	purine ribonucleotide metabolic process	2/33	368/18723	0.136837	0.174091	0.0829864	ADA/PPARA	2
GO:0006835	dicarboxylic acid transport	1/33	84/18723	0.138012	0.174435	0.0831505	ADORA1	1
GO:0010660	regulation of muscle cell apoptotic process	1/33	84/18723	0.138012	0.174435	0.0831505	PPARG	1
GO:0015844	monoamine transport	1/33	84/18723	0.138012	0.174435	0.0831505	CNR1	1
GO:0022404	molting cycle process	1/33	84/18723	0.138012	0.174435	0.0831505	EGFR	1
GO:0022405	hair cycle process	1/33	84/18723	0.138012	0.174435	0.0831505	EGFR	1
GO:0032370	positive regulation of lipid transport	1/33	84/18723	0.138012	0.174435	0.0831505	PPARG	1
GO:0045445	myoblast differentiation	1/33	84/18723	0.138012	0.174435	0.0831505	PPARD	1
GO:0097061	dendritic spine organization	1/33	84/18723	0.138012	0.174435	0.0831505	FYN	1
GO:1900542	regulation of purine nucleotide metabolic process	1/33	84/18723	0.138012	0.174435	0.0831505	PPARA	1
GO:2000134	negative regulation of G1/S transition of mitotic cell cycle	1/33	84/18723	0.138012	0.174435	0.0831505	CASP2	1
GO:0001654	eye development	2/33	371/18723	0.138639	0.175113	0.0834735	CASP2/ACHE	2
GO:0001656	metanephros development	1/33	85/18723	0.139538	0.175445	0.0836318	AKR1B1	1
GO:0009142	nucleoside triphosphate biosynthetic process	1/33	85/18723	0.139538	0.175445	0.0836318	PPARA	1
GO:0044774	mitotic DNA integrity checkpoint signaling	1/33	85/18723	0.139538	0.175445	0.0836318	CASP2	1
GO:0045069	regulation of viral genome replication	1/33	85/18723	0.139538	0.175445	0.0836318	PPARA	1
GO:0055013	cardiac muscle cell development	1/33	85/18723	0.139538	0.175445	0.0836318	PPARA	1
GO:0097194	execution phase of apoptosis	1/33	85/18723	0.139538	0.175445	0.0836318	CASP2	1
GO:0098773	skin epidermis development	1/33	85/18723	0.139538	0.175445	0.0836318	EGFR	1
GO:0010038	response to metal ion	2/33	373/18723	0.139842	0.175714	0.0837598	PTGS2/EGFR	2
GO:0150063	visual system development	2/33	375/18723	0.141049	0.176785	0.0842704	CASP2/ACHE	2
GO:0006140	regulation of nucleotide metabolic process	1/33	86/18723	0.141061	0.176785	0.0842704	PPARA	1
GO:0045921	positive regulation of exocytosis	1/33	86/18723	0.141061	0.176785	0.0842704	CNR1	1
GO:0046928	regulation of neurotransmitter secretion	1/33	86/18723	0.141061	0.176785	0.0842704	CNR1	1
GO:0001776	leukocyte homeostasis	1/33	87/18723	0.142582	0.178228	0.0849583	ADA	1
GO:0044070	regulation of anion transport	1/33	87/18723	0.142582	0.178228	0.0849583	ADORA1	1
GO:1901606	alpha-amino acid catabolic process	1/33	87/18723	0.142582	0.178228	0.0849583	DAO	1
GO:1903578	regulation of ATP metabolic process	1/33	87/18723	0.142582	0.178228	0.0849583	PPARA	1
GO:0048880	sensory system development	2/33	381/18723	0.144682	0.180735	0.0861535	CASP2/ACHE	2
GO:0009199	ribonucleoside triphosphate metabolic process	1/33	89/18723	0.145616	0.18155	0.0865419	PPARA	1
GO:0010657	muscle cell apoptotic process	1/33	89/18723	0.145616	0.18155	0.0865419	PPARG	1
GO:1900407	regulation of cellular response to oxidative stress	1/33	89/18723	0.145616	0.18155	0.0865419	FYN	1
GO:0006644	phospholipid metabolic process	2/33	383/18723	0.145897	0.181783	0.086653	PPARD/ACHE	2
GO:0009259	ribonucleotide metabolic process	2/33	385/18723	0.147115	0.182376	0.0869357	ADA/PPARA	2
GO:0034109	homotypic cell-cell adhesion	1/33	90/18723	0.147129	0.182376	0.0869357	PRKCA	1
GO:0034644	cellular response to UV	1/33	90/18723	0.147129	0.182376	0.0869357	PTGS2	1
GO:0035304	regulation of protein dephosphorylation	1/33	90/18723	0.147129	0.182376	0.0869357	ADORA1	1
GO:0042475	odontogenesis of dentin-containing tooth	1/33	90/18723	0.147129	0.182376	0.0869357	PPARA	1
GO:0045638	negative regulation of myeloid cell differentiation	1/33	90/18723	0.147129	0.182376	0.0869357	PTPN2	1
GO:0046031	ADP metabolic process	1/33	90/18723	0.147129	0.182376	0.0869357	PPARA	1
GO:0099175	regulation of postsynapse organization	1/33	90/18723	0.147129	0.182376	0.0869357	FYN	1
GO:0045582	positive regulation of T cell differentiation	1/33	91/18723	0.14864	0.183776	0.0876032	ADA	1
GO:0051492	regulation of stress fiber assembly	1/33	91/18723	0.14864	0.183776	0.0876032	NOX4	1
GO:0055006	cardiac cell development	1/33	91/18723	0.14864	0.183776	0.0876032	PPARA	1
GO:0060191	regulation of lipase activity	1/33	91/18723	0.14864	0.183776	0.0876032	EGFR	1
GO:0001708	cell fate specification	1/33	92/18723	0.150148	0.18543	0.0883914	AR	1
GO:1901987	regulation of cell cycle phase transition	2/33	390/18723	0.150169	0.18543	0.0883914	CASP2/EGFR	2
GO:0042176	regulation of protein catabolic process	2/33	391/18723	0.150782	0.186067	0.0886952	FYN/EGFR	2
GO:0106027	neuron projection organization	1/33	93/18723	0.151653	0.186665	0.08898	FYN	1
GO:1901019	regulation of calcium ion transmembrane transporter activity	1/33	93/18723	0.151653	0.186665	0.08898	CACNA2D1	1
GO:1901992	positive regulation of mitotic cell cycle phase transition	1/33	93/18723	0.151653	0.186665	0.08898	EGFR	1
GO:1902807	negative regulation of cell cycle G1/S phase transition	1/33	93/18723	0.151653	0.186665	0.08898	CASP2	1
GO:0000079	regulation of cyclin-dependent protein serine/threonine kinase activity	1/33	94/18723	0.153156	0.188154	0.0896901	EGFR	1
GO:0002042	cell migration involved in sprouting angiogenesis	1/33	94/18723	0.153156	0.188154	0.0896901	PTGS2	1
GO:0032091	negative regulation of protein binding	1/33	94/18723	0.153156	0.188154	0.0896901	PPARA	1
GO:0006163	purine nucleotide metabolic process	2/33	396/18723	0.153852	0.188769	0.0899834	ADA/PPARA	2
GO:0019693	ribose phosphate metabolic process	2/33	396/18723	0.153852	0.188769	0.0899834	ADA/PPARA	2
GO:0032970	regulation of actin filament-based process	2/33	397/18723	0.154468	0.188795	0.0899958	ADORA1/NOX4	2
GO:0002532	production of molecular mediator involved in inflammatory response	1/33	95/18723	0.154656	0.188795	0.0899958	PPARA	1
GO:0006942	regulation of striated muscle contraction	1/33	95/18723	0.154656	0.188795	0.0899958	ADORA1	1
GO:0008585	female gonad development	1/33	95/18723	0.154656	0.188795	0.0899958	CASP2	1
GO:0036473	cell death in response to oxidative stress	1/33	95/18723	0.154656	0.188795	0.0899958	FYN	1
GO:0042982	amyloid precursor protein metabolic process	1/33	95/18723	0.154656	0.188795	0.0899958	ACHE	1
GO:1901379	regulation of potassium ion transmembrane transport	1/33	95/18723	0.154656	0.188795	0.0899958	KCNH2	1
GO:1903321	negative regulation of protein modification by small protein conjugation or removal	1/33	95/18723	0.154656	0.188795	0.0899958	FYN	1
GO:0030510	regulation of BMP signaling pathway	1/33	96/18723	0.156153	0.190263	0.0906951	PPARG	1
GO:0055017	cardiac muscle tissue growth	1/33	96/18723	0.156153	0.190263	0.0906951	PPARA	1
GO:1904035	regulation of epithelial cell apoptotic process	1/33	96/18723	0.156153	0.190263	0.0906951	PPARA	1
GO:0010596	negative regulation of endothelial cell migration	1/33	97/18723	0.157648	0.191842	0.0914479	PPARG	1
GO:0120162	positive regulation of cold-induced thermogenesis	1/33	97/18723	0.157648	0.191842	0.0914479	ACHE	1
GO:0043473	pigmentation	1/33	98/18723	0.159141	0.193171	0.0920814	TYR	1
GO:0070301	cellular response to hydrogen peroxide	1/33	98/18723	0.159141	0.193171	0.0920814	ERN1	1
GO:1902882	regulation of response to oxidative stress	1/33	98/18723	0.159141	0.193171	0.0920814	FYN	1
GO:1904029	regulation of cyclin-dependent protein kinase activity	1/33	98/18723	0.159141	0.193171	0.0920814	EGFR	1
GO:0006165	nucleoside diphosphate phosphorylation	1/33	99/18723	0.160631	0.194368	0.0926521	PPARA	1
GO:0033209	tumor necrosis factor-mediated signaling pathway	1/33	99/18723	0.160631	0.194368	0.0926521	PTPN2	1
GO:0042100	B cell proliferation	1/33	99/18723	0.160631	0.194368	0.0926521	ADA	1
GO:0051153	regulation of striated muscle cell differentiation	1/33	99/18723	0.160631	0.194368	0.0926521	PPARA	1
GO:0060291	long-term synaptic potentiation	1/33	99/18723	0.160631	0.194368	0.0926521	ADORA1	1
GO:0046545	development of primary female sexual characteristics	1/33	100/18723	0.162118	0.195677	0.093276	CASP2	1
GO:0051588	regulation of neurotransmitter transport	1/33	100/18723	0.162118	0.195677	0.093276	CNR1	1
GO:0060079	excitatory postsynaptic potential	1/33	100/18723	0.162118	0.195677	0.093276	ADORA1	1
GO:0110020	regulation of actomyosin structure organization	1/33	100/18723	0.162118	0.195677	0.093276	NOX4	1
GO:0046939	nucleotide phosphorylation	1/33	101/18723	0.163603	0.197346	0.0940715	PPARA	1
GO:0010522	regulation of calcium ion transport into cytosol	1/33	102/18723	0.165085	0.198637	0.094687	FYN	1
GO:0034308	primary alcohol metabolic process	1/33	102/18723	0.165085	0.198637	0.094687	AKR1B1	1
GO:1902106	negative regulation of leukocyte differentiation	1/33	102/18723	0.165085	0.198637	0.094687	PTPN2	1
GO:1904063	negative regulation of cation transmembrane transport	1/33	102/18723	0.165085	0.198637	0.094687	KCNH2	1
GO:0072521	purine-containing compound metabolic process	2/33	416/18723	0.166257	0.19967	0.0951796	ADA/PPARA	2
GO:0009135	purine nucleoside diphosphate metabolic process	1/33	103/18723	0.166564	0.19967	0.0951796	PPARA	1
GO:0009179	purine ribonucleoside diphosphate metabolic process	1/33	103/18723	0.166564	0.19967	0.0951796	PPARA	1
GO:0014013	regulation of gliogenesis	1/33	103/18723	0.166564	0.19967	0.0951796	EGFR	1
GO:0030593	neutrophil chemotaxis	1/33	103/18723	0.166564	0.19967	0.0951796	DPP4	1
GO:0045639	positive regulation of myeloid cell differentiation	1/33	103/18723	0.166564	0.19967	0.0951796	PRKCA	1
GO:0032963	collagen metabolic process	1/33	104/18723	0.168041	0.200942	0.0957857	PPARD	1
GO:0045621	positive regulation of lymphocyte differentiation	1/33	104/18723	0.168041	0.200942	0.0957857	ADA	1
GO:0046634	regulation of alpha-beta T cell activation	1/33	104/18723	0.168041	0.200942	0.0957857	ADA	1
GO:0060419	heart growth	1/33	104/18723	0.168041	0.200942	0.0957857	PPARA	1
GO:0034329	cell junction assembly	2/33	420/18723	0.16876	0.201676	0.0961358	PRKCA/ACHE	2
GO:0016079	synaptic vesicle exocytosis	1/33	105/18723	0.169516	0.202204	0.0963873	CNR1	1
GO:0032231	regulation of actin filament bundle assembly	1/33	105/18723	0.169516	0.202204	0.0963873	NOX4	1
GO:2001022	positive regulation of response to DNA damage stimulus	1/33	105/18723	0.169516	0.202204	0.0963873	EGFR	1
GO:0001824	blastocyst development	1/33	106/18723	0.170988	0.202458	0.0965086	ADA	1
GO:0006090	pyruvate metabolic process	1/33	106/18723	0.170988	0.202458	0.0965086	PPARA	1
GO:0006766	vitamin metabolic process	1/33	106/18723	0.170988	0.202458	0.0965086	PPARD	1
GO:0009185	ribonucleoside diphosphate metabolic process	1/33	106/18723	0.170988	0.202458	0.0965086	PPARA	1
GO:0030038	contractile actin filament bundle assembly	1/33	106/18723	0.170988	0.202458	0.0965086	NOX4	1
GO:0043149	stress fiber assembly	1/33	106/18723	0.170988	0.202458	0.0965086	NOX4	1
GO:0046620	regulation of organ growth	1/33	106/18723	0.170988	0.202458	0.0965086	PPARA	1
GO:0046822	regulation of nucleocytoplasmic transport	1/33	106/18723	0.170988	0.202458	0.0965086	PTGS2	1
GO:0071887	leukocyte apoptotic process	1/33	106/18723	0.170988	0.202458	0.0965086	ADA	1
GO:0090263	positive regulation of canonical Wnt signaling pathway	1/33	106/18723	0.170988	0.202458	0.0965086	EGFR	1
GO:0099565	chemical synaptic transmission, postsynaptic	1/33	106/18723	0.170988	0.202458	0.0965086	ADORA1	1
GO:1903707	negative regulation of hemopoiesis	1/33	106/18723	0.170988	0.202458	0.0965086	PTPN2	1
GO:0044772	mitotic cell cycle phase transition	2/33	424/18723	0.17127	0.202668	0.0966086	CASP2/EGFR	2
GO:0002824	positive regulation of adaptive immune response based on somatic recombination of immune receptors built from immunoglobulin superfamily domains	1/33	107/18723	0.172457	0.203657	0.0970799	ADA	1
GO:0006275	regulation of DNA replication	1/33	107/18723	0.172457	0.203657	0.0970799	EGFR	1
GO:0031532	actin cytoskeleton reorganization	1/33	107/18723	0.172457	0.203657	0.0970799	PTPN1	1
GO:0050808	synapse organization	2/33	426/18723	0.172528	0.203657	0.0970799	ACHE/FYN	2
GO:0031331	positive regulation of cellular catabolic process	2/33	427/18723	0.173157	0.204275	0.0973745	PPARA/PTPN1	2
GO:0032414	positive regulation of ion transmembrane transporter activity	1/33	109/18723	0.175389	0.206655	0.098509	CACNA2D1	1
GO:0034766	negative regulation of ion transmembrane transport	1/33	109/18723	0.175389	0.206655	0.098509	KCNH2	1
GO:0009063	cellular amino acid catabolic process	1/33	110/18723	0.176851	0.20787	0.0990881	DAO	1
GO:0009408	response to heat	1/33	110/18723	0.176851	0.20787	0.0990881	PTGS2	1
GO:1904659	glucose transmembrane transport	1/33	110/18723	0.176851	0.20787	0.0990881	PPARD	1
GO:1905954	positive regulation of lipid localization	1/33	110/18723	0.176851	0.20787	0.0990881	PPARG	1
GO:0001938	positive regulation of endothelial cell proliferation	1/33	111/18723	0.17831	0.209458	0.099845	PRKCA	1
GO:0002821	positive regulation of adaptive immune response	1/33	112/18723	0.179767	0.210528	0.100355	ADA	1
GO:0010633	negative regulation of epithelial cell migration	1/33	112/18723	0.179767	0.210528	0.100355	PPARG	1
GO:0046632	alpha-beta T cell differentiation	1/33	112/18723	0.179767	0.210528	0.100355	ADA	1
GO:0048640	negative regulation of developmental growth	1/33	112/18723	0.179767	0.210528	0.100355	PPARA	1
GO:1901222	regulation of NIK/NF-kappaB signaling	1/33	112/18723	0.179767	0.210528	0.100355	EGFR	1
GO:0031623	receptor internalization	1/33	113/18723	0.181222	0.212103	0.101106	ACHE	1
GO:0008645	hexose transmembrane transport	1/33	114/18723	0.182673	0.213285	0.101669	PPARD	1
GO:0019751	polyol metabolic process	1/33	114/18723	0.182673	0.213285	0.101669	AKR1B1	1
GO:0046660	female sex differentiation	1/33	114/18723	0.182673	0.213285	0.101669	CASP2	1
GO:0090100	positive regulation of transmembrane receptor protein serine/threonine kinase signaling pathway	1/33	114/18723	0.182673	0.213285	0.101669	PPARG	1
GO:0022411	cellular component disassembly	2/33	443/18723	0.183281	0.213865	0.101946	DPP4/PRKCA	2
GO:0000077	DNA damage checkpoint signaling	1/33	115/18723	0.184123	0.214329	0.102167	CASP2	1
GO:0046916	cellular transition metal ion homeostasis	1/33	115/18723	0.184123	0.214329	0.102167	LCK	1
GO:0051209	release of sequestered calcium ion into cytosol	1/33	115/18723	0.184123	0.214329	0.102167	LCK	1
GO:1901989	positive regulation of cell cycle phase transition	1/33	115/18723	0.184123	0.214329	0.102167	EGFR	1
GO:0010975	regulation of neuron projection development	2/33	445/18723	0.184553	0.214701	0.102344	CNR1/FYN	2
GO:0015749	monosaccharide transmembrane transport	1/33	116/18723	0.18557	0.215234	0.102599	PPARD	1
GO:0018107	peptidyl-threonine phosphorylation	1/33	116/18723	0.18557	0.215234	0.102599	PRKCA	1
GO:0021782	glial cell development	1/33	116/18723	0.18557	0.215234	0.102599	EGFR	1
GO:0043200	response to amino acid	1/33	116/18723	0.18557	0.215234	0.102599	FYN	1
GO:0051283	negative regulation of sequestering of calcium ion	1/33	116/18723	0.18557	0.215234	0.102599	LCK	1
GO:0030301	cholesterol transport	1/33	117/18723	0.187014	0.216779	0.103335	PPARG	1
GO:0034219	carbohydrate transmembrane transport	1/33	118/18723	0.188456	0.218058	0.103945	PPARD	1
GO:0051101	regulation of DNA binding	1/33	118/18723	0.188456	0.218058	0.103945	PPARG	1
GO:0051282	regulation of sequestering of calcium ion	1/33	118/18723	0.188456	0.218058	0.103945	LCK	1
GO:0030282	bone mineralization	1/33	119/18723	0.189895	0.219592	0.104676	PTGS2	1
GO:0030218	erythrocyte differentiation	1/33	120/18723	0.191332	0.220856	0.105279	PTPN2	1
GO:0032411	positive regulation of transporter activity	1/33	120/18723	0.191332	0.220856	0.105279	CACNA2D1	1
GO:0051897	positive regulation of protein kinase B signaling	1/33	120/18723	0.191332	0.220856	0.105279	EGFR	1
GO:0002224	toll-like receptor signaling pathway	1/33	121/18723	0.192767	0.222246	0.105941	RPS6KA3	1
GO:1904019	epithelial cell apoptotic process	1/33	121/18723	0.192767	0.222246	0.105941	PPARA	1
GO:0002688	regulation of leukocyte chemotaxis	1/33	122/18723	0.194199	0.223231	0.10641	DPP4	1
GO:0050868	negative regulation of T cell activation	1/33	122/18723	0.194199	0.223231	0.10641	PTPN2	1
GO:0051208	sequestering of calcium ion	1/33	122/18723	0.194199	0.223231	0.10641	LCK	1
GO:0051928	positive regulation of calcium ion transport	1/33	122/18723	0.194199	0.223231	0.10641	CACNA2D1	1
GO:1990266	neutrophil migration	1/33	122/18723	0.194199	0.223231	0.10641	DPP4	1
GO:0031570	DNA integrity checkpoint signaling	1/33	123/18723	0.195629	0.224606	0.107066	CASP2	1
GO:0071482	cellular response to light stimulus	1/33	123/18723	0.195629	0.224606	0.107066	PTGS2	1
GO:0009132	nucleoside diphosphate metabolic process	1/33	124/18723	0.197056	0.22611	0.107783	PPARA	1
GO:0018210	peptidyl-threonine modification	1/33	125/18723	0.19848	0.227205	0.108305	PRKCA	1
GO:0055007	cardiac muscle cell differentiation	1/33	125/18723	0.19848	0.227205	0.108305	PPARA	1
GO:0071621	granulocyte chemotaxis	1/33	125/18723	0.19848	0.227205	0.108305	DPP4	1
GO:2000027	regulation of animal organ morphogenesis	1/33	125/18723	0.19848	0.227205	0.108305	AR	1
GO:0061564	axon development	2/33	467/18723	0.198635	0.227247	0.108325	CNR1/FYN	2
GO:0035303	regulation of dephosphorylation	1/33	128/18723	0.20274	0.231805	0.110498	ADORA1	1
GO:0007093	mitotic cell cycle checkpoint signaling	1/33	129/18723	0.204154	0.233147	0.111137	CASP2	1
GO:0034101	erythrocyte homeostasis	1/33	129/18723	0.204154	0.233147	0.111137	PTPN2	1
GO:0006282	regulation of DNA repair	1/33	130/18723	0.205567	0.234067	0.111576	EGFR	1
GO:0015918	sterol transport	1/33	130/18723	0.205567	0.234067	0.111576	PPARG	1
GO:0030534	adult behavior	1/33	130/18723	0.205567	0.234067	0.111576	PPARA	1
GO:0042476	odontogenesis	1/33	130/18723	0.205567	0.234067	0.111576	PPARA	1
GO:0043467	regulation of generation of precursor metabolites and energy	1/33	130/18723	0.205567	0.234067	0.111576	PPARA	1
GO:0019079	viral genome replication	1/33	131/18723	0.206977	0.235256	0.112143	PPARA	1
GO:0045089	positive regulation of innate immune response	1/33	131/18723	0.206977	0.235256	0.112143	FYN	1
GO:0050853	B cell receptor signaling pathway	1/33	131/18723	0.206977	0.235256	0.112143	LCK	1
GO:0007569	cell aging	1/33	132/18723	0.208385	0.236439	0.112706	NOX4	1
GO:0035264	multicellular organism growth	1/33	132/18723	0.208385	0.236439	0.112706	AR	1
GO:0045667	regulation of osteoblast differentiation	1/33	132/18723	0.208385	0.236439	0.112706	PPARG	1
GO:0006997	nucleus organization	1/33	133/18723	0.20979	0.237753	0.113333	PRKCA	1
GO:0046328	regulation of JNK cascade	1/33	133/18723	0.20979	0.237753	0.113333	EGFR	1
GO:0042157	lipoprotein metabolic process	1/33	135/18723	0.212593	0.240789	0.11478	PPARA	1
GO:0009117	nucleotide metabolic process	2/33	489/18723	0.212855	0.240945	0.114854	ADA/PPARA	2
GO:0007272	ensheathment of neurons	1/33	136/18723	0.213991	0.241804	0.115264	PPARD	1
GO:0008366	axon ensheathment	1/33	136/18723	0.213991	0.241804	0.115264	PPARD	1
GO:1903305	regulation of regulated secretory pathway	1/33	136/18723	0.213991	0.241804	0.115264	CNR1	1
GO:0008203	cholesterol metabolic process	1/33	137/18723	0.215386	0.242671	0.115677	PPARD	1
GO:0030879	mammary gland development	1/33	137/18723	0.215386	0.242671	0.115677	AR	1
GO:0034754	cellular hormone metabolic process	1/33	137/18723	0.215386	0.242671	0.115677	AKR1B1	1
GO:0050671	positive regulation of lymphocyte proliferation	1/33	137/18723	0.215386	0.242671	0.115677	ADA	1
GO:0060078	regulation of postsynaptic membrane potential	1/33	137/18723	0.215386	0.242671	0.115677	ADORA1	1
GO:0032946	positive regulation of mononuclear cell proliferation	1/33	138/18723	0.216779	0.243956	0.11629	ADA	1
GO:0055076	transition metal ion homeostasis	1/33	138/18723	0.216779	0.243956	0.11629	LCK	1
GO:0006753	nucleoside phosphate metabolic process	2/33	497/18723	0.218055	0.245248	0.116906	ADA/PPARA	2
GO:0007292	female gamete generation	1/33	140/18723	0.219558	0.246508	0.117506	PTGS2	1
GO:0030177	positive regulation of Wnt signaling pathway	1/33	140/18723	0.219558	0.246508	0.117506	EGFR	1
GO:0046165	alcohol biosynthetic process	1/33	140/18723	0.219558	0.246508	0.117506	AKR1B1	1
GO:0008584	male gonad development	1/33	141/18723	0.220944	0.247776	0.118111	AR	1
GO:0016241	regulation of macroautophagy	1/33	141/18723	0.220944	0.247776	0.118111	ERN1	1
GO:0007009	plasma membrane organization	1/33	142/18723	0.222328	0.249038	0.118712	AR	1
GO:0046546	development of primary male sexual characteristics	1/33	142/18723	0.222328	0.249038	0.118712	AR	1
GO:0006865	amino acid transport	1/33	143/18723	0.223709	0.250005	0.119173	ADORA1	1
GO:0034763	negative regulation of transmembrane transport	1/33	143/18723	0.223709	0.250005	0.119173	KCNH2	1
GO:0038061	NIK/NF-kappaB signaling	1/33	143/18723	0.223709	0.250005	0.119173	EGFR	1
GO:0070555	response to interleukin-1	1/33	143/18723	0.223709	0.250005	0.119173	PRKCA	1
GO:0010821	regulation of mitochondrion organization	1/33	144/18723	0.225088	0.250964	0.119631	PPARG	1
GO:0031644	regulation of nervous system process	1/33	144/18723	0.225088	0.250964	0.119631	ADORA1	1
GO:0106106	cold-induced thermogenesis	1/33	144/18723	0.225088	0.250964	0.119631	ACHE	1
GO:0120161	regulation of cold-induced thermogenesis	1/33	144/18723	0.225088	0.250964	0.119631	ACHE	1
GO:0007269	neurotransmitter secretion	1/33	145/18723	0.226464	0.252062	0.120154	CNR1	1
GO:0043524	negative regulation of neuron apoptotic process	1/33	145/18723	0.226464	0.252062	0.120154	FYN	1
GO:0099643	signal release from synapse	1/33	145/18723	0.226464	0.252062	0.120154	CNR1	1
GO:0007043	cell-cell junction assembly	1/33	146/18723	0.227838	0.253299	0.120744	PRKCA	1
GO:0048813	dendrite morphogenesis	1/33	146/18723	0.227838	0.253299	0.120744	FYN	1
GO:0016331	morphogenesis of embryonic epithelium	1/33	147/18723	0.22921	0.254531	0.121331	AR	1
GO:1902652	secondary alcohol metabolic process	1/33	147/18723	0.22921	0.254531	0.121331	PPARD	1
GO:0043484	regulation of RNA splicing	1/33	148/18723	0.230579	0.25561	0.121845	ERN1	1
GO:0097530	granulocyte migration	1/33	148/18723	0.230579	0.25561	0.121845	DPP4	1
GO:1903900	regulation of viral life cycle	1/33	148/18723	0.230579	0.25561	0.121845	PPARA	1
GO:0016525	negative regulation of angiogenesis	1/33	149/18723	0.231946	0.256831	0.122427	PPARG	1
GO:0051592	response to calcium ion	1/33	149/18723	0.231946	0.256831	0.122427	EGFR	1
GO:0070665	positive regulation of leukocyte proliferation	1/33	150/18723	0.233311	0.258193	0.123077	ADA	1
GO:0006261	DNA-dependent DNA replication	1/33	151/18723	0.234673	0.259255	0.123583	POLB	1
GO:0048754	branching morphogenesis of an epithelial tube	1/33	151/18723	0.234673	0.259255	0.123583	AR	1
GO:2000181	negative regulation of blood vessel morphogenesis	1/33	151/18723	0.234673	0.259255	0.123583	PPARG	1
GO:0008643	carbohydrate transport	1/33	152/18723	0.236033	0.259717	0.123803	PPARD	1
GO:0016125	sterol metabolic process	1/33	152/18723	0.236033	0.259717	0.123803	PPARD	1
GO:0030509	BMP signaling pathway	1/33	152/18723	0.236033	0.259717	0.123803	PPARG	1
GO:0050871	positive regulation of B cell activation	1/33	152/18723	0.236033	0.259717	0.123803	ADA	1
GO:0051092	positive regulation of NF-kappaB transcription factor activity	1/33	152/18723	0.236033	0.259717	0.123803	AR	1
GO:0090501	RNA phosphodiester bond hydrolysis	1/33	152/18723	0.236033	0.259717	0.123803	ERN1	1
GO:1901343	negative regulation of vasculature development	1/33	152/18723	0.236033	0.259717	0.123803	PPARG	1
GO:0007338	single fertilization	1/33	153/18723	0.23739	0.261062	0.124444	AR	1
GO:0008360	regulation of cell shape	1/33	154/18723	0.238745	0.262253	0.125012	FYN	1
GO:0016052	carbohydrate catabolic process	1/33	154/18723	0.238745	0.262253	0.125012	PPARA	1
GO:0006606	protein import into nucleus	1/33	155/18723	0.240098	0.26329	0.125506	PTGS2	1
GO:0046434	organophosphate catabolic process	1/33	155/18723	0.240098	0.26329	0.125506	ADA	1
GO:0051147	regulation of muscle cell differentiation	1/33	155/18723	0.240098	0.26329	0.125506	PPARA	1
GO:0001764	neuron migration	1/33	156/18723	0.241449	0.26432	0.125997	FYN	1
GO:0009267	cellular response to starvation	1/33	156/18723	0.241449	0.26432	0.125997	PPARA	1
GO:0046631	alpha-beta T cell activation	1/33	156/18723	0.241449	0.26432	0.125997	ADA	1
GO:0002262	myeloid cell homeostasis	1/33	157/18723	0.242797	0.265194	0.126414	PTPN2	1
GO:0051017	actin filament bundle assembly	1/33	157/18723	0.242797	0.265194	0.126414	NOX4	1
GO:0051250	negative regulation of lymphocyte activation	1/33	157/18723	0.242797	0.265194	0.126414	PTPN2	1
GO:1990845	adaptive thermogenesis	1/33	157/18723	0.242797	0.265194	0.126414	ACHE	1
GO:0043488	regulation of mRNA stability	1/33	158/18723	0.244143	0.266513	0.127043	PRKCA	1
GO:0051170	import into nucleus	1/33	159/18723	0.245486	0.267829	0.12767	PTGS2	1
GO:0061572	actin filament bundle organization	1/33	161/18723	0.248167	0.2706	0.128991	NOX4	1
GO:0051100	negative regulation of binding	1/33	162/18723	0.249503	0.271904	0.129612	PPARA	1
GO:0072331	signal transduction by p53 class mediator	1/33	163/18723	0.250838	0.273204	0.130232	CASP2	1
GO:0050792	regulation of viral process	1/33	164/18723	0.25217	0.274499	0.130849	PPARA	1
GO:0046661	male sex differentiation	1/33	165/18723	0.253499	0.275481	0.131317	AR	1
GO:0071772	response to BMP	1/33	165/18723	0.253499	0.275481	0.131317	PPARG	1
GO:0071773	cellular response to BMP stimulus	1/33	165/18723	0.253499	0.275481	0.131317	PPARG	1
GO:0061013	regulation of mRNA catabolic process	1/33	166/18723	0.254827	0.276767	0.131931	PRKCA	1
GO:0007254	JNK cascade	1/33	167/18723	0.256152	0.27805	0.132542	EGFR	1
GO:0002822	regulation of adaptive immune response based on somatic recombination of immune receptors built from immunoglobulin superfamily domains	1/33	168/18723	0.257475	0.279172	0.133077	ADA	1
GO:0099173	postsynapse organization	1/33	168/18723	0.257475	0.279172	0.133077	FYN	1
GO:0000075	cell cycle checkpoint signaling	1/33	169/18723	0.258795	0.280289	0.133609	CASP2	1
GO:0009152	purine ribonucleotide biosynthetic process	1/33	169/18723	0.258795	0.280289	0.133609	PPARA	1
GO:0043487	regulation of RNA stability	1/33	170/18723	0.260114	0.281559	0.134215	PRKCA	1
GO:0002221	pattern recognition receptor signaling pathway	1/33	172/18723	0.262743	0.283928	0.135344	RPS6KA3	1
GO:0042770	signal transduction in response to DNA damage	1/33	172/18723	0.262743	0.283928	0.135344	CASP2	1
GO:1901136	carbohydrate derivative catabolic process	1/33	172/18723	0.262743	0.283928	0.135344	ADA	1
GO:0006694	steroid biosynthetic process	1/33	173/18723	0.264055	0.285026	0.135867	AKR1B1	1
GO:0051099	positive regulation of binding	1/33	173/18723	0.264055	0.285026	0.135867	PPARG	1
GO:0048639	positive regulation of developmental growth	1/33	174/18723	0.265364	0.286279	0.136465	PPARD	1
GO:0050954	sensory perception of mechanical stimulus	1/33	175/18723	0.266671	0.287528	0.13706	FYN	1
GO:0007416	synapse assembly	1/33	179/18723	0.271877	0.29265	0.139502	ACHE	1
GO:0007626	locomotory behavior	1/33	179/18723	0.271877	0.29265	0.139502	DPP4	1
GO:1901991	negative regulation of mitotic cell cycle phase transition	1/33	179/18723	0.271877	0.29265	0.139502	CASP2	1
GO:0071897	DNA biosynthetic process	1/33	180/18723	0.273172	0.293881	0.140088	POLB	1
GO:0045766	positive regulation of angiogenesis	1/33	181/18723	0.274466	0.29478	0.140517	PRKCA	1
GO:0099504	synaptic vesicle cycle	1/33	181/18723	0.274466	0.29478	0.140517	CNR1	1
GO:1904018	positive regulation of vasculature development	1/33	181/18723	0.274466	0.29478	0.140517	PRKCA	1
GO:0009260	ribonucleotide biosynthetic process	1/33	182/18723	0.275757	0.295837	0.141021	PPARA	1
GO:0061138	morphogenesis of a branching epithelium	1/33	182/18723	0.275757	0.295837	0.141021	AR	1
GO:0002819	regulation of adaptive immune response	1/33	183/18723	0.277046	0.297055	0.141601	ADA	1
GO:0055001	muscle cell development	1/33	184/18723	0.278333	0.298103	0.142101	PPARA	1
GO:2001257	regulation of cation channel activity	1/33	184/18723	0.278333	0.298103	0.142101	CACNA2D1	1
GO:0002040	sprouting angiogenesis	1/33	185/18723	0.279617	0.299147	0.142599	PTGS2	1
GO:0043433	negative regulation of DNA-binding transcription factor activity	1/33	185/18723	0.279617	0.299147	0.142599	EGLN1	1
GO:0031345	negative regulation of cell projection organization	1/33	186/18723	0.2809	0.300186	0.143094	FYN	1
GO:0043123	positive regulation of I-kappaB kinase/NF-kappaB signaling	1/33	186/18723	0.2809	0.300186	0.143094	FYN	1
GO:0009566	fertilization	1/33	190/18723	0.286007	0.305306	0.145535	AR	1
GO:0046390	ribose phosphate biosynthetic process	1/33	190/18723	0.286007	0.305306	0.145535	PPARA	1
GO:0032872	regulation of stress-activated MAPK cascade	1/33	192/18723	0.288548	0.307848	0.146746	EGFR	1
GO:0002285	lymphocyte activation involved in immune response	1/33	194/18723	0.291079	0.310378	0.147952	ADA	1
GO:0070302	regulation of stress-activated protein kinase signaling cascade	1/33	195/18723	0.292342	0.311552	0.148512	EGFR	1
GO:0001763	morphogenesis of a branching structure	1/33	196/18723	0.293602	0.312377	0.148905	AR	1
GO:0031032	actomyosin structure organization	1/33	196/18723	0.293602	0.312377	0.148905	NOX4	1
GO:0043393	regulation of protein binding	1/33	196/18723	0.293602	0.312377	0.148905	PPARA	1
GO:0042594	response to starvation	1/33	197/18723	0.294861	0.313543	0.149461	PPARA	1
GO:0050864	regulation of B cell activation	1/33	198/18723	0.296117	0.314706	0.150015	ADA	1
GO:0042098	T cell proliferation	1/33	199/18723	0.297371	0.315864	0.150567	FYN	1
GO:0045216	cell-cell junction organization	1/33	200/18723	0.298622	0.316845	0.151035	PRKCA	1
GO:0099003	vesicle-mediated transport in synapse	1/33	200/18723	0.298622	0.316845	0.151035	CNR1	1
GO:0051054	positive regulation of DNA metabolic process	1/33	201/18723	0.299872	0.317996	0.151584	EGFR	1
GO:0017157	regulation of exocytosis	1/33	202/18723	0.301119	0.319143	0.152131	CNR1	1
GO:0017038	protein import	1/33	206/18723	0.306087	0.324231	0.154556	PTGS2	1
GO:0006836	neurotransmitter transport	1/33	208/18723	0.308558	0.326669	0.155718	CNR1	1
GO:1902905	positive regulation of supramolecular fiber organization	1/33	209/18723	0.309791	0.327794	0.156254	NOX4	1
GO:0031396	regulation of protein ubiquitination	1/33	210/18723	0.311021	0.328915	0.156789	FYN	1
GO:0030100	regulation of endocytosis	1/33	211/18723	0.312249	0.329672	0.15715	PTPN1	1
GO:0046474	glycerophospholipid biosynthetic process	1/33	211/18723	0.312249	0.329672	0.15715	ACHE	1
GO:0050807	regulation of synapse organization	1/33	211/18723	0.312249	0.329672	0.15715	FYN	1
GO:0051651	maintenance of location in cell	1/33	214/18723	0.315921	0.333366	0.15891	LCK	1
GO:0007601	visual perception	1/33	215/18723	0.317141	0.334288	0.15935	TYR	1
GO:0031669	cellular response to nutrient levels	1/33	215/18723	0.317141	0.334288	0.15935	PPARA	1
GO:0002377	immunoglobulin production	1/33	216/18723	0.318358	0.335388	0.159874	POLB	1
GO:0042445	hormone metabolic process	1/33	218/18723	0.320787	0.337578	0.160918	AKR1B1	1
GO:0050803	regulation of synapse structure or activity	1/33	218/18723	0.320787	0.337578	0.160918	FYN	1
GO:0050953	sensory perception of light stimulus	1/33	219/18723	0.321998	0.3383	0.161262	TYR	1
GO:0071805	potassium ion transmembrane transport	1/33	219/18723	0.321998	0.3383	0.161262	KCNH2	1
GO:2001020	regulation of response to DNA damage stimulus	1/33	219/18723	0.321998	0.3383	0.161262	EGFR	1
GO:0097529	myeloid leukocyte migration	1/33	220/18723	0.323207	0.339385	0.161779	DPP4	1
GO:0015931	nucleobase-containing compound transport	1/33	222/18723	0.325619	0.341732	0.162898	ADORA1	1
GO:0008037	cell recognition	1/33	225/18723	0.329222	0.344576	0.164254	CNR1	1
GO:0010001	glial cell differentiation	1/33	225/18723	0.329222	0.344576	0.164254	EGFR	1
GO:0016485	protein processing	1/33	225/18723	0.329222	0.344576	0.164254	CASP2	1
GO:0050670	regulation of lymphocyte proliferation	1/33	225/18723	0.329222	0.344576	0.164254	ADA	1
GO:0050769	positive regulation of neurogenesis	1/33	225/18723	0.329222	0.344576	0.164254	EGFR	1
GO:0051495	positive regulation of cytoskeleton organization	1/33	226/18723	0.330418	0.345641	0.164761	NOX4	1
GO:0007411	axon guidance	1/33	227/18723	0.331613	0.346515	0.165178	FYN	1
GO:0032944	regulation of mononuclear cell proliferation	1/33	227/18723	0.331613	0.346515	0.165178	ADA	1
GO:0097485	neuron projection guidance	1/33	228/18723	0.332805	0.347573	0.165682	FYN	1
GO:0071356	cellular response to tumor necrosis factor	1/33	229/18723	0.333996	0.348627	0.166185	PTPN2	1
GO:0045055	regulated exocytosis	1/33	230/18723	0.335184	0.349679	0.166686	CNR1	1
GO:0048588	developmental cell growth	1/33	234/18723	0.339917	0.354425	0.168949	PPARA	1
GO:0048738	cardiac muscle tissue development	1/33	236/18723	0.342272	0.356494	0.169935	PPARA	1
GO:0090068	positive regulation of cell cycle process	1/33	236/18723	0.342272	0.356494	0.169935	EGFR	1
GO:0051403	stress-activated MAPK cascade	1/33	239/18723	0.345788	0.359962	0.171588	EGFR	1
GO:1903320	regulation of protein modification by small protein conjugation or removal	1/33	242/18723	0.349286	0.363408	0.173231	FYN	1
GO:0016358	dendrite development	1/33	243/18723	0.350448	0.36442	0.173713	FYN	1
GO:0006898	receptor-mediated endocytosis	1/33	244/18723	0.351607	0.365429	0.174194	ACHE	1
GO:0070663	regulation of leukocyte proliferation	1/33	245/18723	0.352765	0.366435	0.174674	ADA	1
GO:0031668	cellular response to extracellular stimulus	1/33	246/18723	0.353921	0.367438	0.175152	PPARA	1
GO:0043122	regulation of I-kappaB kinase/NF-kappaB signaling	1/33	249/18723	0.357377	0.370627	0.176672	FYN	1
GO:1901988	negative regulation of cell cycle phase transition	1/33	249/18723	0.357377	0.370627	0.176672	CASP2	1
GO:0006302	double-strand break repair	1/33	251/18723	0.359671	0.372806	0.177711	POLB	1
GO:0045017	glycerolipid biosynthetic process	1/33	252/18723	0.360815	0.37359	0.178085	ACHE	1
GO:0061448	connective tissue development	1/33	252/18723	0.360815	0.37359	0.178085	PPARD	1
GO:0060828	regulation of canonical Wnt signaling pathway	1/33	253/18723	0.361957	0.374572	0.178552	EGFR	1
GO:0090305	nucleic acid phosphodiester bond hydrolysis	1/33	261/18723	0.371021	0.383747	0.182926	ERN1	1
GO:0031330	negative regulation of cellular catabolic process	1/33	262/18723	0.372146	0.384703	0.183382	CNR1	1
GO:0043588	skin development	1/33	263/18723	0.373268	0.385657	0.183836	EGFR	1
GO:0032412	regulation of ion transmembrane transporter activity	1/33	267/18723	0.377738	0.390066	0.185938	CACNA2D1	1
GO:0051962	positive regulation of nervous system development	1/33	272/18723	0.383282	0.39558	0.188566	EGFR	1
GO:0046942	carboxylic acid transport	1/33	273/18723	0.384385	0.396506	0.189008	ADORA1	1
GO:0002366	leukocyte activation involved in immune response	1/33	275/18723	0.386585	0.398563	0.189988	ADA	1
GO:0046034	ATP metabolic process	1/33	277/18723	0.388778	0.400609	0.190964	PPARA	1
GO:0022898	regulation of transmembrane transporter activity	1/33	278/18723	0.389871	0.401307	0.191297	CACNA2D1	1
GO:0110053	regulation of actin filament organization	1/33	278/18723	0.389871	0.401307	0.191297	NOX4	1
GO:0002263	cell activation involved in immune response	1/33	279/18723	0.390963	0.402217	0.19173	ADA	1
GO:0007249	I-kappaB kinase/NF-kappaB signaling	1/33	281/18723	0.39314	0.404241	0.192695	FYN	1
GO:0051146	striated muscle cell differentiation	1/33	283/18723	0.39531	0.406256	0.193656	PPARA	1
GO:1903311	regulation of mRNA metabolic process	1/33	288/18723	0.400702	0.411578	0.196193	PRKCA	1
GO:0016236	macroautophagy	1/33	291/18723	0.403915	0.414657	0.197661	ERN1	1
GO:0001822	kidney development	1/33	293/18723	0.406048	0.416625	0.198598	AKR1B1	1
GO:0010948	negative regulation of cell cycle process	1/33	294/18723	0.407111	0.417273	0.198907	CASP2	1
GO:0051604	protein maturation	1/33	294/18723	0.407111	0.417273	0.198907	CASP2	1
GO:0010720	positive regulation of cell development	1/33	298/18723	0.411347	0.42139	0.20087	EGFR	1
GO:0006913	nucleocytoplasmic transport	1/33	301/18723	0.414504	0.423725	0.201983	PTGS2	1
GO:0030198	extracellular matrix organization	1/33	301/18723	0.414504	0.423725	0.201983	DPP4	1
GO:0042063	gliogenesis	1/33	301/18723	0.414504	0.423725	0.201983	EGFR	1
GO:0051169	nuclear transport	1/33	301/18723	0.414504	0.423725	0.201983	PTGS2	1
GO:0043062	extracellular structure organization	1/33	302/18723	0.415553	0.424348	0.20228	DPP4	1
GO:0072001	renal system development	1/33	302/18723	0.415553	0.424348	0.20228	AKR1B1	1
GO:0060070	canonical Wnt signaling pathway	1/33	303/18723	0.4166	0.425192	0.202682	EGFR	1
GO:0045229	external encapsulating structure organization	1/33	304/18723	0.417645	0.426033	0.203083	DPP4	1
GO:0006310	DNA recombination	1/33	305/18723	0.418688	0.426872	0.203483	POLB	1
GO:0006650	glycerophospholipid metabolic process	1/33	306/18723	0.41973	0.427708	0.203882	ACHE	1
GO:0002440	production of molecular mediator of immune response	1/33	308/18723	0.421808	0.429598	0.204783	POLB	1
GO:0022604	regulation of cell morphogenesis	1/33	309/18723	0.422844	0.430426	0.205177	FYN	1
GO:0010506	regulation of autophagy	1/33	317/18723	0.431068	0.438567	0.209058	ERN1	1
GO:0060562	epithelial tube morphogenesis	1/33	325/18723	0.439179	0.446584	0.212879	AR	1
GO:0030111	regulation of Wnt signaling pathway	1/33	328/18723	0.442192	0.44941	0.214227	EGFR	1
GO:0003002	regionalization	1/33	331/18723	0.445188	0.452218	0.215565	AR	1
GO:0006790	sulfur compound metabolic process	1/33	339/18723	0.453104	0.460016	0.219282	NOX4	1
GO:0010639	negative regulation of organelle organization	1/33	348/18723	0.461878	0.468677	0.223411	PPARG	1
GO:0006887	exocytosis	1/33	352/18723	0.465734	0.472341	0.225158	CNR1	1
GO:0015711	organic anion transport	1/33	354/18723	0.467651	0.474037	0.225966	ADORA1	1
GO:0002460	adaptive immune response based on somatic recombination of immune receptors built from immunoglobulin superfamily domains	1/33	356/18723	0.469562	0.475725	0.22677	ADA	1
GO:0001818	negative regulation of cytokine production	1/33	357/18723	0.470515	0.47644	0.227111	PPARA	1
GO:0032956	regulation of actin cytoskeleton organization	1/33	358/18723	0.471467	0.477153	0.227451	NOX4	1
GO:0051052	regulation of DNA metabolic process	1/33	359/18723	0.472416	0.477864	0.22779	EGFR	1
GO:0031589	cell-substrate adhesion	1/33	363/18723	0.476199	0.481437	0.229493	PPARD	1
GO:0050767	regulation of neurogenesis	1/33	364/18723	0.47714	0.482137	0.229827	EGFR	1
GO:0030900	forebrain development	1/33	379/18723	0.491067	0.495949	0.236411	FYN	1
GO:1902903	regulation of supramolecular fiber organization	1/33	383/18723	0.49472	0.499377	0.238045	NOX4	1
GO:0014706	striated muscle tissue development	1/33	384/18723	0.495629	0.499772	0.238233	PPARA	1
GO:0042692	muscle cell differentiation	1/33	384/18723	0.495629	0.499772	0.238233	PPARA	1
GO:0009100	glycoprotein metabolic process	1/33	387/18723	0.498347	0.50225	0.239415	PPARD	1
GO:0046486	glycerolipid metabolic process	1/33	392/18723	0.502845	0.50652	0.24145	ACHE	1
GO:0060537	muscle tissue development	1/33	403/18723	0.512605	0.516081	0.246007	PPARA	1
GO:0007409	axonogenesis	1/33	418/18723	0.525614	0.528903	0.252119	FYN	1
GO:0072594	establishment of protein localization to organelle	1/33	422/18723	0.529026	0.532058	0.253624	PTGS2	1
GO:0048568	embryonic organ development	1/33	427/18723	0.533257	0.536035	0.255519	ADA	1
GO:0008380	RNA splicing	1/33	434/18723	0.53912	0.541645	0.258194	ERN1	1
GO:0007389	pattern specification process	1/33	436/18723	0.540781	0.543032	0.258855	AR	1
GO:0007015	actin filament organization	1/33	442/18723	0.545732	0.547718	0.261089	NOX4	1
GO:0051960	regulation of nervous system development	1/33	443/18723	0.546552	0.548256	0.261345	EGFR	1
GO:0016055	Wnt signaling pathway	1/33	444/18723	0.54737	0.548792	0.2616	EGFR	1
GO:0198738	cell-cell signaling by wnt	1/33	446/18723	0.549003	0.550143	0.262245	EGFR	1
GO:0016570	histone modification	1/33	463/18723	0.562654	0.56353	0.268626	PRKCA	1
GO:0001819	positive regulation of cytokine production	1/33	467/18723	0.565807	0.566394	0.269991	PTGS2	1
GO:0006417	regulation of translation	1/33	468/18723	0.566592	0.566886	0.270225	RPS6KA3	1
GO:0048285	organelle fission	1/33	488/18723	0.582003	0.582003	0.277432	PPARG	1

## Sheet: Cellular Component
ID	Description	GeneRatio	BgRatio	pvalue	p.adjust	qvalue	geneID	Count
GO:0045121	membrane raft	6/33	335/19550	1.81431e-05	0.000975114	0.000699545	DPP4/PTGS2/CNR1/FYN/EGFR/LCK	6
GO:0098857	membrane microdomain	6/33	335/19550	1.81431e-05	0.000975114	0.000699545	DPP4/PTGS2/CNR1/FYN/EGFR/LCK	6
GO:0098562	cytoplasmic side of membrane	5/33	197/19550	1.86328e-05	0.000975114	0.000699545	CNR2/PTPN1/ACP1/FYN/LCK	5
GO:0009898	cytoplasmic side of plasma membrane	4/33	172/19550	0.000193976	0.00761355	0.00546195	CNR2/ACP1/FYN/LCK	4
GO:0097038	perinuclear endoplasmic reticulum	2/33	21/19550	0.00056871	0.0170716	0.0122472	NOX4/FYN	2
GO:0031234	extrinsic component of cytoplasmic side of plasma membrane	3/33	101/19550	0.000652419	0.0170716	0.0122472	CNR2/FYN/LCK	3
GO:0097386	glial cell projection	2/33	33/19550	0.00141191	0.031667	0.0227179	AKR1B1/FYN	2
GO:0019897	extrinsic component of plasma membrane	3/33	174/19550	0.00310718	0.0596299	0.0427784	CNR2/FYN/LCK	3
GO:0031256	leading edge membrane	3/33	180/19550	0.00341827	0.0596299	0.0427784	DPP4/ADORA1/EGFR	3
GO:0005637	nuclear inner membrane	2/33	61/19550	0.00475132	0.0745957	0.0535149	ERN1/PTGS2	2
GO:0099056	integral component of presynaptic membrane	2/33	66/19550	0.00553996	0.0790704	0.056725	ADORA1/CNR1	2
GO:0031968	organelle outer membrane	3/33	230/19550	0.00676001	0.0796171	0.0571172	PTGS2/CNR1/DAO	3
GO:0019867	outer membrane	3/33	232/19550	0.00692286	0.0796171	0.0571172	PTGS2/CNR1/DAO	3
GO:0098889	intrinsic component of presynaptic membrane	2/33	75/19550	0.00709962	0.0796171	0.0571172	ADORA1/CNR1	2
GO:0031965	nuclear membrane	3/33	297/19550	0.0135256	0.127358	0.0913667	ERN1/PTGS2/EGFR	3
GO:0019898	extrinsic component of membrane	3/33	309/19550	0.0150316	0.127358	0.0913667	CNR2/FYN/LCK	3
GO:0043220	Schmidt-Lanterman incisure	1/33	11/19550	0.0184165	0.127358	0.0913667	AKR1B1	1
GO:1990454	L-type voltage-gated calcium channel complex	1/33	11/19550	0.0184165	0.127358	0.0913667	CACNA2D1	1
GO:0031253	cell projection membrane	3/33	346/19550	0.0202559	0.127358	0.0913667	DPP4/ADORA1/EGFR	3
GO:0042383	sarcolemma	2/33	138/19550	0.0226407	0.127358	0.0913667	ACP1/CACNA2D1	2
GO:0043020	NADPH oxidase complex	1/33	14/19550	0.0233819	0.127358	0.0913667	NOX4	1
GO:0043218	compact myelin	1/33	14/19550	0.0233819	0.127358	0.0913667	AKR1B1	1
GO:0016324	apical plasma membrane	3/33	367/19550	0.0236151	0.127358	0.0913667	DPP4/NOX4/EGFR	3
GO:0030673	axolemma	1/33	15/19550	0.0250316	0.127358	0.0913667	ADORA1	1
GO:0098554	cytoplasmic side of endoplasmic reticulum membrane	1/33	15/19550	0.0250316	0.127358	0.0913667	PTPN1	1
GO:0099092	postsynaptic density, intracellular component	1/33	15/19550	0.0250316	0.127358	0.0913667	FYN	1
GO:0042734	presynaptic membrane	2/33	146/19550	0.0251412	0.127358	0.0913667	ADORA1/CNR1	2
GO:0099699	integral component of synaptic membrane	2/33	150/19550	0.0264321	0.127358	0.0913667	ADORA1/CNR1	2
GO:0031301	integral component of organelle membrane	3/33	387/19550	0.0270808	0.127358	0.0913667	ERN1/CNR1/HSD11B1	3
GO:0043083	synaptic cleft	1/33	17/19550	0.0283228	0.127358	0.0913667	ACHE	1
GO:0033162	melanosome membrane	1/33	18/19550	0.0299644	0.127358	0.0913667	TYR	1
GO:0045009	chitosome	1/33	18/19550	0.0299644	0.127358	0.0913667	TYR	1
GO:0090741	pigment granule membrane	1/33	18/19550	0.0299644	0.127358	0.0913667	TYR	1
GO:0030176	integral component of endoplasmic reticulum membrane	2/33	162/19550	0.0304625	0.127358	0.0913667	ERN1/HSD11B1	2
GO:0099240	intrinsic component of synaptic membrane	2/33	163/19550	0.0308088	0.127358	0.0913667	ADORA1/CNR1	2
GO:0099091	postsynaptic specialization, intracellular component	1/33	19/19550	0.0316033	0.127358	0.0913667	FYN	1
GO:0031300	intrinsic component of organelle membrane	3/33	417/19550	0.0327664	0.127358	0.0913667	ERN1/CNR1/HSD11B1	3
GO:0005925	focal adhesion	3/33	418/19550	0.0329659	0.127358	0.0913667	DPP4/NOX4/EGFR	3
GO:0044305	calyx of Held	1/33	20/19550	0.0332396	0.127358	0.0913667	ADORA1	1
GO:0031227	intrinsic component of endoplasmic reticulum membrane	2/33	170/19550	0.033277	0.127358	0.0913667	ERN1/HSD11B1	2
GO:0031252	cell leading edge	3/33	422/19550	0.0337706	0.127358	0.0913667	DPP4/ADORA1/EGFR	3
GO:0030055	cell-substrate junction	3/33	425/19550	0.0343808	0.127358	0.0913667	DPP4/NOX4/EGFR	3
GO:0045177	apical part of cell	3/33	435/19550	0.0364567	0.127358	0.0913667	DPP4/NOX4/EGFR	3
GO:0000242	pericentriolar material	1/33	22/19550	0.036504	0.127358	0.0913667	LCK	1
GO:0031258	lamellipodium membrane	1/33	22/19550	0.036504	0.127358	0.0913667	DPP4	1
GO:0005635	nuclear envelope	3/33	468/19550	0.0437597	0.149354	0.107146	ERN1/PTGS2/EGFR	3
GO:0005640	nuclear outer membrane	1/33	28/19550	0.0462332	0.15278	0.109604	PTGS2	1
GO:0005741	mitochondrial outer membrane	2/33	205/19550	0.0467097	0.15278	0.109604	CNR1/DAO	2
GO:0034703	cation channel complex	2/33	210/19550	0.0487683	0.155289	0.111404	KCNH2/CACNA2D1	2
GO:1902555	endoribonuclease complex	1/33	30/19550	0.0494551	0.155289	0.111404	ERN1	1
GO:0032838	plasma membrane bounded cell projection cytoplasm	2/33	226/19550	0.0555738	0.168676	0.121008	ADA/AKR1B1	2
GO:0032839	dendrite cytoplasm	1/33	34/19550	0.0558671	0.168676	0.121008	ADA	1
GO:0016323	basolateral plasma membrane	2/33	231/19550	0.0577662	0.171119	0.12276	ADORA1/EGFR	2
GO:0005891	voltage-gated calcium channel complex	1/33	41/19550	0.0669875	0.19476	0.13972	CACNA2D1	1
GO:0009925	basal plasma membrane	2/33	257/19550	0.0696388	0.198787	0.14261	ADORA1/EGFR	2
GO:0001772	immunological synapse	1/33	44/19550	0.0717144	0.201056	0.144238	LCK	1
GO:0099568	cytoplasmic region	2/33	271/19550	0.0763393	0.205978	0.147768	ADA/AKR1B1	2
GO:0043209	myelin sheath	1/33	48/19550	0.0779808	0.205978	0.147768	AKR1B1	1
GO:0045178	basal part of cell	2/33	276/19550	0.0787812	0.205978	0.147768	ADORA1/EGFR	2
GO:0034702	ion channel complex	2/33	282/19550	0.0817442	0.205978	0.147768	KCNH2/CACNA2D1	2
GO:0005782	peroxisomal matrix	1/33	51/19550	0.0826536	0.205978	0.147768	DAO	1
GO:0030315	T-tubule	1/33	51/19550	0.0826536	0.205978	0.147768	CACNA2D1	1
GO:0031907	microbody lumen	1/33	51/19550	0.0826536	0.205978	0.147768	DAO	1
GO:0150034	distal axon	2/33	294/19550	0.0877734	0.214603	0.153956	ADORA1/CNR1	2
GO:0043195	terminal bouton	1/33	55/19550	0.0888484	0.214603	0.153956	ADORA1	1
GO:0032589	neuron projection membrane	1/33	62/19550	0.0995918	0.216317	0.155186	ADORA1	1
GO:0005771	multivesicular body	1/33	64/19550	0.102639	0.216317	0.155186	EGFR	1
GO:0005778	peroxisomal membrane	1/33	65/19550	0.104158	0.216317	0.155186	DAO	1
GO:0031903	microbody membrane	1/33	65/19550	0.104158	0.216317	0.155186	DAO	1
GO:0034704	calcium channel complex	1/33	65/19550	0.104158	0.216317	0.155186	CACNA2D1	1
GO:0031983	vesicle lumen	2/33	327/19550	0.105009	0.216317	0.155186	ADA/EGFR	2
GO:0014069	postsynaptic density	2/33	330/19550	0.10662	0.216317	0.155186	ADORA1/FYN	2
GO:0044304	main axon	1/33	68/19550	0.108703	0.216317	0.155186	ADORA1	1
GO:0032279	asymmetric synapse	2/33	335/19550	0.10932	0.216317	0.155186	ADORA1/FYN	2
GO:0030139	endocytic vesicle	2/33	336/19550	0.109863	0.216317	0.155186	DPP4/EGFR	2
GO:0098982	GABA-ergic synapse	1/33	69/19550	0.110212	0.216317	0.155186	CNR1	1
GO:0098978	glutamatergic synapse	2/33	338/19550	0.11095	0.216317	0.155186	CNR1/FYN	2
GO:0016529	sarcoplasmic reticulum	1/33	70/19550	0.11172	0.216317	0.155186	CACNA2D1	1
GO:0031594	neuromuscular junction	1/33	70/19550	0.11172	0.216317	0.155186	ACHE	1
GO:0001725	stress fiber	1/33	71/19550	0.113224	0.216317	0.155186	NOX4	1
GO:0097517	contractile actin filament bundle	1/33	71/19550	0.113224	0.216317	0.155186	NOX4	1
GO:0005876	spindle microtubule	1/33	72/19550	0.114727	0.216317	0.155186	POLB	1
GO:0030669	clathrin-coated endocytic vesicle membrane	1/33	72/19550	0.114727	0.216317	0.155186	EGFR	1
GO:0048786	presynaptic active zone	1/33	73/19550	0.116227	0.216317	0.155186	ADORA1	1
GO:0099572	postsynaptic specialization	2/33	356/19550	0.120859	0.216317	0.155186	ADORA1/FYN	2
GO:0098984	neuron to neuron synapse	2/33	361/19550	0.123651	0.216317	0.155186	ADORA1/FYN	2
GO:0098685	Schaffer collateral - CA1 synapse	1/33	78/19550	0.123689	0.216317	0.155186	FYN	1
GO:0008076	voltage-gated potassium channel complex	1/33	79/19550	0.125174	0.216317	0.155186	KCNH2	1
GO:0016528	sarcoplasm	1/33	79/19550	0.125174	0.216317	0.155186	CACNA2D1	1
GO:1902495	transmembrane transporter complex	2/33	366/19550	0.126459	0.216317	0.155186	KCNH2/CACNA2D1	2
GO:0032432	actin filament bundle	1/33	80/19550	0.126657	0.216317	0.155186	NOX4	1
GO:0042641	actomyosin	1/33	81/19550	0.128137	0.216317	0.155186	NOX4	1
GO:1902554	serine/threonine protein kinase complex	1/33	81/19550	0.128137	0.216317	0.155186	ERN1	1
GO:0005901	caveola	1/33	84/19550	0.132563	0.219809	0.157691	PTGS2	1
GO:1990351	transporter complex	2/33	381/19550	0.134976	0.219809	0.157691	KCNH2/CACNA2D1	2
GO:0097060	synaptic membrane	2/33	384/19550	0.136696	0.219809	0.157691	ADORA1/CNR1	2
GO:0032592	integral component of mitochondrial membrane	1/33	87/19550	0.136967	0.219809	0.157691	CNR1	1
GO:0098573	intrinsic component of mitochondrial membrane	1/33	88/19550	0.138431	0.219809	0.157691	CNR1	1
GO:0034705	potassium channel complex	1/33	89/19550	0.139892	0.219809	0.157691	KCNH2	1
GO:0005769	early endosome	2/33	394/19550	0.142464	0.219809	0.157691	PTPN1/EGFR	2
GO:0005902	microvillus	1/33	91/19550	0.142806	0.219809	0.157691	AKR1B1	1
GO:0045334	clathrin-coated endocytic vesicle	1/33	91/19550	0.142806	0.219809	0.157691	EGFR	1
GO:0001750	photoreceptor outer segment	1/33	92/19550	0.14426	0.219891	0.15775	PTGS1	1
GO:0120111	neuron projection cytoplasm	1/33	93/19550	0.145711	0.219968	0.157805	ADA	1
GO:0005604	basement membrane	1/33	96/19550	0.150051	0.220168	0.157948	ACHE	1
GO:0005798	Golgi-associated vesicle	1/33	96/19550	0.150051	0.220168	0.157948	TYR	1
GO:1902911	protein kinase complex	1/33	96/19550	0.150051	0.220168	0.157948	ERN1	1
GO:0032587	ruffle membrane	1/33	99/19550	0.154369	0.224407	0.160989	EGFR	1
GO:0042470	melanosome	1/33	109/19550	0.16861	0.240652	0.172644	TYR	1
GO:0048770	pigment granule	1/33	109/19550	0.16861	0.240652	0.172644	TYR	1
GO:1990204	oxidoreductase complex	1/33	112/19550	0.172837	0.244463	0.175377	NOX4	1
GO:0005884	actin filament	1/33	114/19550	0.175643	0.245514	0.176131	FYN	1
GO:0030665	clathrin-coated vesicle membrane	1/33	116/19550	0.17844	0.245514	0.176131	EGFR	1
GO:0044853	plasma membrane raft	1/33	116/19550	0.17844	0.245514	0.176131	PTGS2	1
GO:0099055	integral component of postsynaptic membrane	1/33	117/19550	0.179835	0.245514	0.176131	ADORA1	1
GO:0097733	photoreceptor cell cilium	1/33	120/19550	0.184006	0.248507	0.178278	PTGS1	1
GO:0043679	axon terminus	1/33	122/19550	0.186776	0.248507	0.178278	ADORA1	1
GO:0098936	intrinsic component of postsynaptic membrane	1/33	122/19550	0.186776	0.248507	0.178278	ADORA1	1
GO:0140534	endoplasmic reticulum protein-containing complex	1/33	125/19550	0.190913	0.251877	0.180696	ERN1	1
GO:0097731	9+0 non-motile cilium	1/33	131/19550	0.199126	0.260136	0.186621	PTGS1	1
GO:0005793	endoplasmic reticulum-Golgi intermediate compartment	1/33	132/19550	0.200487	0.260136	0.186621	PTPN2	1
GO:0005911	cell-cell junction	2/33	494/19550	0.20257	0.260684	0.187014	DPP4/AKR1B1	2
GO:0044306	neuron projection terminus	1/33	141/19550	0.212635	0.268752	0.192802	ADORA1	1
GO:0005777	peroxisome	1/33	142/19550	0.213974	0.268752	0.192802	DAO	1
GO:0042579	microbody	1/33	142/19550	0.213974	0.268752	0.192802	DAO	1
GO:0043204	perikaryon	1/33	158/19550	0.235096	0.292937	0.210152	CNR2	1
GO:0097730	non-motile cilium	1/33	165/19550	0.244162	0.301839	0.216539	PTGS1	1
GO:0090575	RNA polymerase II transcription regulator complex	1/33	168/19550	0.248016	0.304207	0.218238	PPARG	1
GO:0031225	anchored component of membrane	1/33	170/19550	0.250575	0.304963	0.21878	ACHE	1
GO:0031901	early endosome membrane	1/33	173/19550	0.254397	0.307233	0.220408	EGFR	1
GO:0030426	growth cone	1/33	177/19550	0.259463	0.309671	0.222157	CNR1	1
GO:0001726	ruffle	1/33	178/19550	0.260725	0.309671	0.222157	EGFR	1
GO:0030662	coated vesicle membrane	1/33	181/19550	0.264497	0.309671	0.222157	EGFR	1
GO:0030427	site of polarized growth	1/33	183/19550	0.267001	0.309671	0.222157	CNR1	1
GO:0043197	dendritic spine	1/33	183/19550	0.267001	0.309671	0.222157	ADORA1	1
GO:0044309	neuron spine	1/33	184/19550	0.26825	0.309671	0.222157	ADORA1	1
GO:0030666	endocytic vesicle membrane	1/33	193/19550	0.279398	0.320186	0.229701	EGFR	1
GO:0030136	clathrin-coated vesicle	1/33	196/19550	0.283077	0.322052	0.23104	EGFR	1
GO:0030027	lamellipodium	1/33	202/19550	0.290382	0.327985	0.235296	DPP4	1
GO:0098858	actin-based cell projection	1/33	221/19550	0.313039	0.35105	0.251843	AKR1B1	1
GO:0061695	transferase complex, transferring phosphorus-containing groups	1/33	239/19550	0.333855	0.371739	0.266685	ERN1	1
GO:0045211	postsynaptic membrane	1/33	277/19550	0.375812	0.41551	0.298086	ADORA1	1
GO:0005770	late endosome	1/33	282/19550	0.381138	0.418452	0.300197	EGFR	1
GO:0030135	coated vesicle	1/33	299/19550	0.398919	0.434932	0.31202	EGFR	1
GO:0005788	endoplasmic reticulum lumen	1/33	313/19550	0.413189	0.447384	0.320953	PTGS2	1
GO:0060205	cytoplasmic vesicle lumen	1/33	325/19550	0.425159	0.457191	0.327988	ADA	1
GO:0005819	spindle	1/33	391/19550	0.486878	0.516735	0.370705	POLB	1
GO:0005765	lysosomal membrane	1/33	395/19550	0.490404	0.516735	0.370705	DPP4	1
GO:0098852	lytic vacuole membrane	1/33	395/19550	0.490404	0.516735	0.370705	DPP4	1
GO:0016607	nuclear speck	1/33	412/19550	0.505131	0.52609	0.377416	AR	1
GO:0005667	transcription regulator complex	1/33	413/19550	0.505984	0.52609	0.377416	PPARG	1
GO:0009897	external side of plasma membrane	1/33	421/19550	0.51276	0.529564	0.379908	ADA	1
GO:0062023	collagen-containing extracellular matrix	1/33	425/19550	0.516113	0.529564	0.379908	ACHE	1
GO:0005874	microtubule	1/33	429/19550	0.519445	0.529564	0.379908	POLB	1
GO:0005774	vacuolar membrane	1/33	444/19550	0.531741	0.538602	0.386392	DPP4	1
GO:0005759	mitochondrial matrix	1/33	480/19550	0.560019	0.563609	0.404332	PTPN1	1
GO:0005743	mitochondrial inner membrane	1/33	495/19550	0.571306	0.571306	0.409854	PTPN1	1

## Sheet: Molecular Function
Table S10 GO function enrichment analysis
ID	Description	GeneRatio	BgRatio	pvalue	p.adjust	qvalue	geneID	Count
GO:0004879	nuclear receptor activity	5/33	52/18368	3.33666e-08	3.87053e-06	1.87907e-06	PPARD/PPARA/AR/PPARG/ESR2	5
GO:0098531	ligand-activated transcription factor activity	5/33	52/18368	3.33666e-08	3.87053e-06	1.87907e-06	PPARD/PPARA/AR/PPARG/ESR2	5
GO:0003707	steroid hormone receptor activity	3/33	24/18368	1.04219e-05	0.000805957	0.000391277	PPARD/PPARA/ESR2	3
GO:0001223	transcription coactivator binding	3/33	32/18368	2.52907e-05	0.00146686	0.000712133	PPARD/PPARA/AR	3
GO:0004726	non-membrane spanning protein tyrosine phosphatase activity	2/33	10/18368	0.000139594	0.00592404	0.00287601	PTPN2/ACP1	2
GO:0042608	T cell receptor binding	2/33	11/18368	0.000170423	0.00592404	0.00287601	FYN/LCK	2
GO:0061629	RNA polymerase II-specific DNA-binding transcription factor binding	5/33	299/18368	0.000180505	0.00592404	0.00287601	PPARD/PPARA/AR/PTPN2/PPARG	5
GO:0097677	STAT family protein binding	2/33	12/18368	0.000204277	0.00592404	0.00287601	PTPN2/PPARG	2
GO:0016705	oxidoreductase activity, acting on paired donors, with incorporation or reduction of molecular oxygen	4/33	170/18368	0.000235028	0.00592702	0.00287745	EGLN1/PTGS2/PTGS1/TYR	4
GO:0004721	phosphoprotein phosphatase activity	4/33	174/18368	0.000256854	0.00592702	0.00287745	PTPN1/PTPN2/ACP1/LCK	4
GO:0036041	long-chain fatty acid binding	2/33	14/18368	0.000281022	0.00592702	0.00287745	PPARD/PPARG	2
GO:0001221	transcription coregulator binding	3/33	78/18368	0.000366679	0.00659855	0.00320347	PPARD/PPARA/AR	3
GO:0016004	phospholipase activator activity	2/33	16/18368	0.000369746	0.00659855	0.00320347	FYN/LCK	2
GO:0019902	phosphatase binding	4/33	196/18368	0.000403793	0.00669142	0.00324856	PPARA/PTPN1/EGFR/LCK	4
GO:0060229	lipase activator activity	2/33	18/18368	0.000470368	0.0068441	0.00332268	FYN/LCK	2
GO:0050660	flavin adenine dinucleotide binding	3/33	85/18368	0.000472007	0.0068441	0.00332268	NOX4/NQO2/DAO	3
GO:0051117	ATPase binding	3/33	89/18368	0.000540059	0.00737022	0.0035781	AR/EGFR/LCK	3
GO:0051213	dioxygenase activity	3/33	92/18368	0.000595017	0.00766911	0.00372321	EGLN1/PTGS2/PTGS1	3
GO:0140297	DNA-binding transcription factor binding	5/33	394/18368	0.000640546	0.0078214	0.00379714	PPARD/PPARA/AR/PTPN2/PPARG	5
GO:0005496	steroid binding	3/33	100/18368	0.000758709	0.00880103	0.00427273	AR/HSD11B1/ESR2	3
GO:0004725	protein tyrosine phosphatase activity	3/33	102/18368	0.000803665	0.00881825	0.00428109	PTPN1/PTPN2/ACP1	3
GO:0043274	phospholipase binding	2/33	24/18368	0.000842805	0.00881825	0.00428109	FYN/LCK	2
GO:1990782	protein tyrosine kinase binding	3/33	105/18368	0.000874224	0.00881825	0.00428109	NOX4/PTPN1/PTPN2	3
GO:0046875	ephrin receptor binding	2/33	28/18368	0.0011491	0.011108	0.00539271	PTPN1/FYN	2
GO:0004714	transmembrane receptor protein tyrosine kinase activity	3/33	124/18368	0.00141312	0.0127133	0.00617208	FYN/EGFR/LCK	3
GO:0016791	phosphatase activity	4/33	275/18368	0.00142907	0.0127133	0.00617208	PTPN1/PTPN2/ACP1/LCK	4
GO:0009055	electron transfer activity	3/33	126/18368	0.00147957	0.0127133	0.00617208	AKR1B1/NOX4/NQO2	3
GO:0043548	phosphatidylinositol 3-kinase binding	2/33	34/18368	0.00169396	0.0140357	0.00681406	FYN/LCK	2
GO:0043177	organic acid binding	3/33	135/18368	0.00180283	0.014239	0.00691278	EGLN1/PPARD/PPARG	3
GO:0004713	protein tyrosine kinase activity	3/33	136/18368	0.00184125	0.014239	0.00691278	FYN/EGFR/LCK	3
GO:0020037	heme binding	3/33	139/18368	0.00195958	0.0143387	0.00696114	PTGS2/NOX4/PTGS1	3
GO:0071949	FAD binding	2/33	37/18368	0.00200426	0.0143387	0.00696114	NQO2/DAO	2
GO:0019199	transmembrane receptor protein kinase activity	3/33	143/18368	0.00212458	0.0143387	0.00696114	FYN/EGFR/LCK	3
GO:0022843	voltage-gated cation channel activity	3/33	143/18368	0.00212458	0.0143387	0.00696114	CNR1/KCNH2/CACNA2D1	3
GO:0005178	integrin binding	3/33	144/18368	0.00216714	0.0143387	0.00696114	PRKCA/PTPN2/EGFR	3
GO:0005504	fatty acid binding	2/33	39/18368	0.00222496	0.0143387	0.00696114	PPARD/PPARG	2
GO:0046906	tetrapyrrole binding	3/33	149/18368	0.00238792	0.0148583	0.00721341	PTGS2/NOX4/PTGS1	3
GO:0019903	protein phosphatase binding	3/33	150/18368	0.00243368	0.0148583	0.00721341	PTPN1/EGFR/LCK	3
GO:0004715	non-membrane spanning protein tyrosine kinase activity	2/33	45/18368	0.00295269	0.0171256	0.00831415	FYN/LCK	2
GO:0005245	voltage-gated calcium channel activity	2/33	45/18368	0.00295269	0.0171256	0.00831415	CNR1/CACNA2D1	2
GO:0004601	peroxidase activity	2/33	51/18368	0.00377722	0.0211014	0.0102443	PTGS2/PTGS1	2
GO:0031406	carboxylic acid binding	3/33	176/18368	0.00382009	0.0211014	0.0102443	EGLN1/PPARD/PPARG	3
GO:0042578	phosphoric ester hydrolase activity	4/33	366/18368	0.00402008	0.0216897	0.0105299	PTPN1/PTPN2/ACP1/LCK	4
GO:0016684	oxidoreductase activity, acting on peroxide as acceptor	2/33	55/18368	0.00437968	0.0230929	0.0112112	PTGS2/PTGS1	2
GO:0004674	protein serine/threonine kinase activity	4/33	386/18368	0.00485398	0.025025	0.0121491	ERN1/PRKCA/RPS6KA3/EGFR	4
GO:0043621	protein self-association	2/33	61/18368	0.00536105	0.0267357	0.0129797	ACHE/PPARG	2
GO:0005244	voltage-gated ion channel activity	3/33	201/18368	0.00553152	0.0267357	0.0129797	CNR1/KCNH2/CACNA2D1	3
GO:0022832	voltage-gated channel activity	3/33	201/18368	0.00553152	0.0267357	0.0129797	CNR1/KCNH2/CACNA2D1	3
GO:0097110	scaffold protein binding	2/33	67/18368	0.00643387	0.0304624	0.0147889	KCNH2/FYN	2
GO:0033293	monocarboxylic acid binding	2/33	73/18368	0.00759618	0.0352463	0.0171114	PPARD/PPARG	2
GO:0001618	virus receptor activity	2/33	76/18368	0.00821029	0.0373488	0.0181321	DPP4/EGFR	2
GO:0140272	exogenous protein binding	2/33	77/18368	0.00841982	0.0375654	0.0182373	DPP4/EGFR	2
GO:0030971	receptor tyrosine kinase binding	2/33	78/18368	0.00863174	0.0377842	0.0183435	PTPN1/PTPN2	2
GO:0016209	antioxidant activity	2/33	86/18368	0.0104124	0.0439214	0.021323	PTGS2/PTGS1	2
GO:0042562	hormone binding	2/33	86/18368	0.0104124	0.0439214	0.021323	AR/EGFR	2
GO:0016651	oxidoreductase activity, acting on NAD(P)H	2/33	88/18368	0.0108809	0.0450781	0.0218846	NOX4/NQO2	2
GO:0008047	enzyme activator activity	2/33	110/18368	0.0166277	0.0662007	0.0321392	FYN/LCK	2
GO:0004955	prostaglandin receptor activity	1/33	10/18368	0.0178258	0.0662007	0.0321392	PPARG	1
GO:0008239	dipeptidyl-peptidase activity	1/33	10/18368	0.0178258	0.0662007	0.0321392	DPP4	1
GO:0016175	superoxide-generating NAD(P)H oxidase activity	1/33	10/18368	0.0178258	0.0662007	0.0321392	NOX4	1
GO:0097199	cysteine-type endopeptidase activity involved in apoptotic signaling pathway	1/33	10/18368	0.0178258	0.0662007	0.0321392	CASP2	1
GO:0001227	DNA-binding transcription repressor activity, RNA polymerase II-specific	3/33	310/18368	0.0178745	0.0662007	0.0321392	PPARD/PPARA/PPARG	3
GO:0001217	DNA-binding transcription repressor activity	3/33	313/18368	0.0183335	0.0662007	0.0321392	PPARD/PPARA/PPARG	3
GO:0005262	calcium channel activity	2/33	119/18368	0.0192793	0.0662007	0.0321392	CNR1/CACNA2D1	2
GO:0004954	prostanoid receptor activity	1/33	11/18368	0.0195913	0.0662007	0.0321392	PPARG	1
GO:0097371	MDM2/MDM4 family protein binding	1/33	11/18368	0.0195913	0.0662007	0.0321392	PPARA	1
GO:0016616	oxidoreductase activity, acting on the CH-OH group of donors, NAD or NADP as acceptor	2/33	124/18368	0.0208245	0.0662007	0.0321392	AKR1B1/HSD11B1	2
GO:0003906	DNA-(apurinic or apyrimidinic site) endonuclease activity	1/33	12/18368	0.0213538	0.0662007	0.0321392	POLB	1
GO:0004032	alditol:NADP+ 1-oxidoreductase activity	1/33	12/18368	0.0213538	0.0662007	0.0321392	AKR1B1	1
GO:0031543	peptidyl-proline dioxygenase activity	1/33	12/18368	0.0213538	0.0662007	0.0321392	EGLN1	1
GO:0035256	G protein-coupled glutamate receptor binding	1/33	12/18368	0.0213538	0.0662007	0.0321392	FYN	1
GO:0042166	acetylcholine binding	1/33	12/18368	0.0213538	0.0662007	0.0321392	ACHE	1
GO:1902282	voltage-gated potassium channel activity involved in ventricular cardiac muscle cell action potential repolarization	1/33	12/18368	0.0213538	0.0662007	0.0321392	KCNH2	1
GO:0005261	cation channel activity	3/33	335/18368	0.0219016	0.0662007	0.0321392	CNR1/KCNH2/CACNA2D1	3
GO:0004519	endonuclease activity	2/33	129/18368	0.0224199	0.0662007	0.0321392	ERN1/POLB	2
GO:0031072	heat shock protein binding	2/33	129/18368	0.0224199	0.0662007	0.0321392	ERN1/ADORA1	2
GO:0022836	gated channel activity	3/33	340/18368	0.0227621	0.0662007	0.0321392	CNR1/KCNH2/CACNA2D1	3
GO:0004000	adenosine deaminase activity	1/33	13/18368	0.0231132	0.0662007	0.0321392	ADA	1
GO:0031404	chloride ion binding	1/33	13/18368	0.0231132	0.0662007	0.0321392	NQO2	1
GO:0052650	NADP-retinol dehydrogenase activity	1/33	13/18368	0.0231132	0.0662007	0.0321392	AKR1B1	1
GO:0140299	small molecule sensor activity	1/33	13/18368	0.0231132	0.0662007	0.0321392	NOX4	1
GO:0015085	calcium ion transmembrane transporter activity	2/33	135/18368	0.0243994	0.0686276	0.0333174	CNR1/CACNA2D1	2
GO:0016614	oxidoreductase activity, acting on CH-OH group of donors	2/33	136/18368	0.0247361	0.0686276	0.0333174	AKR1B1/HSD11B1	2
GO:0106310	protein serine kinase activity	3/33	360/18368	0.0263885	0.0686276	0.0333174	ERN1/PRKCA/RPS6KA3	3
GO:0070851	growth factor receptor binding	2/33	141/18368	0.0264481	0.0686276	0.0333174	ERN1/FYN	2
GO:0004953	icosanoid receptor activity	1/33	15/18368	0.0266228	0.0686276	0.0333174	PPARG	1
GO:0005161	platelet-derived growth factor receptor binding	1/33	15/18368	0.0266228	0.0686276	0.0333174	ERN1	1
GO:0050664	oxidoreductase activity, acting on NAD(P)H, oxygen as acceptor	1/33	15/18368	0.0266228	0.0686276	0.0333174	NOX4	1
GO:0086008	voltage-gated potassium channel activity involved in cardiac muscle cell action potential repolarization	1/33	15/18368	0.0266228	0.0686276	0.0333174	KCNH2	1
GO:0097153	cysteine-type endopeptidase activity involved in apoptotic process	1/33	15/18368	0.0266228	0.0686276	0.0333174	CASP2	1
GO:0004698	calcium-dependent protein kinase C activity	1/33	16/18368	0.028373	0.0707799	0.0343623	PRKCA	1
GO:0016641	oxidoreductase activity, acting on the CH-NH2 group of donors, oxygen as acceptor	1/33	16/18368	0.028373	0.0707799	0.0343623	DAO	1
GO:0035173	histone kinase activity	1/33	16/18368	0.028373	0.0707799	0.0343623	PRKCA	1
GO:0140677	molecular function activator activity	2/33	150/18368	0.0296476	0.0720399	0.034974	FYN/LCK	2
GO:0004697	protein kinase C activity	1/33	17/18368	0.0301201	0.0720399	0.034974	PRKCA	1
GO:0042165	neurotransmitter binding	1/33	17/18368	0.0301201	0.0720399	0.034974	ACHE	1
GO:0046965	retinoid X receptor binding	1/33	17/18368	0.0301201	0.0720399	0.034974	PPARG	1
GO:0047834	D-threo-aldose 1-dehydrogenase activity	1/33	18/18368	0.0318642	0.0754337	0.0366216	AKR1B1	1
GO:0033218	amide binding	3/33	400/18368	0.0345237	0.0796082	0.0386483	ACHE/NQO2/PPARG	3
GO:0001091	RNA polymerase II general transcription initiation factor binding	1/33	20/18368	0.0353433	0.0796082	0.0386483	AR	1
GO:0016638	oxidoreductase activity, acting on the CH-NH2 group of donors	1/33	20/18368	0.0353433	0.0796082	0.0386483	DAO	1
GO:0031418	L-ascorbic acid binding	1/33	20/18368	0.0353433	0.0796082	0.0386483	EGLN1	1
GO:0031683	G-protein beta/gamma-subunit complex binding	1/33	20/18368	0.0353433	0.0796082	0.0386483	ADORA1	1
GO:0051428	peptide hormone receptor binding	1/33	21/18368	0.0370783	0.0827131	0.0401557	FYN	1
GO:0008106	alcohol dehydrogenase (NADP+) activity	1/33	22/18368	0.0388103	0.0841494	0.0408529	AKR1B1	1
GO:0043027	cysteine-type endopeptidase inhibitor activity involved in apoptotic process	1/33	22/18368	0.0388103	0.0841494	0.0408529	RPS6KA3	1
GO:0050321	tau-protein kinase activity	1/33	22/18368	0.0388103	0.0841494	0.0408529	FYN	1
GO:0005158	insulin receptor binding	1/33	23/18368	0.0405392	0.0847306	0.0411351	PTPN1	1
GO:0009931	calcium-dependent protein serine/threonine kinase activity	1/33	23/18368	0.0405392	0.0847306	0.0411351	PRKCA	1
GO:0016702	oxidoreductase activity, acting on single donors with incorporation of molecular oxygen, incorporation of two atoms of oxygen	1/33	23/18368	0.0405392	0.0847306	0.0411351	PTGS2	1
GO:0070412	R-SMAD binding	1/33	23/18368	0.0405392	0.0847306	0.0411351	PPARG	1
GO:0046873	metal ion transmembrane transporter activity	3/33	430/18368	0.0413905	0.0852653	0.0413947	CNR1/KCNH2/CACNA2D1	3
GO:0005216	ion channel activity	3/33	432/18368	0.0418714	0.0852653	0.0413947	CNR1/KCNH2/CACNA2D1	3
GO:0010857	calcium-dependent protein kinase activity	1/33	24/18368	0.0422652	0.0852653	0.0413947	PRKCA	1
GO:0016701	oxidoreductase activity, acting on single donors with incorporation of molecular oxygen	1/33	24/18368	0.0422652	0.0852653	0.0413947	PTGS2	1
GO:0003887	DNA-directed DNA polymerase activity	1/33	25/18368	0.0439881	0.0872242	0.0423457	POLB	1
GO:0005242	inward rectifier potassium channel activity	1/33	25/18368	0.0439881	0.0872242	0.0423457	KCNH2	1
GO:0008022	protein C-terminus binding	2/33	189/18368	0.0451435	0.0883688	0.0429014	PPARG/LCK	2
GO:0008198	ferrous iron binding	1/33	26/18368	0.045708	0.0883688	0.0429014	EGLN1	1
GO:0042974	retinoic acid receptor binding	1/33	26/18368	0.045708	0.0883688	0.0429014	PPARG	1
GO:0004709	MAP kinase kinase kinase activity	1/33	27/18368	0.0474249	0.0893312	0.0433686	EGFR	1
GO:0045499	chemorepellent activity	1/33	27/18368	0.0474249	0.0893312	0.0433686	DPP4	1
GO:0051393	alpha-actinin binding	1/33	27/18368	0.0474249	0.0893312	0.0433686	PPARG	1
GO:0017171	serine hydrolase activity	2/33	195/18368	0.047746	0.0893312	0.0433686	DPP4/ACHE	2
GO:0043236	laminin binding	1/33	28/18368	0.0491388	0.0912016	0.0442767	ACHE	1
GO:0004033	aldo-keto reductase (NADP) activity	1/33	29/18368	0.0508497	0.0921652	0.0447444	AKR1B1	1
GO:0016628	oxidoreductase activity, acting on the CH-CH group of donors, NAD or NADP as acceptor	1/33	29/18368	0.0508497	0.0921652	0.0447444	AKR1B1	1
GO:0051059	NF-kappaB binding	1/33	29/18368	0.0508497	0.0921652	0.0447444	PPARD	1
GO:0033764	steroid dehydrogenase activity, acting on the CH-OH group of donors, NAD or NADP as acceptor	1/33	30/18368	0.0525577	0.0945224	0.0458888	HSD11B1	1
GO:0015267	channel activity	3/33	480/18368	0.0542598	0.0958493	0.046533	CNR1/KCNH2/CACNA2D1	3
GO:0004518	nuclease activity	2/33	210/18368	0.0544862	0.0958493	0.046533	ERN1/POLB	2
GO:0022803	passive transmembrane transporter activity	3/33	481/18368	0.054535	0.0958493	0.046533	CNR1/KCNH2/CACNA2D1	3
GO:0031624	ubiquitin conjugating enzyme binding	1/33	32/18368	0.0559646	0.0961763	0.0466917	PPARA	1
GO:0048019	receptor antagonist activity	1/33	32/18368	0.0559646	0.0961763	0.0466917	ESR2	1
GO:0051721	protein phosphatase 2A binding	1/33	32/18368	0.0559646	0.0961763	0.0466917	PTPN1	1
GO:0005251	delayed rectifier potassium channel activity	1/33	33/18368	0.0576637	0.0969418	0.0470634	KCNH2	1
GO:0019239	deaminase activity	1/33	33/18368	0.0576637	0.0969418	0.0470634	ADA	1
GO:0051427	hormone receptor binding	1/33	33/18368	0.0576637	0.0969418	0.0470634	FYN	1
GO:0016229	steroid dehydrogenase activity	1/33	34/18368	0.0593597	0.0988186	0.0479745	HSD11B1	1
GO:0000287	magnesium ion binding	2/33	221/18368	0.0596319	0.0988186	0.0479745	ERN1/RPS6KA3	2
GO:0016814	hydrolase activity, acting on carbon-nitrogen (but not peptide) bonds, in cyclic amidines	1/33	36/18368	0.0627429	0.101086	0.0490752	ADA	1
GO:0034061	DNA polymerase activity	1/33	36/18368	0.0627429	0.101086	0.0490752	POLB	1
GO:0042805	actinin binding	1/33	36/18368	0.0627429	0.101086	0.0490752	PPARG	1
GO:0097718	disordered domain specific binding	1/33	36/18368	0.0627429	0.101086	0.0490752	FYN	1
GO:0016620	oxidoreductase activity, acting on the aldehyde or oxo group of donors, NAD or NADP as acceptor	1/33	37/18368	0.0644301	0.102382	0.0497046	AKR1B1	1
GO:0043531	ADP binding	1/33	37/18368	0.0644301	0.102382	0.0497046	ERN1	1
GO:0044390	ubiquitin-like protein conjugating enzyme binding	1/33	38/18368	0.0661144	0.104344	0.0506569	PPARA	1
GO:0019825	oxygen binding	1/33	39/18368	0.0677957	0.106039	0.0514801	NOX4	1
GO:0004177	aminopeptidase activity	1/33	40/18368	0.069474	0.106039	0.0514801	DPP4	1
GO:0042169	SH2 domain binding	1/33	40/18368	0.069474	0.106039	0.0514801	LCK	1
GO:0043014	alpha-tubulin binding	1/33	40/18368	0.069474	0.106039	0.0514801	FYN	1
GO:0043028	cysteine-type endopeptidase regulator activity involved in apoptotic process	1/33	40/18368	0.069474	0.106039	0.0514801	RPS6KA3	1
GO:0030544	Hsp70 protein binding	1/33	43/18368	0.0744916	0.112221	0.0544812	ERN1	1
GO:0030547	signaling receptor inhibitor activity	1/33	43/18368	0.0744916	0.112221	0.0544812	ESR2	1
GO:0001784	phosphotyrosine residue binding	1/33	44/18368	0.0761582	0.11254	0.0546358	LCK	1
GO:0016903	oxidoreductase activity, acting on the aldehyde or oxo group of donors	1/33	44/18368	0.0761582	0.11254	0.0546358	AKR1B1	1
GO:0051879	Hsp90 protein binding	1/33	44/18368	0.0761582	0.11254	0.0546358	ERN1	1
GO:0003955	NAD(P)H dehydrogenase (quinone) activity	1/33	45/18368	0.077822	0.113552	0.0551271	NQO2	1
GO:0048156	tau protein binding	1/33	45/18368	0.077822	0.113552	0.0551271	FYN	1
GO:0140296	general transcription initiation factor binding	1/33	46/18368	0.0794828	0.11525	0.0559517	AR	1
GO:0035254	glutamate receptor binding	1/33	47/18368	0.0811408	0.116923	0.0567641	FYN	1
GO:0070888	E-box binding	1/33	48/18368	0.0827959	0.118572	0.0575644	PPARG	1
GO:0050661	NADP binding	1/33	53/18368	0.0910279	0.129561	0.0628995	HSD11B1	1
GO:0016706	2-oxoglutarate-dependent dioxygenase activity	1/33	54/18368	0.0926657	0.131088	0.0636407	EGLN1	1
GO:0004869	cysteine-type endopeptidase inhibitor activity	1/33	56/18368	0.0959327	0.133272	0.0647009	RPS6KA3	1
GO:0045309	protein phosphorylated amino acid binding	1/33	56/18368	0.0959327	0.133272	0.0647009	LCK	1
GO:0050840	extracellular matrix binding	1/33	56/18368	0.0959327	0.133272	0.0647009	ACHE	1
GO:0016655	oxidoreductase activity, acting on NAD(P)H, quinone or similar compound as acceptor	1/33	57/18368	0.0975619	0.134661	0.0653753	NQO2	1
GO:0001664	G protein-coupled receptor binding	2/33	295/18368	0.0980934	0.134661	0.0653753	ADORA1/FYN	2
GO:0031625	ubiquitin protein ligase binding	2/33	297/18368	0.0992137	0.135398	0.0657329	KCNH2/EGFR	2
GO:0016627	oxidoreductase activity, acting on the CH-CH group of donors	1/33	60/18368	0.102432	0.138973	0.0674686	AKR1B1	1
GO:0005507	copper ion binding	1/33	61/18368	0.10405	0.140347	0.0681358	TYR	1
GO:0044389	ubiquitin-like protein ligase binding	2/33	316/18368	0.110037	0.147564	0.0716393	KCNH2/EGFR	2
GO:0042277	peptide binding	2/33	321/18368	0.112936	0.150582	0.0731046	ACHE/PPARG	2
GO:0003684	damaged DNA binding	1/33	68/18368	0.115296	0.15285	0.0742058	POLB	1
GO:0004521	endoribonuclease activity	1/33	69/18368	0.116892	0.153214	0.0743825	ERN1	1
GO:0005518	collagen binding	1/33	69/18368	0.116892	0.153214	0.0743825	ACHE	1
GO:0001098	basal transcription machinery binding	1/33	70/18368	0.118484	0.153566	0.0745535	AR	1
GO:0001099	basal RNA polymerase II transcription machinery binding	1/33	70/18368	0.118484	0.153566	0.0745535	AR	1
GO:0045296	cadherin binding	2/33	332/18368	0.119387	0.153876	0.074704	PTPN1/EGFR	2
GO:0048029	monosaccharide binding	1/33	71/18368	0.120074	0.153907	0.074719	EGLN1	1
GO:0019905	syntaxin binding	1/33	74/18368	0.124827	0.15912	0.0772497	PTPN2	1
GO:0046332	SMAD binding	1/33	79/18368	0.132693	0.168223	0.0816688	PPARG	1
GO:0001540	amyloid-beta binding	1/33	84/18368	0.14049	0.17714	0.085998	ACHE	1
GO:0008013	beta-catenin binding	1/33	85/18368	0.142041	0.178128	0.0864776	AR	1
GO:0015631	tubulin binding	2/33	375/18368	0.145438	0.181406	0.0880693	POLB/FYN	2
GO:0051219	phosphoprotein binding	1/33	88/18368	0.146679	0.181976	0.0883459	LCK	1
GO:0005249	voltage-gated potassium channel activity	1/33	90/18368	0.149757	0.184807	0.0897202	KCNH2	1
GO:0072341	modified amino acid binding	1/33	93/18368	0.154354	0.189472	0.0919851	NOX4	1
GO:0004722	protein serine/threonine phosphatase activity	1/33	98/18368	0.161963	0.197765	0.0960112	LCK	1
GO:0004497	monooxygenase activity	1/33	102/18368	0.168002	0.204065	0.0990696	TYR	1
GO:0008238	exopeptidase activity	1/33	103/18368	0.169505	0.204818	0.0994354	DPP4	1
GO:0000149	SNARE binding	1/33	110/18368	0.179953	0.215619	0.104679	PTPN2	1
GO:0004175	endopeptidase activity	2/33	430/18368	0.180302	0.215619	0.104679	DPP4/CASP2	2
GO:0030594	neurotransmitter receptor activity	1/33	111/18368	0.181435	0.215862	0.104797	ADORA1	1
GO:0099094	ligand-gated cation channel activity	1/33	113/18368	0.184392	0.21826	0.105961	KCNH2	1
GO:0004540	ribonuclease activity	1/33	116/18368	0.188807	0.222352	0.107948	ERN1	1
GO:0004197	cysteine-type endopeptidase activity	1/33	119/18368	0.1932	0.225356	0.109406	CASP2	1
GO:0001228	DNA-binding transcription activator activity, RNA polymerase II-specific	2/33	450/18368	0.193301	0.225356	0.109406	PPARA/AR	2
GO:0005267	potassium channel activity	1/33	121/18368	0.196115	0.226911	0.110161	KCNH2	1
GO:0001216	DNA-binding transcription activator activity	2/33	456/18368	0.197227	0.226911	0.110161	PPARA/AR	2
GO:0051082	unfolded protein binding	1/33	122/18368	0.197569	0.226911	0.110161	ERN1	1
GO:0016810	hydrolase activity, acting on carbon-nitrogen (but not peptide) bonds	1/33	125/18368	0.201915	0.23076	0.11203	ADA	1
GO:0016779	nucleotidyltransferase activity	1/33	132/18368	0.211968	0.241061	0.117031	POLB	1
GO:0044325	transmembrane transporter binding	1/33	133/18368	0.213394	0.241499	0.117243	FYN	1
GO:0002020	protease binding	1/33	135/18368	0.216238	0.24353	0.118229	DPP4	1
GO:0019838	growth factor binding	1/33	141/18368	0.224712	0.251851	0.122269	EGFR	1
GO:0015276	ligand-gated ion channel activity	1/33	143/18368	0.227517	0.252555	0.122611	KCNH2	1
GO:0022834	ligand-gated channel activity	1/33	143/18368	0.227517	0.252555	0.122611	KCNH2	1
GO:0016922	nuclear receptor binding	1/33	144/18368	0.228916	0.252897	0.122777	PPARG	1
GO:0052689	carboxylic ester hydrolase activity	1/33	147/18368	0.233097	0.256296	0.124427	ACHE	1
GO:0019842	vitamin binding	1/33	148/18368	0.234486	0.256608	0.124578	EGLN1	1
GO:0005506	iron ion binding	1/33	151/18368	0.238638	0.259925	0.126189	EGLN1	1
GO:0015079	potassium ion transmembrane transporter activity	1/33	155/18368	0.244141	0.264676	0.128495	KCNH2	1
GO:0004252	serine-type endopeptidase activity	1/33	174/18368	0.269754	0.291084	0.141316	DPP4	1
GO:0004866	endopeptidase inhibitor activity	1/33	180/18368	0.277666	0.298234	0.144787	RPS6KA3	1
GO:0030414	peptidase inhibitor activity	1/33	187/18368	0.286792	0.306617	0.148857	RPS6KA3	1
GO:0008234	cysteine-type peptidase activity	1/33	190/18368	0.290669	0.309288	0.150153	CASP2	1
GO:0008236	serine-type peptidase activity	1/33	191/18368	0.291957	0.309288	0.150153	DPP4	1
GO:0061135	endopeptidase regulator activity	1/33	194/18368	0.295806	0.311941	0.151442	RPS6KA3	1
GO:0016829	lyase activity	1/33	196/18368	0.298361	0.313212	0.152058	POLB	1
GO:0005516	calmodulin binding	1/33	201/18368	0.30471	0.318435	0.154594	EGFR	1
GO:0051015	actin filament binding	1/33	217/18368	0.324653	0.337755	0.163974	EGFR	1
GO:0140097	catalytic activity, acting on DNA	1/33	229/18368	0.339245	0.351038	0.170422	POLB	1
GO:0061134	peptidase regulator activity	1/33	230/18368	0.340447	0.351038	0.170422	RPS6KA3	1
GO:0008017	microtubule binding	1/33	271/18368	0.387948	0.396493	0.19249	POLB	1
GO:0030246	carbohydrate binding	1/33	271/18368	0.387948	0.396493	0.19249	EGLN1	1
GO:0046982	protein heterodimerization activity	1/33	328/18368	0.448511	0.45638	0.221564	ADORA1	1
GO:0140098	catalytic activity, acting on RNA	1/33	386/18368	0.504158	0.510762	0.247965	ERN1	1
GO:0003779	actin binding	1/33	441/18368	0.551872	0.556671	0.270253	EGFR	1
GO:0048018	receptor ligand activity	1/33	487/18368	0.588332	0.590879	0.28686	DPP4	1
GO:0030546	signaling receptor activator activity	1/33	495/18368	0.594372	0.594372	0.288556	DPP4	1
