# Supplementary material for: Metabolomic insights into ultrasound-assisted fermentation of grape juice
Source: Ultrason Sonochem. 2025 Aug 30;121:107537. doi: 10.1016/j.ultsonch.2025.107537 (PMC12423418; doi:10.1016/j.ultsonch.2025.107537)
Supplement: Supplementary Data 12 [file mmc12.xlsx]

## Sheet: Sheet 1
Table S11 KEGG pathway enrichment analysis
ID	Description	GeneRatio	BgRatio	pvalue	p.adjust	qvalue	geneID	Count
hsa05207	Chemical carcinogenesis - receptor activation	6/31	215/8535	0.000103559	0.0177085	0.0141712	PPARA/PRKCA/AR/RPS6KA3/ESR2/EGFR	6
hsa04520	Adherens junction	4/31	93/8535	0.000331842	0.0283725	0.022705	PTPN1/ACP1/FYN/EGFR	4
hsa04923	Regulation of lipolysis in adipocytes	3/31	59/8535	0.00122917	0.070063	0.0560676	ADORA1/PTGS2/PTGS1	3
hsa04921	Oxytocin signaling pathway	4/31	155/8535	0.00224706	0.0871937	0.0697764	PRKCA/PTGS2/CACNA2D1/EGFR	4
hsa03320	PPAR signaling pathway	3/31	76/8535	0.00254952	0.0871937	0.0697764	PPARD/PPARA/PPARG	3
hsa04931	Insulin resistance	3/31	109/8535	0.00702283	0.135637	0.108543	PPARA/RPS6KA3/PTPN1	3
hsa04066	HIF-1 signaling pathway	3/31	110/8535	0.00720211	0.135637	0.108543	EGLN1/PRKCA/EGFR	3
hsa04726	Serotonergic synapse	3/31	115/8535	0.00813941	0.135637	0.108543	PRKCA/PTGS2/PTGS1	3
hsa05340	Primary immunodeficiency	2/31	38/8535	0.0082745	0.135637	0.108543	ADA/LCK	2
hsa04725	Cholinergic synapse	3/31	116/8535	0.00833512	0.135637	0.108543	PRKCA/ACHE/FYN	3
hsa05208	Chemical carcinogenesis - reactive oxygen species	4/31	227/8535	0.0087252	0.135637	0.108543	NOX4/PTPN1/ACP1/EGFR	4
hsa04071	Sphingolipid signaling pathway	3/31	122/8535	0.00956786	0.136342	0.109107	ADORA1/PRKCA/FYN	3
hsa04650	Natural killer cell mediated cytotoxicity	3/31	134/8535	0.0123397	0.15856	0.126887	PRKCA/FYN/LCK	3
hsa03272	Virion - Hepatitis viruses	2/31	48/8535	0.0129815	0.15856	0.126887	DPP4/EGFR	2
hsa04380	Osteoclast differentiation	3/31	143/8535	0.0146923	0.164897	0.131958	PPARG/FYN/LCK	3
hsa04072	Phospholipase D signaling pathway	3/31	149/8535	0.0163933	0.164897	0.131958	PRKCA/FYN/EGFR	3
hsa04723	Retrograde endocannabinoid signaling	3/31	149/8535	0.0163933	0.164897	0.131958	PRKCA/PTGS2/CNR1	3
hsa04148	Efferocytosis	3/31	157/8535	0.0188278	0.16945	0.135602	PPARD/PTGS2/PPARG	3
hsa04932	Non-alcoholic fatty liver disease	3/31	157/8535	0.0188278	0.16945	0.135602	ERN1/PPARA/PPARG	3
hsa04370	VEGF signaling pathway	2/31	60/8535	0.0198285	0.169534	0.135669	PRKCA/PTGS2	2
hsa00590	Arachidonic acid metabolism	2/31	63/8535	0.021732	0.17131	0.13709	PTGS2/PTGS1	2
hsa04010	MAPK signaling pathway	4/31	300/8535	0.0222864	0.17131	0.13709	PRKCA/RPS6KA3/CACNA2D1/EGFR	4
hsa04929	GnRH secretion	2/31	65/8535	0.0230417	0.17131	0.13709	PRKCA/ESR2	2
hsa04720	Long-term potentiation	2/31	67/8535	0.0243835	0.173732	0.139029	PRKCA/RPS6KA3	2
hsa04664	Fc epsilon RI signaling pathway	2/31	69/8535	0.0257568	0.176176	0.140984	PRKCA/FYN	2
hsa05204	Chemical carcinogenesis - DNA adducts	2/31	71/8535	0.0271611	0.178636	0.142953	PTGS2/HSD11B1	2
hsa05223	Non-small cell lung cancer	2/31	73/8535	0.0285959	0.181107	0.14493	PRKCA/EGFR	2
hsa05214	Glioma	2/31	76/8535	0.0308043	0.188126	0.150547	PRKCA/EGFR	2
hsa01521	EGFR tyrosine kinase inhibitor resistance	2/31	80/8535	0.0338512	0.199605	0.159733	PRKCA/EGFR	2
hsa04510	Focal adhesion	3/31	203/8535	0.0365587	0.20201	0.161657	PRKCA/FYN/EGFR	3
hsa04012	ErbB signaling pathway	2/31	86/8535	0.0386333	0.20201	0.161657	PRKCA/EGFR	2
hsa04015	Rap1 signaling pathway	3/31	212/8535	0.0407683	0.20201	0.161657	PRKCA/CNR1/EGFR	3
hsa05235	PD-L1 expression and PD-1 checkpoint pathway in cancer	2/31	90/8535	0.0419571	0.20201	0.161657	EGFR/LCK	2
hsa05417	Lipid and atherosclerosis	3/31	216/8535	0.0427158	0.20201	0.161657	ERN1/PRKCA/PPARG	3
hsa05032	Morphine addiction	2/31	91/8535	0.0428045	0.20201	0.161657	ADORA1/PRKCA	2
hsa04540	Gap junction	2/31	92/8535	0.0436584	0.20201	0.161657	PRKCA/EGFR	2
hsa04912	GnRH signaling pathway	2/31	93/8535	0.0445187	0.20201	0.161657	PRKCA/EGFR	2
hsa05163	Human cytomegalovirus infection	3/31	226/8535	0.0477885	0.20201	0.161657	PRKCA/PTGS2/EGFR	3
hsa05215	Prostate cancer	2/31	98/8535	0.0489147	0.20201	0.161657	AR/EGFR	2
hsa01522	Endocrine resistance	2/31	99/8535	0.0498123	0.20201	0.161657	ESR2/EGFR	2
hsa05231	Choline metabolism in cancer	2/31	99/8535	0.0498123	0.20201	0.161657	PRKCA/EGFR	2
hsa04916	Melanogenesis	2/31	101/8535	0.0516258	0.20201	0.161657	PRKCA/TYR	2
hsa04933	AGE-RAGE signaling pathway in diabetic complications	2/31	101/8535	0.0516258	0.20201	0.161657	PRKCA/NOX4	2
hsa04714	Thermogenesis	3/31	235/8535	0.0525999	0.20201	0.161657	RPS6KA3/CNR1/PPARG	3
hsa00730	Thiamine metabolism	1/31	15/8535	0.0531604	0.20201	0.161657	ACP1	1
hsa04064	NF-kappa B signaling pathway	2/31	105/8535	0.0553235	0.205659	0.164578	PTGS2/LCK	2
hsa04928	Parathyroid hormone synthesis, secretion and action	2/31	115/8535	0.0649621	0.236351	0.189139	PRKCA/EGFR	2
hsa04660	T cell receptor signaling pathway	2/31	122/8535	0.0720235	0.256584	0.20533	FYN/LCK	2
hsa04611	Platelet activation	2/31	126/8535	0.0761675	0.265809	0.212713	PTGS1/FYN	2
hsa04926	Relaxin signaling pathway	2/31	130/8535	0.0803871	0.274924	0.220007	PRKCA/EGFR	2
hsa04210	Apoptosis	2/31	136/8535	0.0868517	0.285451	0.228431	ERN1/CASP2	2
hsa05135	Yersinia infection	2/31	138/8535	0.0890412	0.285451	0.228431	RPS6KA3/LCK	2
hsa04114	Oocyte meiosis	2/31	139/8535	0.0901423	0.285451	0.228431	AR/RPS6KA3	2
hsa04915	Estrogen signaling pathway	2/31	139/8535	0.0901423	0.285451	0.228431	ESR2/EGFR	2
hsa05022	Pathways of neurodegeneration - multiple diseases	4/31	483/8535	0.0953655	0.286018	0.228885	ERN1/PRKCA/PTGS2/NOX4	4
hsa04936	Alcoholic liver disease	2/31	144/8535	0.0957091	0.286018	0.228885	PPARA/NOX4	2
hsa05017	Spinocerebellar ataxia	2/31	144/8535	0.0957091	0.286018	0.228885	ERN1/PRKCA	2
hsa00790	Folate biosynthesis	1/31	28/8535	0.0970118	0.286018	0.228885	AKR1B1	1
hsa05224	Breast cancer	2/31	148/8535	0.100234	0.290508	0.232478	ESR2/EGFR	2
hsa05206	MicroRNAs in cancer	3/31	312/8535	0.102628	0.29249	0.234064	PRKCA/PTGS2/EGFR	3
hsa04261	Adrenergic signaling in cardiomyocytes	2/31	154/8535	0.107133	0.300324	0.240333	PRKCA/CACNA2D1	2
hsa00052	Galactose metabolism	1/31	32/8535	0.110105	0.301869	0.241569	AKR1B1	1
hsa04150	mTOR signaling pathway	2/31	158/8535	0.111804	0.301869	0.241569	PRKCA/RPS6KA3	2
hsa05160	Hepatitis C	2/31	159/8535	0.11298	0.301869	0.241569	PPARA/EGFR	2
hsa00051	Fructose and mannose metabolism	1/31	34/8535	0.116582	0.303976	0.243256	AKR1B1	1
hsa00040	Pentose and glucuronate interconversions	1/31	36/8535	0.123013	0.303976	0.243256	AKR1B1	1
hsa00350	Tyrosine metabolism	1/31	36/8535	0.123013	0.303976	0.243256	TYR	1
hsa04630	JAK-STAT signaling pathway	2/31	168/8535	0.123713	0.303976	0.243256	PTPN2/EGFR	2
hsa05225	Hepatocellular carcinoma	2/31	170/8535	0.126132	0.303976	0.243256	PRKCA/EGFR	2
hsa05143	African trypanosomiasis	1/31	37/8535	0.126212	0.303976	0.243256	PRKCA	1
hsa05216	Thyroid cancer	1/31	37/8535	0.126212	0.303976	0.243256	PPARG	1
hsa04960	Aldosterone-regulated sodium reabsorption	1/31	38/8535	0.1294	0.306875	0.245575	PRKCA	1
hsa04310	Wnt signaling pathway	2/31	174/8535	0.131005	0.306875	0.245575	PPARD/PRKCA	2
hsa00260	Glycine, serine and threonine metabolism	1/31	41/8535	0.138895	0.31668	0.253422	DAO	1
hsa05219	Bladder cancer	1/31	41/8535	0.138895	0.31668	0.253422	EGFR	1
hsa04360	Axon guidance	2/31	184/8535	0.143379	0.322604	0.258163	PRKCA/FYN	2
hsa03410	Base excision repair	1/31	44/8535	0.14829	0.327296	0.261918	POLB	1
hsa04080	Neuroactive ligand-receptor interaction	3/31	370/8535	0.149293	0.327296	0.261918	ADORA1/CNR1/CNR2	3
hsa00330	Arginine and proline metabolism	1/31	50/8535	0.166783	0.35051	0.280494	DAO	1
hsa05010	Alzheimer disease	3/31	391/8535	0.167701	0.35051	0.280494	ERN1/PTGS2/NOX4	3
hsa05205	Proteoglycans in cancer	2/31	204/8535	0.168836	0.35051	0.280494	PRKCA/EGFR	2
hsa05110	Vibrio cholerae infection	1/31	51/8535	0.169827	0.35051	0.280494	PRKCA	1
hsa05415	Diabetic cardiomyopathy	2/31	205/8535	0.170131	0.35051	0.280494	PPARA/PRKCA	2
hsa04913	Ovarian steroidogenesis	1/31	52/8535	0.17286	0.351894	0.281602	PTGS2	1
hsa04961	Endocrine and other factor-regulated calcium reabsorption	1/31	53/8535	0.175883	0.353835	0.283155	PRKCA	1
hsa05213	Endometrial cancer	1/31	59/8535	0.193796	0.379823	0.303952	EGFR	1
hsa05166	Human T-cell leukemia virus 1 infection	2/31	224/8535	0.195034	0.379823	0.303952	POLB/LCK	2
hsa04730	Long-term depression	1/31	60/8535	0.196744	0.379823	0.303952	PRKCA	1
hsa04024	cAMP signaling pathway	2/31	226/8535	0.197685	0.379823	0.303952	ADORA1/PPARA	2
hsa00140	Steroid hormone biosynthesis	1/31	63/8535	0.205528	0.38307	0.30655	HSD11B1	1
hsa00561	Glycerolipid metabolism	1/31	65/8535	0.211332	0.38307	0.30655	AKR1B1	1
hsa04014	Ras signaling pathway	2/31	238/8535	0.213694	0.38307	0.30655	PRKCA/EGFR	2
hsa05171	Coronavirus disease - COVID-19	2/31	238/8535	0.213694	0.38307	0.30655	PRKCA/EGFR	2
hsa05221	Acute myeloid leukemia	1/31	68/8535	0.219961	0.38307	0.30655	PPARD	1
hsa04924	Renin secretion	1/31	69/8535	0.222816	0.38307	0.30655	ADORA1	1
hsa05031	Amphetamine addiction	1/31	69/8535	0.222816	0.38307	0.30655	PRKCA	1
hsa04920	Adipocytokine signaling pathway	1/31	70/8535	0.225662	0.38307	0.30655	PPARA	1
hsa05211	Renal cell carcinoma	1/31	70/8535	0.225662	0.38307	0.30655	EGLN1	1
hsa05416	Viral myocarditis	1/31	70/8535	0.225662	0.38307	0.30655	FYN	1
hsa04917	Prolactin signaling pathway	1/31	71/8535	0.228498	0.38307	0.30655	ESR2	1
hsa05120	Epithelial cell signaling in Helicobacter pylori infection	1/31	71/8535	0.228498	0.38307	0.30655	EGFR	1
hsa05230	Central carbon metabolism in cancer	1/31	71/8535	0.228498	0.38307	0.30655	EGFR	1
hsa05218	Melanoma	1/31	73/8535	0.234139	0.386796	0.309532	EGFR	1
hsa04020	Calcium signaling pathway	2/31	254/8535	0.235244	0.386796	0.309532	PRKCA/EGFR	2
hsa04918	Thyroid hormone synthesis	1/31	75/8535	0.239741	0.390435	0.312444	PRKCA	1
hsa04971	Gastric acid secretion	1/31	76/8535	0.242527	0.391246	0.313093	PRKCA	1
hsa05212	Pancreatic cancer	1/31	77/8535	0.245303	0.392026	0.313717	EGFR	1
hsa00980	Metabolism of xenobiotics by cytochrome P450	1/31	79/8535	0.250825	0.393496	0.314894	HSD11B1	1
hsa05140	Leishmaniasis	1/31	79/8535	0.250825	0.393496	0.314894	PTGS2	1
hsa04146	Peroxisome	1/31	83/8535	0.261753	0.405234	0.324287	DAO	1
hsa01232	Nucleotide metabolism	1/31	85/8535	0.267158	0.405234	0.324287	ADA	1
hsa04911	Insulin secretion	1/31	86/8535	0.269847	0.405234	0.324287	PRKCA	1
hsa05412	Arrhythmogenic right ventricular cardiomyopathy	1/31	86/8535	0.269847	0.405234	0.324287	CACNA2D1	1
hsa04260	Cardiac muscle contraction	1/31	87/8535	0.272526	0.405234	0.324287	CACNA2D1	1
hsa05210	Colorectal cancer	1/31	87/8535	0.272526	0.405234	0.324287	EGFR	1
hsa04727	GABAergic synapse	1/31	89/8535	0.277855	0.409243	0.327495	PRKCA	1
hsa04211	Longevity regulating pathway	1/31	90/8535	0.280506	0.409243	0.327495	PPARG	1
hsa04658	Th1 and Th2 cell differentiation	1/31	93/8535	0.288401	0.409243	0.327495	LCK	1
hsa05222	Small cell lung cancer	1/31	93/8535	0.288401	0.409243	0.327495	PTGS2	1
hsa04657	IL-17 signaling pathway	1/31	95/8535	0.293618	0.409243	0.327495	PTGS2	1
hsa04713	Circadian entrainment	1/31	97/8535	0.298798	0.409243	0.327495	PRKCA	1
hsa04970	Salivary secretion	1/31	97/8535	0.298798	0.409243	0.327495	PRKCA	1
hsa04070	Phosphatidylinositol signaling system	1/31	98/8535	0.301374	0.409243	0.327495	PRKCA	1
hsa04925	Aldosterone synthesis and secretion	1/31	98/8535	0.301374	0.409243	0.327495	PRKCA	1
hsa04666	Fc gamma R-mediated phagocytosis	1/31	99/8535	0.303941	0.409243	0.327495	PRKCA	1
hsa04750	Inflammatory mediator regulation of TRP channels	1/31	99/8535	0.303941	0.409243	0.327495	PRKCA	1
hsa05410	Hypertrophic cardiomyopathy	1/31	99/8535	0.303941	0.409243	0.327495	CACNA2D1	1
hsa05016	Huntington disease	2/31	311/8535	0.312699	0.410338	0.328372	ERN1/PPARG	2
hsa00564	Glycerophospholipid metabolism	1/31	103/8535	0.314118	0.410338	0.328372	ACHE	1
hsa05146	Amoebiasis	1/31	103/8535	0.314118	0.410338	0.328372	PRKCA	1
hsa04625	C-type lectin receptor signaling pathway	1/31	105/8535	0.319152	0.410338	0.328372	PTGS2	1
hsa04974	Protein digestion and absorption	1/31	105/8535	0.319152	0.410338	0.328372	DPP4	1
hsa05414	Dilated cardiomyopathy	1/31	105/8535	0.319152	0.410338	0.328372	CACNA2D1	1
hsa04972	Pancreatic secretion	1/31	106/8535	0.321656	0.410471	0.328478	PRKCA	1
hsa04922	Glucagon signaling pathway	1/31	107/8535	0.324151	0.410591	0.328574	PPARA	1
hsa04659	Th17 cell differentiation	1/31	109/8535	0.329114	0.413812	0.331151	LCK	1
hsa04914	Progesterone-mediated oocyte maturation	1/31	111/8535	0.334041	0.416942	0.333656	RPS6KA3	1
hsa05165	Human papillomavirus infection	2/31	333/8535	0.342393	0.422868	0.338399	PTGS2/EGFR	2
hsa04670	Leukocyte transendothelial migration	1/31	116/8535	0.346208	0.422868	0.338399	PRKCA	1
hsa04724	Glutamatergic synapse	1/31	116/8535	0.346208	0.422868	0.338399	PRKCA	1
hsa04668	TNF signaling pathway	1/31	119/8535	0.353404	0.42517	0.34024	PTGS2	1
hsa04722	Neurotrophin signaling pathway	1/31	120/8535	0.355786	0.42517	0.34024	RPS6KA3	1
hsa04152	AMPK signaling pathway	1/31	122/8535	0.360524	0.42517	0.34024	PPARG	1
hsa04919	Thyroid hormone signaling pathway	1/31	122/8535	0.360524	0.42517	0.34024	PRKCA	1
hsa04935	Growth hormone synthesis, secretion and action	1/31	122/8535	0.360524	0.42517	0.34024	PRKCA	1
hsa00230	Purine metabolism	1/31	128/8535	0.374536	0.438669	0.351043	ADA	1
hsa04151	PI3K-Akt signaling pathway	2/31	362/8535	0.380987	0.442607	0.354194	PRKCA/EGFR	2
hsa04728	Dopaminergic synapse	1/31	132/8535	0.383712	0.442607	0.354194	PRKCA	1
hsa04068	FoxO signaling pathway	1/31	133/8535	0.385986	0.442607	0.354194	EGFR	1
hsa04270	Vascular smooth muscle contraction	1/31	134/8535	0.388251	0.442607	0.354194	PRKCA	1
hsa04910	Insulin signaling pathway	1/31	138/8535	0.397233	0.449846	0.359988	PTPN1	1
hsa05226	Gastric cancer	1/31	150/8535	0.423417	0.476345	0.381193	EGFR	1
hsa04934	Cushing syndrome	1/31	155/8535	0.434	0.485059	0.388166	EGFR	1
hsa05161	Hepatitis B	1/31	163/8535	0.450542	0.500277	0.400345	PRKCA	1
hsa04022	cGMP-PKG signaling pathway	1/31	166/8535	0.456623	0.503759	0.403131	ADORA1	1
hsa04140	Autophagy - animal	1/31	169/8535	0.46264	0.506063	0.404975	ERN1	1
hsa04141	Protein processing in endoplasmic reticulum	1/31	170/8535	0.464631	0.506063	0.404975	ERN1	1
hsa05164	Influenza A	1/31	173/8535	0.470562	0.509279	0.407549	PRKCA	1
hsa04613	Neutrophil extracellular trap formation	1/31	193/8535	0.508507	0.546884	0.437642	PRKCA	1
hsa05167	Kaposi sarcoma-associated herpesvirus infection	1/31	196/8535	0.513966	0.549301	0.439576	PTGS2	1
hsa05202	Transcriptional misregulation in cancer	1/31	198/8535	0.517573	0.549721	0.439912	PPARG	1
hsa05130	Pathogenic Escherichia coli infection	1/31	203/8535	0.526478	0.555727	0.444718	FYN	1
hsa05203	Viral carcinogenesis	1/31	205/8535	0.529995	0.556008	0.444943	POLB	1
hsa05170	Human immunodeficiency virus 1 infection	1/31	213/8535	0.543813	0.567025	0.453759	PRKCA	1
hsa04081	Hormone signaling	1/31	219/8535	0.553918	0.57406	0.459389	ESR2	1
hsa04810	Regulation of actin cytoskeleton	1/31	232/8535	0.575073	0.592395	0.474062	EGFR	1
hsa05131	Shigellosis	1/31	250/8535	0.602769	0.616553	0.493394	EGFR	1
hsa04144	Endocytosis	1/31	252/8535	0.605736	0.616553	0.493394	EGFR	1
hsa05012	Parkinson disease	1/31	271/8535	0.632876	0.640366	0.51245	ERN1	1
hsa05020	Prion disease	1/31	278/8535	0.642412	0.646191	0.517112	FYN	1
hsa05014	Amyotrophic lateral sclerosis	1/31	371/8535	0.748461	0.748461	0.598953	ERN1	1
